# Supplementary material for: A p53-Dependent Checkpoint Induced upon DNA Damage Alters Cell Fate during hiPSC Differentiation
Source: Stem Cell Reports. 2020 Sep 3;15(4):827–35. doi: 10.1016/j.stemcr.2020.08.003 (PMC7561492; doi:10.1016/j.stemcr.2020.08.003)
Supplement: Table S1. Differentially Expressed Genes, Related to Figure 4 [file mmc2.xlsx]

## Sheet: WT UT UD 24 vs WT UT ENDO 24
test_id	gene_id	gene	gene_id2	locus	sample_1	sample_2	status	value_1	value_2	log2.fold_change	test_stat	p_value	q_value	significant
gene:ENSG00000204335	ENSG00000204335	SP5	NA	2:170715350-170718078	WT_UD_UT_24	WT_ENDO_UT_24	OK	1.6659	829.165	8.95921	7.90121	5e-05	0.000293557	yes
gene:ENSG00000107984	ENSG00000107984	DKK1	NA	10:52314295-52318042	WT_UD_UT_24	WT_ENDO_UT_24	OK	1.18156	471.918	8.64169	15.3043	5e-05	0.000293557	yes
gene:ENSG00000164458	ENSG00000164458	T	NA	6:166157655-166168700	WT_UD_UT_24	WT_ENDO_UT_24	OK	1.21685	273.192	7.81062	19.3131	5e-05	0.000293557	yes
gene:ENSG00000185155	ENSG00000185155	MIXL1	NA	1:226223617-226227054	WT_UD_UT_24	WT_ENDO_UT_24	OK	8.96978	1594.1	7.47346	28.884	5e-05	0.000293557	yes
gene:ENSG00000116729	ENSG00000116729	WLS	NA	1:67701465-68233120	WT_UD_UT_24	WT_ENDO_UT_24	OK	1.25466	166.384	7.05107	6.40755	5e-05	0.000293557	yes
gene:ENSG00000147869	ENSG00000147869	CER1	NA	9:14719723-14722717	WT_UD_UT_24	WT_ENDO_UT_24	OK	1.61417	195.864	6.92292	25.9797	5e-05	0.000293557	yes
gene:ENSG00000187634	ENSG00000187634	SAMD11	NA	1:923927-959309	WT_UD_UT_24	WT_ENDO_UT_24	OK	1.05966	47.038	5.47215	2.53757	5e-05	0.000293557	yes
gene:ENSG00000140807	ENSG00000140807	NKD1	NA	16:50548329-50649249	WT_UD_UT_24	WT_ENDO_UT_24	OK	3.77931	114.324	4.91886	9.07857	5e-05	0.000293557	yes
gene:ENSG00000185269	ENSG00000185269	NOTUM	NA	17:81952506-81961840	WT_UD_UT_24	WT_ENDO_UT_24	OK	1.00781	28.2526	4.8091	10.3267	5e-05	0.000293557	yes
gene:ENSG00000134363	ENSG00000134363	FST	NA	5:53480408-53487134	WT_UD_UT_24	WT_ENDO_UT_24	OK	3.88686	97.748	4.65239	17.2188	5e-05	0.000293557	yes
gene:ENSG00000280623	ENSG00000280623	ENSG00000280623	NA	22:23536880-23547797	WT_UD_UT_24	WT_ENDO_UT_24	OK	7.10153	140.551	4.30682	17.2929	5e-05	0.000293557	yes
gene:ENSG00000158270	ENSG00000158270	COLEC12	NA	18:316736-500722	WT_UD_UT_24	WT_ENDO_UT_24	OK	1.08201	18.3729	4.0858	17.4936	5e-05	0.000293557	yes
gene:ENSG00000090530	ENSG00000090530	P3H2	NA	3:189956727-190144846	WT_UD_UT_24	WT_ENDO_UT_24	OK	1.64961	26.9732	4.03134	9.1809	5e-05	0.000293557	yes
gene:ENSG00000150551	ENSG00000150551	LYPD1	NA	2:132416573-132671579	WT_UD_UT_24	WT_ENDO_UT_24	OK	1.37159	20.5588	3.90584	14.7216	5e-05	0.000293557	yes
gene:ENSG00000138650	ENSG00000138650	PCDH10	NA	4:133149314-133208606	WT_UD_UT_24	WT_ENDO_UT_24	OK	2.59551	36.7513	3.8237	13.431	5e-05	0.000293557	yes
gene:ENSG00000075388	ENSG00000075388	FGF4	NA	11:69771015-69775403	WT_UD_UT_24	WT_ENDO_UT_24	OK	4.01456	56.7398	3.82105	12.3441	5e-05	0.000293557	yes
gene:ENSG00000115758	ENSG00000115758	ODC1	NA	2:10439967-10448504	WT_UD_UT_24	WT_ENDO_UT_24	OK	74.8672	1041.75	3.79853	15.3714	5e-05	0.000293557	yes
gene:ENSG00000102924	ENSG00000102924	CBLN1	NA	16:49277916-49281831	WT_UD_UT_24	WT_ENDO_UT_24	OK	3.19553	43.6457	3.77171	11.7756	5e-05	0.000293557	yes
gene:ENSG00000153363	ENSG00000153363	ENSG00000153363	NA	1:211382802-211435333	WT_UD_UT_24	WT_ENDO_UT_24	OK	9.58706	127.18	3.72964	12.0198	5e-05	0.000293557	yes
gene:ENSG00000177738	ENSG00000177738	LOC648987	NA	5:43014413-43176324	WT_UD_UT_24	WT_ENDO_UT_24	OK	1.39155	17.7041	3.66932	5.16851	5e-05	0.000293557	yes
gene:ENSG00000135111	ENSG00000135111	TBX3	NA	12:114670253-114684164	WT_UD_UT_24	WT_ENDO_UT_24	OK	1.88312	23.7487	3.65665	14.3645	5e-05	0.000293557	yes
gene:ENSG00000111186	ENSG00000111186	WNT5B	NA	12:1529890-1647243	WT_UD_UT_24	WT_ENDO_UT_24	OK	3.99199	50.2298	3.65337	11.3161	5e-05	0.000293557	yes
gene:ENSG00000139438	ENSG00000139438	FAM222A	NA	12:109714227-109773508	WT_UD_UT_24	WT_ENDO_UT_24	OK	1.17415	14.098	3.58581	12.6385	5e-05	0.000293557	yes
gene:ENSG00000116106	ENSG00000116106	EPHA4	NA	2:221418026-221574454	WT_UD_UT_24	WT_ENDO_UT_24	OK	1.13131	13.1323	3.53705	6.03124	5e-05	0.000293557	yes
gene:ENSG00000116991	ENSG00000116991	SIPA1L2	NA	1:232397964-232561558	WT_UD_UT_24	WT_ENDO_UT_24	OK	4.9824	54.0108	3.43834	12.1876	5e-05	0.000293557	yes
gene:ENSG00000170542	ENSG00000170542	SERPINB9	NA	6:2887265-2903280	WT_UD_UT_24	WT_ENDO_UT_24	OK	15.0258	160.617	3.41812	20.391	5e-05	0.000293557	yes
gene:ENSG00000170382	ENSG00000170382	LRRN2	NA	1:204617169-204685733	WT_UD_UT_24	WT_ENDO_UT_24	OK	1.5124	15.3954	3.34759	7.83329	5e-05	0.000293557	yes
gene:ENSG00000153721	ENSG00000153721	CNKSR3	NA	6:154387503-154510659	WT_UD_UT_24	WT_ENDO_UT_24	OK	2.03617	18.6377	3.19429	9.05399	5e-05	0.000293557	yes
gene:ENSG00000175426	ENSG00000175426	PCSK1	NA	5:95885097-96808100	WT_UD_UT_24	WT_ENDO_UT_24	OK	3.9667	35.8078	3.17426	5.54897	5e-05	0.000293557	yes
gene:ENSG00000073331	ENSG00000073331	ALPK1	NA	4:112274541-112442620	WT_UD_UT_24	WT_ENDO_UT_24	OK	1.05422	9.28812	3.13921	2.7841	5e-05	0.000293557	yes
gene:ENSG00000138061	ENSG00000138061	CYP1B1	NA	2:37923186-38239590	WT_UD_UT_24	WT_ENDO_UT_24	OK	2.35106	20.5746	3.12948	1.65806	5e-05	0.000293557	yes
gene:ENSG00000115738	ENSG00000115738	ID2	NA	2:8666635-8684453	WT_UD_UT_24	WT_ENDO_UT_24	OK	28.5787	246.604	3.10918	14.8525	5e-05	0.000293557	yes
gene:ENSG00000114251	ENSG00000114251	WNT5A	NA	3:55465714-55490539	WT_UD_UT_24	WT_ENDO_UT_24	OK	2.66028	22.6387	3.08914	7.18952	5e-05	0.000293557	yes
gene:ENSG00000140937	ENSG00000140937	CDH11	NA	16:64943752-65126112	WT_UD_UT_24	WT_ENDO_UT_24	OK	4.69038	39.4806	3.07337	8.4117	5e-05	0.000293557	yes
gene:ENSG00000164741	ENSG00000164741	DLC1	NA	8:13083360-13604610	WT_UD_UT_24	WT_ENDO_UT_24	OK	2.43966	20.0663	3.04002	5.83164	5e-05	0.000293557	yes
gene:ENSG00000174640	ENSG00000174640	SLCO2A1	NA	3:133932695-134052184	WT_UD_UT_24	WT_ENDO_UT_24	OK	1.75011	14.2521	3.02565	2.64142	5e-05	0.000293557	yes
gene:ENSG00000149256	ENSG00000149256	TENM4	NA	11:78652830-79440948	WT_UD_UT_24	WT_ENDO_UT_24	OK	5.58128	43.3059	2.9559	3.40836	5e-05	0.000293557	yes
gene:ENSG00000165617	ENSG00000165617	DACT1	NA	14:58633966-58648321	WT_UD_UT_24	WT_ENDO_UT_24	OK	7.60492	57.8391	2.92704	15.576	5e-05	0.000293557	yes
gene:ENSG00000134107	ENSG00000134107	BHLHE40	NA	3:4896808-4985323	WT_UD_UT_24	WT_ENDO_UT_24	OK	2.81086	21.3695	2.92647	7.46626	5e-05	0.000293557	yes
gene:ENSG00000180447	ENSG00000180447	GAS1	NA	9:86944362-86947189	WT_UD_UT_24	WT_ENDO_UT_24	OK	1.54621	11.7322	2.92367	14.0141	5e-05	0.000293557	yes
gene:ENSG00000137142	ENSG00000137142	IGFBPL1	NA	9:38408993-38424447	WT_UD_UT_24	WT_ENDO_UT_24	OK	18.0954	135.87	2.90853	16.9951	5e-05	0.000293557	yes
gene:ENSG00000081059	ENSG00000081059	TCF7	NA	5:134114710-134371047	WT_UD_UT_24	WT_ENDO_UT_24	OK	9.83448	73.5409	2.90263	3.40762	5e-05	0.000293557	yes
gene:ENSG00000168646	ENSG00000168646	AXIN2	NA	17:65528562-66192084	WT_UD_UT_24	WT_ENDO_UT_24	OK	12.7114	93.1402	2.87328	10.516	5e-05	0.000293557	yes
gene:ENSG00000164695	ENSG00000164695	CHMP4C	NA	8:81701333-81759515	WT_UD_UT_24	WT_ENDO_UT_24	OK	4.02266	29.3777	2.8685	9.82239	5e-05	0.000293557	yes
gene:ENSG00000273906	ENSG00000273906	ENSG00000273906	NA	Y:6910685-7091683	WT_UD_UT_24	WT_ENDO_UT_24	OK	1.02277	7.36761	2.84872	8.1864	5e-05	0.000293557	yes
gene:ENSG00000272841	ENSG00000272841	ENSG00000272841	NA	6:160990317-161117385	WT_UD_UT_24	WT_ENDO_UT_24	OK	1.85836	12.6609	2.76828	3.84226	5e-05	0.000293557	yes
gene:ENSG00000172201	ENSG00000172201	ID4	NA	6:19324987-19840684	WT_UD_UT_24	WT_ENDO_UT_24	OK	1.31908	8.9763	2.76659	11.6556	5e-05	0.000293557	yes
gene:ENSG00000278558	ENSG00000278558	TMEM191B	NA	22:18527801-18530573	WT_UD_UT_24	WT_ENDO_UT_24	OK	2.73517	17.4832	2.67627	4.68441	5e-05	0.000293557	yes
gene:ENSG00000262211	ENSG00000262211	ENSG00000262211	NA	5:55935094-55994993	WT_UD_UT_24	WT_ENDO_UT_24	OK	1.06901	6.7673	2.66231	3.62628	5e-05	0.000293557	yes
gene:ENSG00000102554	ENSG00000102554	KLF5	NA	13:73054975-73077542	WT_UD_UT_24	WT_ENDO_UT_24	OK	3.62008	22.2388	2.61898	2.23024	0.00045	0.00223324	yes
gene:ENSG00000026559	ENSG00000026559	KCNG1	NA	20:50999369-51023129	WT_UD_UT_24	WT_ENDO_UT_24	OK	22.7159	138.926	2.61254	13.1517	5e-05	0.000293557	yes
gene:ENSG00000148834	ENSG00000148834	GSTO1	NA	10:104235355-104267459	WT_UD_UT_24	WT_ENDO_UT_24	OK	50.1569	305.536	2.60682	13.913	5e-05	0.000293557	yes
gene:ENSG00000134352	ENSG00000134352	IL6ST	NA	5:55935094-55994993	WT_UD_UT_24	WT_ENDO_UT_24	OK	3.41725	20.7611	2.60297	2.18873	5e-05	0.000293557	yes
gene:ENSG00000258525	ENSG00000258525	LOC100506071	NA	14:30874513-31096450	WT_UD_UT_24	WT_ENDO_UT_24	OK	3.52734	20.7268	2.55485	4.44344	5e-05	0.000293557	yes
gene:ENSG00000099250	ENSG00000099250	NRP1	NA	10:33177491-33336262	WT_UD_UT_24	WT_ENDO_UT_24	OK	1.07981	6.18987	2.51913	3.996	5e-05	0.000293557	yes
gene:ENSG00000107485	ENSG00000107485	GATA3	NA	10:8053603-8075198	WT_UD_UT_24	WT_ENDO_UT_24	OK	1.58338	9.06753	2.5177	4.19975	5e-05	0.000293557	yes
gene:ENSG00000135074	ENSG00000135074	ADAM19	NA	5:157477303-157575775	WT_UD_UT_24	WT_ENDO_UT_24	OK	16.1649	88.499	2.45279	12.2297	5e-05	0.000293557	yes
gene:ENSG00000255318	ENSG00000255318	RP11-655M14.13	NA	11:67618278-67627304	WT_UD_UT_24	WT_ENDO_UT_24	OK	4.37585	23.748	2.44017	10.4625	5e-05	0.000293557	yes
gene:ENSG00000124126	ENSG00000124126	PREX1	NA	20:48624251-48849458	WT_UD_UT_24	WT_ENDO_UT_24	OK	4.66391	25.2336	2.43574	7.84829	5e-05	0.000293557	yes
gene:ENSG00000185070	ENSG00000185070	FLRT2	NA	14:85530143-85654426	WT_UD_UT_24	WT_ENDO_UT_24	OK	1.83334	9.50662	2.37446	3.79791	5e-05	0.000293557	yes
gene:ENSG00000269349	ENSG00000269349	ENSG00000269349	NA	19:52453575-52512342	WT_UD_UT_24	WT_ENDO_UT_24	OK	2.90657	15.0452	2.37192	6.17855	5e-05	0.000293557	yes
gene:ENSG00000142627	ENSG00000142627	EPHA2	NA	1:16124336-16157329	WT_UD_UT_24	WT_ENDO_UT_24	OK	19.2373	98.2497	2.35254	7.1032	5e-05	0.000293557	yes
gene:ENSG00000230392	ENSG00000230392	LOC101928336	NA	X:119291528-119335610	WT_UD_UT_24	WT_ENDO_UT_24	OK	1.0153	5.16367	2.34649	10.0724	5e-05	0.000293557	yes
gene:ENSG00000117318	ENSG00000117318	ID3	NA	1:23557917-23559794	WT_UD_UT_24	WT_ENDO_UT_24	OK	57.771	293.48	2.34485	13.0397	5e-05	0.000293557	yes
gene:ENSG00000156574	ENSG00000156574	NODAL	NA	10:70432314-70447951	WT_UD_UT_24	WT_ENDO_UT_24	OK	33.637	169.188	2.3305	10.5984	5e-05	0.000293557	yes
gene:ENSG00000135919	ENSG00000135919	SERPINE2	NA	2:223975111-224039319	WT_UD_UT_24	WT_ENDO_UT_24	OK	73.3408	368.807	2.33018	11.0694	5e-05	0.000293557	yes
gene:ENSG00000100473	ENSG00000100473	COCH	NA	14:30874513-31096450	WT_UD_UT_24	WT_ENDO_UT_24	OK	10.0637	50.006	2.31294	4.89662	5e-05	0.000293557	yes
gene:ENSG00000139263	ENSG00000139263	LRIG3	NA	12:58872148-58920522	WT_UD_UT_24	WT_ENDO_UT_24	OK	1.28564	6.19835	2.2694	2.51895	5e-05	0.000293557	yes
gene:ENSG00000108375	ENSG00000108375	RNF43	NA	17:58301227-58417595	WT_UD_UT_24	WT_ENDO_UT_24	OK	1.14398	5.45147	2.25259	1.62329	0.00065	0.00311216	yes
gene:ENSG00000280401	ENSG00000280401	ENSG00000280401	NA	10:70432314-70447951	WT_UD_UT_24	WT_ENDO_UT_24	OK	25.3439	120.518	2.24954	8.88079	5e-05	0.000293557	yes
gene:ENSG00000108379	ENSG00000108379	WNT3	NA	17:46762505-46833154	WT_UD_UT_24	WT_ENDO_UT_24	OK	8.26008	39.2741	2.24935	13.3619	5e-05	0.000293557	yes
gene:ENSG00000118640	ENSG00000118640	VAMP8	NA	2:85561561-85582031	WT_UD_UT_24	WT_ENDO_UT_24	OK	42.1065	199.672	2.24552	13.0295	5e-05	0.000293557	yes
gene:ENSG00000100867	ENSG00000100867	DHRS2	NA	14:23630114-23645639	WT_UD_UT_24	WT_ENDO_UT_24	OK	3.13343	14.8372	2.2434	9.3024	5e-05	0.000293557	yes
gene:ENSG00000123473	ENSG00000123473	STIL	NA	1:47250138-47314147	WT_UD_UT_24	WT_ENDO_UT_24	OK	11.5842	54.592	2.23653	7.97118	5e-05	0.000293557	yes
gene:ENSG00000212123	ENSG00000212123	PRR22	NA	19:5782959-5791238	WT_UD_UT_24	WT_ENDO_UT_24	OK	1.04688	4.8763	2.21969	2.55479	0.0004	0.00200704	yes
ENSG00000234685	ENSG00000234685	ENSG00000234685	NA	13:22894655-22916523	WT_UD_UT_24	WT_ENDO_UT_24	OK	1.46849	6.8369	2.219	6.21802	5e-05	0.000293557	yes
gene:ENSG00000265688	ENSG00000265688	MAFG-AS1	NA	17:81927828-81930753	WT_UD_UT_24	WT_ENDO_UT_24	OK	1.19329	5.46103	2.19423	6.67554	5e-05	0.000293557	yes
gene:ENSG00000244586	ENSG00000244586	ENSG00000244586	NA	3:55465714-55490539	WT_UD_UT_24	WT_ENDO_UT_24	OK	1.12069	5.09685	2.18522	1.98213	0.0019	0.00809595	yes
gene:ENSG00000101986	ENSG00000101986	ABCD1	NA	X:153724867-153785732	WT_UD_UT_24	WT_ENDO_UT_24	OK	5.90933	26.8552	2.18413	8.95241	5e-05	0.000293557	yes
gene:ENSG00000144278	ENSG00000144278	GALNT13	NA	2:153871912-154457438	WT_UD_UT_24	WT_ENDO_UT_24	OK	3.94719	17.7958	2.17264	4.95058	5e-05	0.000293557	yes
gene:ENSG00000114019	ENSG00000114019	AMOTL2	NA	3:134351851-134375479	WT_UD_UT_24	WT_ENDO_UT_24	OK	25.7885	116.101	2.17058	8.16382	5e-05	0.000293557	yes
gene:ENSG00000049089	ENSG00000049089	COL9A2	NA	1:40300486-40317816	WT_UD_UT_24	WT_ENDO_UT_24	OK	4.2226	18.9484	2.16587	5.79609	5e-05	0.000293557	yes
gene:ENSG00000122756	ENSG00000122756	CNTFR	NA	9:34551431-34590140	WT_UD_UT_24	WT_ENDO_UT_24	OK	26.6309	118.834	2.15778	11.9602	5e-05	0.000293557	yes
gene:ENSG00000049130	ENSG00000049130	KITLG	NA	12:88492792-88598218	WT_UD_UT_24	WT_ENDO_UT_24	OK	6.35594	28.2503	2.15209	1.88284	5e-05	0.000293557	yes
gene:ENSG00000173406	ENSG00000173406	DAB1	NA	1:56929209-58546802	WT_UD_UT_24	WT_ENDO_UT_24	OK	5.02639	22.1195	2.13772	5.67398	5e-05	0.000293557	yes
gene:ENSG00000169071	ENSG00000169071	ROR2	NA	9:91563090-91950162	WT_UD_UT_24	WT_ENDO_UT_24	OK	10.0196	44.0407	2.13601	6.74371	5e-05	0.000293557	yes
gene:ENSG00000132510	ENSG00000132510	KDM6B	NA	17:7839903-7854796	WT_UD_UT_24	WT_ENDO_UT_24	OK	1.49788	6.50097	2.11774	3.04907	5e-05	0.000293557	yes
gene:ENSG00000065320	ENSG00000065320	NTN1	NA	17:9021541-9244000	WT_UD_UT_24	WT_ENDO_UT_24	OK	5.19214	22.2878	2.10185	11.3996	5e-05	0.000293557	yes
gene:ENSG00000140455	ENSG00000140455	USP3	NA	15:63504510-63602428	WT_UD_UT_24	WT_ENDO_UT_24	OK	5.02375	21.502	2.09763	5.52566	5e-05	0.000293557	yes
gene:ENSG00000173218	ENSG00000173218	VANGL1	NA	1:115641952-115698224	WT_UD_UT_24	WT_ENDO_UT_24	OK	10.3099	43.8847	2.08968	4.66456	5e-05	0.000293557	yes
gene:ENSG00000095739	ENSG00000095739	BAMBI	NA	10:28677341-28682939	WT_UD_UT_24	WT_ENDO_UT_24	OK	20.882	88.1922	2.07839	12.8193	5e-05	0.000293557	yes
gene:ENSG00000154760	ENSG00000154760	SLFN13	NA	17:35435095-35448837	WT_UD_UT_24	WT_ENDO_UT_24	OK	1.54398	6.47172	2.06749	2.01021	5e-05	0.000293557	yes
gene:ENSG00000138829	ENSG00000138829	FBN2	NA	5:128257908-129033642	WT_UD_UT_24	WT_ENDO_UT_24	OK	9.10456	37.9643	2.05998	9.83386	5e-05	0.000293557	yes
gene:ENSG00000114315	ENSG00000114315	HES1	NA	3:194136144-194138732	WT_UD_UT_24	WT_ENDO_UT_24	OK	9.41796	38.7402	2.04035	11.6391	5e-05	0.000293557	yes
gene:ENSG00000144476	ENSG00000144476	ACKR3	NA	2:236567786-236582358	WT_UD_UT_24	WT_ENDO_UT_24	OK	1.03249	4.24578	2.03991	3.91038	5e-05	0.000293557	yes
gene:ENSG00000142494	ENSG00000142494	SLC47A1	NA	17:19495384-19597922	WT_UD_UT_24	WT_ENDO_UT_24	OK	1.57054	6.42904	2.03335	4.18227	5e-05	0.000293557	yes
gene:ENSG00000173401	ENSG00000173401	GLIPR1L1	NA	12:75234739-75390928	WT_UD_UT_24	WT_ENDO_UT_24	OK	5.44435	22.1134	2.02209	5.51491	5e-05	0.000293557	yes
gene:ENSG00000187210	ENSG00000187210	GCNT1	NA	9:76419849-76507416	WT_UD_UT_24	WT_ENDO_UT_24	OK	7.07317	28.6821	2.01972	4.96717	5e-05	0.000293557	yes
gene:ENSG00000153012	ENSG00000153012	LGI2	NA	4:24998846-25030879	WT_UD_UT_24	WT_ENDO_UT_24	OK	2.49653	10.1192	2.0191	5.26997	5e-05	0.000293557	yes
gene:ENSG00000137834	ENSG00000137834	SMAD6	NA	15:66702227-66782848	WT_UD_UT_24	WT_ENDO_UT_24	OK	2.42592	9.76717	2.00941	7.03898	5e-05	0.000293557	yes
gene:ENSG00000115289	ENSG00000115289	PCGF1	NA	2:74505042-74508580	WT_UD_UT_24	WT_ENDO_UT_24	OK	6.17678	24.7193	2.00071	3.90956	5e-05	0.000293557	yes
gene:ENSG00000169122	ENSG00000169122	FAM110B	NA	8:57994508-58204279	WT_UD_UT_24	WT_ENDO_UT_24	OK	4.329	17.2937	1.99814	4.99194	5e-05	0.000293557	yes
gene:ENSG00000273604	ENSG00000273604	EPOP	NA	17:38671702-38675421	WT_UD_UT_24	WT_ENDO_UT_24	OK	5.95405	23.7249	1.99446	11.8726	5e-05	0.000293557	yes
gene:ENSG00000114115	ENSG00000114115	RBP1	NA	3:139389814-139678017	WT_UD_UT_24	WT_ENDO_UT_24	OK	70.3732	279.319	1.98882	10.0403	5e-05	0.000293557	yes
gene:ENSG00000124216	ENSG00000124216	SNAI1	NA	20:49982998-49988886	WT_UD_UT_24	WT_ENDO_UT_24	OK	5.93387	23.468	1.98365	10.8535	5e-05	0.000293557	yes
gene:ENSG00000152503	ENSG00000152503	TRIM36	NA	5:115124761-115180546	WT_UD_UT_24	WT_ENDO_UT_24	OK	6.98928	27.3506	1.96836	7.76658	5e-05	0.000293557	yes
gene:ENSG00000110931	ENSG00000110931	CAMKK2	NA	12:121237690-121298308	WT_UD_UT_24	WT_ENDO_UT_24	OK	22.8308	89.1616	1.96544	9.41048	5e-05	0.000293557	yes
gene:ENSG00000060140	ENSG00000060140	STYK1	NA	12:10618938-10674318	WT_UD_UT_24	WT_ENDO_UT_24	OK	1.704	6.62786	1.95962	3.01881	5e-05	0.000293557	yes
gene:ENSG00000130720	ENSG00000130720	FIBCD1	NA	9:130902437-130945520	WT_UD_UT_24	WT_ENDO_UT_24	OK	5.84852	22.4351	1.93961	4.12304	5e-05	0.000293557	yes
gene:ENSG00000139437	ENSG00000139437	TCHP	NA	12:109929791-109996389	WT_UD_UT_24	WT_ENDO_UT_24	OK	2.78068	10.6276	1.93431	3.40513	5e-05	0.000293557	yes
gene:ENSG00000171617	ENSG00000171617	ENC1	NA	5:74627405-74867854	WT_UD_UT_24	WT_ENDO_UT_24	OK	8.59123	32.7961	1.93259	3.81854	5e-05	0.000293557	yes
gene:ENSG00000142156	ENSG00000142156	COL6A1	NA	21:45981736-46005050	WT_UD_UT_24	WT_ENDO_UT_24	OK	145.374	553.898	1.92985	6.58486	5e-05	0.000293557	yes
gene:ENSG00000130635	ENSG00000130635	COL5A1	NA	9:134641773-134844843	WT_UD_UT_24	WT_ENDO_UT_24	OK	5.41702	20.5149	1.9211	5.50389	5e-05	0.000293557	yes
gene:ENSG00000259945	ENSG00000259945	ENSG00000259945	NA	16:67517861-67546788	WT_UD_UT_24	WT_ENDO_UT_24	OK	3.40606	12.852	1.91582	2.24081	0.00075	0.00353946	yes
gene:ENSG00000050555	ENSG00000050555	LAMC3	NA	9:131009081-131094473	WT_UD_UT_24	WT_ENDO_UT_24	OK	12.2846	46.2903	1.91387	6.90292	5e-05	0.000293557	yes
gene:ENSG00000107968	ENSG00000107968	MAP3K8	NA	10:30433936-30461833	WT_UD_UT_24	WT_ENDO_UT_24	OK	4.00786	15.1014	1.91378	7.78774	5e-05	0.000293557	yes
gene:ENSG00000142173	ENSG00000142173	COL6A2	NA	21:46098096-46132849	WT_UD_UT_24	WT_ENDO_UT_24	OK	39.1225	146.626	1.90607	8.26774	5e-05	0.000293557	yes
gene:ENSG00000184160	ENSG00000184160	ADRA2C	NA	4:3766347-3768526	WT_UD_UT_24	WT_ENDO_UT_24	OK	9.56386	35.7309	1.90151	10.8977	5e-05	0.000293557	yes
gene:ENSG00000206140	ENSG00000206140	TMEM191C	NA	22:21466422-21471269	WT_UD_UT_24	WT_ENDO_UT_24	OK	1.07696	3.98479	1.88754	2.87338	5e-05	0.000293557	yes
gene:ENSG00000143479	ENSG00000143479	DYRK3	NA	1:206634648-206684419	WT_UD_UT_24	WT_ENDO_UT_24	OK	1.58352	5.85759	1.88717	7.75268	5e-05	0.000293557	yes
gene:ENSG00000143333	ENSG00000143333	RGS16	NA	1:182598622-182604408	WT_UD_UT_24	WT_ENDO_UT_24	OK	7.97013	29.1452	1.87058	10.9351	5e-05	0.000293557	yes
gene:ENSG00000166803	ENSG00000166803	PCLAF	NA	15:64165516-64387687	WT_UD_UT_24	WT_ENDO_UT_24	OK	8.19978	29.9131	1.86712	3.75802	5e-05	0.000293557	yes
gene:ENSG00000139211	ENSG00000139211	AMIGO2	NA	12:47075706-47236662	WT_UD_UT_24	WT_ENDO_UT_24	OK	4.61315	16.6007	1.84742	9.36617	5e-05	0.000293557	yes
gene:ENSG00000135048	ENSG00000135048	TMEM2	NA	9:71683365-71816690	WT_UD_UT_24	WT_ENDO_UT_24	OK	17.0783	61.254	1.84264	2.35789	5e-05	0.000293557	yes
gene:ENSG00000259316	ENSG00000259316	ENSG00000259316	NA	15:64165516-64387687	WT_UD_UT_24	WT_ENDO_UT_24	OK	12.4591	44.6223	1.84056	3.49501	5e-05	0.000293557	yes
gene:ENSG00000196782	ENSG00000196782	MAML3	NA	4:139665767-140154184	WT_UD_UT_24	WT_ENDO_UT_24	OK	1.31878	4.70675	1.83553	3.74355	5e-05	0.000293557	yes
ENSG00000269981	ENSG00000269981	ENSG00000269981	NA	1:137681-137965	WT_UD_UT_24	WT_ENDO_UT_24	OK	5.58628	19.87	1.83063	3.86952	5e-05	0.000293557	yes
gene:ENSG00000188483	ENSG00000188483	IER5L	NA	9:129175551-129210548	WT_UD_UT_24	WT_ENDO_UT_24	OK	1.69504	6.02607	1.8299	6.48333	5e-05	0.000293557	yes
gene:ENSG00000170558	ENSG00000170558	CDH2	NA	18:27950965-28177446	WT_UD_UT_24	WT_ENDO_UT_24	OK	24.5275	86.0743	1.81118	6.18498	5e-05	0.000293557	yes
gene:ENSG00000236438	ENSG00000236438	ENSG00000236438	NA	3:198153286-198222513	WT_UD_UT_24	WT_ENDO_UT_24	OK	3.80763	13.3611	1.81108	6.4613	5e-05	0.000293557	yes
gene:ENSG00000227279	ENSG00000227279	ENSG00000227279	NA	18:27950965-28177446	WT_UD_UT_24	WT_ENDO_UT_24	OK	10.1809	35.7031	1.81019	1.77354	0.00315	0.0126407	yes
gene:ENSG00000143499	ENSG00000143499	SMYD2	NA	1:214281101-214337131	WT_UD_UT_24	WT_ENDO_UT_24	OK	5.79571	20.3011	1.8085	9.22916	5e-05	0.000293557	yes
gene:ENSG00000164093	ENSG00000164093	PITX2	NA	4:110617422-110642123	WT_UD_UT_24	WT_ENDO_UT_24	OK	23.4219	81.457	1.79818	6.55757	5e-05	0.000293557	yes
gene:ENSG00000102445	ENSG00000102445	RUBCNL	NA	13:46341999-46438190	WT_UD_UT_24	WT_ENDO_UT_24	OK	1.65009	5.66652	1.77991	3.14747	5e-05	0.000293557	yes
gene:ENSG00000150456	ENSG00000150456	EEF1AKMT1	NA	13:20728730-20773958	WT_UD_UT_24	WT_ENDO_UT_24	OK	2.05081	7.02411	1.77612	3.87562	5e-05	0.000293557	yes
gene:ENSG00000145642	ENSG00000145642	SHISAL2B	NA	5:64690307-64718090	WT_UD_UT_24	WT_ENDO_UT_24	OK	5.4773	18.7102	1.77228	4.80703	5e-05	0.000293557	yes
gene:ENSG00000160972	ENSG00000160972	PPP1R16A	NA	8:144477968-144507174	WT_UD_UT_24	WT_ENDO_UT_24	OK	36.0021	122.88	1.7711	6.95698	5e-05	0.000293557	yes
gene:ENSG00000174327	ENSG00000174327	SLC16A13	NA	17:7036074-7040121	WT_UD_UT_24	WT_ENDO_UT_24	OK	1.19272	4.05859	1.76673	6.19785	5e-05	0.000293557	yes
gene:ENSG00000164318	ENSG00000164318	EGFLAM	NA	5:38258408-38468339	WT_UD_UT_24	WT_ENDO_UT_24	OK	1.28904	4.36487	1.75964	2.81599	5e-05	0.000293557	yes
gene:ENSG00000259248	ENSG00000259248	USP3-AS1	NA	15:63504510-63602428	WT_UD_UT_24	WT_ENDO_UT_24	OK	3.11975	10.5285	1.7548	2.57565	5e-05	0.000293557	yes
gene:ENSG00000184979	ENSG00000184979	USP18	NA	22:18149898-18177397	WT_UD_UT_24	WT_ENDO_UT_24	OK	2.43388	8.21248	1.75456	8.42921	5e-05	0.000293557	yes
gene:ENSG00000115468	ENSG00000115468	EFHD1	NA	2:232547967-232682781	WT_UD_UT_24	WT_ENDO_UT_24	OK	5.45316	18.0638	1.72794	3.15607	5e-05	0.000293557	yes
gene:ENSG00000146094	ENSG00000146094	DOK3	NA	5:177483393-177511274	WT_UD_UT_24	WT_ENDO_UT_24	OK	2.3093	7.63552	1.72527	2.20899	0.0003	0.00154518	yes
gene:ENSG00000124140	ENSG00000124140	SLC12A5	NA	20:46008907-46060152	WT_UD_UT_24	WT_ENDO_UT_24	OK	4.78743	15.7832	1.72107	2.34403	0.0002	0.00106634	yes
gene:ENSG00000136932	ENSG00000136932	TRMO	NA	9:97904488-97922570	WT_UD_UT_24	WT_ENDO_UT_24	OK	2.55094	8.36594	1.7135	4.58631	5e-05	0.000293557	yes
gene:ENSG00000184304	ENSG00000184304	PRKD1	NA	14:29576478-30297043	WT_UD_UT_24	WT_ENDO_UT_24	OK	1.13107	3.69551	1.70808	3.16372	5e-05	0.000293557	yes
gene:ENSG00000104267	ENSG00000104267	CA2	NA	8:85327607-85481493	WT_UD_UT_24	WT_ENDO_UT_24	OK	7.83394	25.3172	1.69231	5.31408	5e-05	0.000293557	yes
gene:ENSG00000223486	ENSG00000223486	ENSG00000223486	NA	X:40009275-40012182	WT_UD_UT_24	WT_ENDO_UT_24	OK	1.18342	3.79993	1.68301	7.17247	5e-05	0.000293557	yes
gene:ENSG00000283674	ENSG00000283674	LOC729732	NA	8:12537078-12665588	WT_UD_UT_24	WT_ENDO_UT_24	OK	6.35574	20.4074	1.68296	6.44877	5e-05	0.000293557	yes
gene:ENSG00000101236	ENSG00000101236	RNF24	NA	20:3888238-4015582	WT_UD_UT_24	WT_ENDO_UT_24	OK	5.87311	18.8544	1.6827	4.76834	5e-05	0.000293557	yes
ENSG00000268903	ENSG00000268903	ENSG00000268903	NA	1:135140-135895	WT_UD_UT_24	WT_ENDO_UT_24	OK	1.98112	6.34715	1.67979	4.97145	5e-05	0.000293557	yes
gene:ENSG00000106638	ENSG00000106638	TBL2	NA	7:73568931-73578791	WT_UD_UT_24	WT_ENDO_UT_24	OK	6.67993	21.297	1.67274	4.2569	5e-05	0.000293557	yes
gene:ENSG00000107831	ENSG00000107831	FGF8	NA	10:101770129-101780369	WT_UD_UT_24	WT_ENDO_UT_24	OK	11.0583	35.1215	1.66722	6.10827	5e-05	0.000293557	yes
gene:ENSG00000110801	ENSG00000110801	PSMD9	NA	12:121888730-122003927	WT_UD_UT_24	WT_ENDO_UT_24	OK	27.2637	86.2276	1.66117	6.27222	5e-05	0.000293557	yes
ENSG00000260727	ENSG00000260727	ENSG00000260727	NA	16:29613103-29613640	WT_UD_UT_24	WT_ENDO_UT_24	OK	1.32162	4.16533	1.65613	3.24914	5e-05	0.000293557	yes
gene:ENSG00000276997	ENSG00000276997	ENSG00000276997	NA	1:222477251-222504622	WT_UD_UT_24	WT_ENDO_UT_24	OK	1.33418	4.19824	1.65383	2.87208	0.0001	0.000562019	yes
gene:ENSG00000122694	ENSG00000122694	GLIPR2	NA	9:36136535-36163913	WT_UD_UT_24	WT_ENDO_UT_24	OK	2.21178	6.95548	1.65294	5.92348	5e-05	0.000293557	yes
gene:ENSG00000255839	ENSG00000255839	ENSG00000255839	NA	12:123671112-123708403	WT_UD_UT_24	WT_ENDO_UT_24	OK	3.28627	10.3116	1.64974	1.68788	0.00785	0.0280353	yes
gene:ENSG00000104881	ENSG00000104881	PPP1R13L	NA	19:45379633-45478828	WT_UD_UT_24	WT_ENDO_UT_24	OK	5.61175	17.6055	1.64951	2.17136	0.00025	0.00130805	yes
gene:ENSG00000138670	ENSG00000138670	RASGEF1B	NA	4:81426392-82044244	WT_UD_UT_24	WT_ENDO_UT_24	OK	3.35645	10.5291	1.64938	4.3309	5e-05	0.000293557	yes
gene:ENSG00000117525	ENSG00000117525	F3	NA	1:94529224-94541800	WT_UD_UT_24	WT_ENDO_UT_24	OK	3.1941	10.0045	1.64716	6.18766	5e-05	0.000293557	yes
gene:ENSG00000074410	ENSG00000074410	CA12	NA	15:63321377-63382161	WT_UD_UT_24	WT_ENDO_UT_24	OK	1.23925	3.88015	1.64664	4.6746	5e-05	0.000293557	yes
gene:ENSG00000249896	ENSG00000249896	ENSG00000249896	NA	4:6200732-6239937	WT_UD_UT_24	WT_ENDO_UT_24	OK	1.21827	3.81239	1.64586	1.41595	0.00285	0.0115759	yes
gene:ENSG00000254894	ENSG00000254894	ENSG00000254894	NA	11:19350723-20121598	WT_UD_UT_24	WT_ENDO_UT_24	OK	4.0427	12.6241	1.64279	1.93833	0.00145	0.00636968	yes
gene:ENSG00000137331	ENSG00000137331	IER3	NA	6:30742928-30744554	WT_UD_UT_24	WT_ENDO_UT_24	OK	39.8119	123.845	1.63726	10.0953	5e-05	0.000293557	yes
gene:ENSG00000167702	ENSG00000167702	KIFC2	NA	8:144466042-144476335	WT_UD_UT_24	WT_ENDO_UT_24	OK	12.3223	38.2703	1.63496	1.9859	5e-05	0.000293557	yes
gene:ENSG00000256683	ENSG00000256683	ZNF350	NA	19:51949133-51986856	WT_UD_UT_24	WT_ENDO_UT_24	OK	4.02211	12.4748	1.63299	1.71947	0.01095	0.0373342	yes
gene:ENSG00000130830	ENSG00000130830	MPP1	NA	X:154778683-154821007	WT_UD_UT_24	WT_ENDO_UT_24	OK	10.4174	32.2315	1.62948	5.58091	5e-05	0.000293557	yes
gene:ENSG00000164120	ENSG00000164120	HPGD	NA	4:174490176-174523154	WT_UD_UT_24	WT_ENDO_UT_24	OK	10.2153	31.5894	1.62871	4.83165	5e-05	0.000293557	yes
gene:ENSG00000234062	ENSG00000234062	ENSG00000234062	NA	X:136909394-137021630	WT_UD_UT_24	WT_ENDO_UT_24	OK	1.01617	3.13453	1.6251	3.60828	5e-05	0.000293557	yes
gene:ENSG00000259407	ENSG00000259407	ENSG00000259407	NA	15:85380570-85750281	WT_UD_UT_24	WT_ENDO_UT_24	OK	1.6925	5.21889	1.62459	1.53263	0.01015	0.0349789	yes
gene:ENSG00000031003	ENSG00000031003	FAM13B	NA	5:137814332-138051961	WT_UD_UT_24	WT_ENDO_UT_24	OK	2.83875	8.69446	1.61484	4.41812	5e-05	0.000293557	yes
gene:ENSG00000188042	ENSG00000188042	ARL4C	NA	2:234493040-234497053	WT_UD_UT_24	WT_ENDO_UT_24	OK	5.04561	15.4465	1.61418	9.43472	5e-05	0.000293557	yes
gene:ENSG00000205730	ENSG00000205730	ITPRIPL2	NA	16:19113931-19268334	WT_UD_UT_24	WT_ENDO_UT_24	OK	1.20494	3.64031	1.5951	4.58018	5e-05	0.000293557	yes
transcript:ENST00000590824	transcript:ENST00000590824	RP11-686D22.7-001	NA	17:35406683-35410228	WT_UD_UT_24	WT_ENDO_UT_24	OK	1.66567	4.99332	1.5839	3.17188	5e-05	0.000293557	yes
gene:ENSG00000113369	ENSG00000113369	ARRDC3	NA	5:91368723-91439085	WT_UD_UT_24	WT_ENDO_UT_24	OK	3.18107	9.51975	1.58141	2.72007	5e-05	0.000293557	yes
gene:ENSG00000072210	ENSG00000072210	ALDH3A2	NA	17:19648135-19677598	WT_UD_UT_24	WT_ENDO_UT_24	OK	40.9339	122.382	1.58003	3.46428	5e-05	0.000293557	yes
gene:ENSG00000180901	ENSG00000180901	KCTD2	NA	17:75032574-75065889	WT_UD_UT_24	WT_ENDO_UT_24	OK	12.8228	37.9576	1.56568	2.61447	5e-05	0.000293557	yes
gene:ENSG00000260528	ENSG00000260528	ENSG00000260528	NA	16:90102270-90222678	WT_UD_UT_24	WT_ENDO_UT_24	OK	1.71719	5.06575	1.56073	3.4261	5e-05	0.000293557	yes
gene:ENSG00000170961	ENSG00000170961	HAS2	NA	8:121612115-121644693	WT_UD_UT_24	WT_ENDO_UT_24	OK	5.73792	16.9052	1.55887	9.00487	5e-05	0.000293557	yes
gene:ENSG00000110841	ENSG00000110841	PPFIBP1	NA	12:27523430-27695564	WT_UD_UT_24	WT_ENDO_UT_24	OK	5.52685	16.2826	1.55881	4.56827	5e-05	0.000293557	yes
gene:ENSG00000103257	ENSG00000103257	SLC7A5	NA	16:87830022-87869488	WT_UD_UT_24	WT_ENDO_UT_24	OK	195.812	572.604	1.54807	6.92261	5e-05	0.000293557	yes
gene:ENSG00000128294	ENSG00000128294	TPST2	NA	22:26521982-26596717	WT_UD_UT_24	WT_ENDO_UT_24	OK	51.7526	150.644	1.54144	5.95044	5e-05	0.000293557	yes
gene:ENSG00000258405	ENSG00000258405	ZNF578	NA	19:52453575-52512342	WT_UD_UT_24	WT_ENDO_UT_24	OK	4.97908	14.3963	1.53175	3.79642	5e-05	0.000293557	yes
gene:ENSG00000254996	ENSG00000254996	ANKHD1-EIF4EBP3	NA	5:140401813-140558252	WT_UD_UT_24	WT_ENDO_UT_24	OK	1.2012	3.47165	1.53114	2.24775	0.00065	0.00311216	yes
gene:ENSG00000196177	ENSG00000196177	ACADSB	NA	10:123008978-123058311	WT_UD_UT_24	WT_ENDO_UT_24	OK	1.96489	5.6593	1.52617	3.54831	5e-05	0.000293557	yes
gene:ENSG00000185015	ENSG00000185015	CA13	NA	8:85220586-85284073	WT_UD_UT_24	WT_ENDO_UT_24	OK	1.30393	3.73455	1.51807	3.49875	5e-05	0.000293557	yes
gene:ENSG00000107338	ENSG00000107338	SHB	NA	9:37510891-38069211	WT_UD_UT_24	WT_ENDO_UT_24	OK	6.99958	19.9569	1.51155	3.20298	5e-05	0.000293557	yes
gene:ENSG00000109016	ENSG00000109016	DHRS7B	NA	17:21123363-21193265	WT_UD_UT_24	WT_ENDO_UT_24	OK	5.45968	15.5381	1.50892	4.45629	5e-05	0.000293557	yes
gene:ENSG00000095539	ENSG00000095539	SEMA4G	NA	10:100969457-100994401	WT_UD_UT_24	WT_ENDO_UT_24	OK	5.11201	14.4872	1.50282	1.59069	0.00305	0.0122869	yes
gene:ENSG00000198142	ENSG00000198142	SOWAHC	NA	2:109614333-109618990	WT_UD_UT_24	WT_ENDO_UT_24	OK	11.1464	31.4936	1.49848	9.21381	5e-05	0.000293557	yes
gene:ENSG00000138434	ENSG00000138434	SSFA2	NA	2:181891832-181930738	WT_UD_UT_24	WT_ENDO_UT_24	OK	5.97341	16.8389	1.49517	1.60267	0.0066	0.0241225	yes
gene:ENSG00000122642	ENSG00000122642	FKBP9	NA	7:32957403-33006931	WT_UD_UT_24	WT_ENDO_UT_24	OK	5.01783	14.109	1.49148	3.9388	5e-05	0.000293557	yes
gene:ENSG00000116717	ENSG00000116717	GADD45A	NA	1:67685060-67688338	WT_UD_UT_24	WT_ENDO_UT_24	OK	13.9847	39.32	1.49141	7.37781	5e-05	0.000293557	yes
gene:ENSG00000279692	ENSG00000279692	ENSG00000279692	NA	17:81395474-81466332	WT_UD_UT_24	WT_ENDO_UT_24	OK	8.95245	25.1432	1.48981	3.97202	5e-05	0.000293557	yes
gene:ENSG00000149485	ENSG00000149485	FADS1	NA	11:61680432-61867354	WT_UD_UT_24	WT_ENDO_UT_24	OK	119.428	333.716	1.48248	1.90194	0.0011	0.004989	yes
gene:ENSG00000170577	ENSG00000170577	SIX2	NA	2:45005160-45009430	WT_UD_UT_24	WT_ENDO_UT_24	OK	1.11913	3.12548	1.4817	5.69788	5e-05	0.000293557	yes
gene:ENSG00000173442	ENSG00000173442	EHBP1L1	NA	11:65576037-65592650	WT_UD_UT_24	WT_ENDO_UT_24	OK	2.08911	5.82966	1.48052	1.87869	0.00495	0.0187803	yes
gene:ENSG00000259375	ENSG00000259375	ENSG00000259375	NA	15:85380570-85750281	WT_UD_UT_24	WT_ENDO_UT_24	OK	3.4747	9.67425	1.47726	1.83721	0.00365	0.0143889	yes
gene:ENSG00000229544	ENSG00000229544	NKX1-2	NA	10:124445238-124450184	WT_UD_UT_24	WT_ENDO_UT_24	OK	22.6448	62.3872	1.46207	7.31453	5e-05	0.000293557	yes
gene:ENSG00000265972	ENSG00000265972	TXNIP	NA	1:145992434-145996600	WT_UD_UT_24	WT_ENDO_UT_24	OK	2.71592	7.47877	1.46136	4.1094	5e-05	0.000293557	yes
gene:ENSG00000039523	ENSG00000039523	RIPOR1	NA	16:67517861-67546788	WT_UD_UT_24	WT_ENDO_UT_24	OK	4.82375	13.2438	1.45709	2.9	5e-05	0.000293557	yes
gene:ENSG00000177551	ENSG00000177551	NHLH2	NA	1:115836376-115843917	WT_UD_UT_24	WT_ENDO_UT_24	OK	1.25245	3.41922	1.44891	4.34514	5e-05	0.000293557	yes
gene:ENSG00000182022	ENSG00000182022	CHST15	NA	10:124007665-124093607	WT_UD_UT_24	WT_ENDO_UT_24	OK	7.20463	19.6407	1.44685	3.97699	5e-05	0.000293557	yes
gene:ENSG00000172123	ENSG00000172123	SLFN12	NA	17:35411059-35433283	WT_UD_UT_24	WT_ENDO_UT_24	OK	2.75429	7.50726	1.4466	4.77799	5e-05	0.000293557	yes
gene:ENSG00000161677	ENSG00000161677	JOSD2	NA	19:50505997-50511353	WT_UD_UT_24	WT_ENDO_UT_24	OK	3.96077	10.7574	1.44148	4.41615	5e-05	0.000293557	yes
gene:ENSG00000125449	ENSG00000125449	ARMC7	NA	17:75109951-75133043	WT_UD_UT_24	WT_ENDO_UT_24	OK	8.81158	23.9207	1.44079	3.62337	5e-05	0.000293557	yes
gene:ENSG00000130449	ENSG00000130449	ZSWIM6	NA	5:61332272-61546170	WT_UD_UT_24	WT_ENDO_UT_24	OK	2.6757	7.25606	1.43927	8.22012	5e-05	0.000293557	yes
gene:ENSG00000233728	ENSG00000233728	ENSG00000233728	NA	1:37793801-37801137	WT_UD_UT_24	WT_ENDO_UT_24	OK	8.81752	23.738	1.42875	4.04531	5e-05	0.000293557	yes
gene:ENSG00000066583	ENSG00000066583	ISOC1	NA	5:129094750-129114028	WT_UD_UT_24	WT_ENDO_UT_24	OK	15.8363	42.6024	1.4277	6.34089	5e-05	0.000293557	yes
gene:ENSG00000205189	ENSG00000205189	ZBTB10	NA	8:80484560-80526265	WT_UD_UT_24	WT_ENDO_UT_24	OK	3.12051	8.3933	1.42746	6.5802	5e-05	0.000293557	yes
gene:ENSG00000141905	ENSG00000141905	NFIC	NA	19:3359562-3469217	WT_UD_UT_24	WT_ENDO_UT_24	OK	1.85843	4.97816	1.42153	3.14656	5e-05	0.000293557	yes
gene:ENSG00000225648	ENSG00000225648	SBDSP1	NA	7:72829424-72836701	WT_UD_UT_24	WT_ENDO_UT_24	OK	7.40091	19.785	1.41863	6.10902	5e-05	0.000293557	yes
gene:ENSG00000152270	ENSG00000152270	PDE3B	NA	11:14643722-14872044	WT_UD_UT_24	WT_ENDO_UT_24	OK	3.15534	8.43472	1.41854	7.24218	5e-05	0.000293557	yes
gene:ENSG00000184349	ENSG00000184349	EFNA5	NA	5:107376888-107670895	WT_UD_UT_24	WT_ENDO_UT_24	OK	5.1038	13.6293	1.41707	2.84826	5e-05	0.000293557	yes
gene:ENSG00000171914	ENSG00000171914	TLN2	NA	15:62390525-62884034	WT_UD_UT_24	WT_ENDO_UT_24	OK	14.9971	39.7626	1.40673	1.71505	0.0055	0.0205849	yes
gene:ENSG00000173947	ENSG00000173947	PIFO	NA	1:111346287-111353013	WT_UD_UT_24	WT_ENDO_UT_24	OK	2.8678	7.59373	1.40486	2.69902	5e-05	0.000293557	yes
gene:ENSG00000132773	ENSG00000132773	TOE1	NA	1:45329162-45491166	WT_UD_UT_24	WT_ENDO_UT_24	OK	4.93024	13.0242	1.40147	3.6119	5e-05	0.000293557	yes
gene:ENSG00000140836	ENSG00000140836	ZFHX3	NA	16:72665169-73059698	WT_UD_UT_24	WT_ENDO_UT_24	OK	1.21948	3.21963	1.40063	3.62509	5e-05	0.000293557	yes
gene:ENSG00000158856	ENSG00000158856	DMTN	NA	8:22048994-22082527	WT_UD_UT_24	WT_ENDO_UT_24	OK	2.53301	6.65091	1.3927	2.84408	5e-05	0.000293557	yes
gene:ENSG00000107882	ENSG00000107882	SUFU	NA	10:102503986-102633535	WT_UD_UT_24	WT_ENDO_UT_24	OK	3.46267	9.07146	1.38945	6.58096	5e-05	0.000293557	yes
gene:ENSG00000139044	ENSG00000139044	B4GALNT3	NA	12:460363-563509	WT_UD_UT_24	WT_ENDO_UT_24	OK	8.47752	22.1776	1.38739	4.94694	5e-05	0.000293557	yes
gene:ENSG00000140479	ENSG00000140479	PCSK6	NA	15:101295418-101525202	WT_UD_UT_24	WT_ENDO_UT_24	OK	3.93423	10.2916	1.38731	2.85473	5e-05	0.000293557	yes
gene:ENSG00000099284	ENSG00000099284	H2AFY2	NA	10:70052795-70132934	WT_UD_UT_24	WT_ENDO_UT_24	OK	22.3806	58.5183	1.38664	7.22575	5e-05	0.000293557	yes
gene:ENSG00000083750	ENSG00000083750	RRAGB	NA	X:55717738-55758774	WT_UD_UT_24	WT_ENDO_UT_24	OK	3.37101	8.79395	1.38333	2.28541	5e-05	0.000293557	yes
gene:ENSG00000247746	ENSG00000247746	USP51	NA	X:55484615-55489202	WT_UD_UT_24	WT_ENDO_UT_24	OK	1.92305	4.99037	1.37575	5.50431	5e-05	0.000293557	yes
gene:ENSG00000258674	ENSG00000258674	ENSG00000258674	NA	19:19515735-19537581	WT_UD_UT_24	WT_ENDO_UT_24	OK	3.6256	9.40797	1.37566	1.51415	0.01235	0.0413714	yes
gene:ENSG00000166471	ENSG00000166471	TMEM41B	NA	11:9280653-9314780	WT_UD_UT_24	WT_ENDO_UT_24	OK	8.85724	22.897	1.37023	3.79713	5e-05	0.000293557	yes
gene:ENSG00000171766	ENSG00000171766	GATM	NA	15:45361123-45402327	WT_UD_UT_24	WT_ENDO_UT_24	OK	4.17146	10.763	1.36746	3.0966	5e-05	0.000293557	yes
gene:ENSG00000159388	ENSG00000159388	BTG2	NA	1:203305490-203309602	WT_UD_UT_24	WT_ENDO_UT_24	OK	1.64081	4.221	1.36318	5.48653	5e-05	0.000293557	yes
gene:ENSG00000070718	ENSG00000070718	AP3M2	NA	8:42152945-42171183	WT_UD_UT_24	WT_ENDO_UT_24	OK	4.25469	10.9372	1.36212	1.33372	0.0153	0.0496553	yes
gene:ENSG00000144730	ENSG00000144730	IL17RD	NA	3:57089981-57170306	WT_UD_UT_24	WT_ENDO_UT_24	OK	23.4561	60.1718	1.35912	4.55276	5e-05	0.000293557	yes
gene:ENSG00000078804	ENSG00000078804	TP53INP2	NA	20:34560541-34825649	WT_UD_UT_24	WT_ENDO_UT_24	OK	2.07462	5.31491	1.3572	2.47347	0.0003	0.00154518	yes
gene:ENSG00000099860	ENSG00000099860	GADD45B	NA	19:2476121-2478259	WT_UD_UT_24	WT_ENDO_UT_24	OK	16.8812	43.2352	1.35678	3.10385	5e-05	0.000293557	yes
gene:ENSG00000104936	ENSG00000104936	DMPK	NA	19:45764784-45792802	WT_UD_UT_24	WT_ENDO_UT_24	OK	8.04613	20.5683	1.35405	1.57555	0.0135	0.0446411	yes
gene:ENSG00000149292	ENSG00000149292	TTC12	NA	11:113314528-113383544	WT_UD_UT_24	WT_ENDO_UT_24	OK	2.59838	6.64133	1.35386	2.30169	5e-05	0.000293557	yes
gene:ENSG00000259955	ENSG00000259955	ENSG00000259955	NA	16:25236000-25257931	WT_UD_UT_24	WT_ENDO_UT_24	OK	2.34196	5.98335	1.35324	1.6361	0.0069	0.0250684	yes
gene:ENSG00000260266	ENSG00000260266	PPIAP46	NA	15:74337758-74371211	WT_UD_UT_24	WT_ENDO_UT_24	OK	3.92872	10.035	1.35291	3.99396	5e-05	0.000293557	yes
gene:ENSG00000207652	ENSG00000207652	MIR621	NA	13:40810765-40810861	WT_UD_UT_24	WT_ENDO_UT_24	OK	136.274	347.383	1.35002	2.27172	0.0006	0.00289591	yes
gene:ENSG00000051382	ENSG00000051382	PIK3CB	NA	3:138652698-138834938	WT_UD_UT_24	WT_ENDO_UT_24	OK	19.3233	48.963	1.34135	3.93563	5e-05	0.000293557	yes
gene:ENSG00000182580	ENSG00000182580	EPHB3	NA	3:184561783-184582409	WT_UD_UT_24	WT_ENDO_UT_24	OK	4.10079	10.3843	1.34043	2.63265	5e-05	0.000293557	yes
gene:ENSG00000162344	ENSG00000162344	FGF19	NA	11:69698231-69704642	WT_UD_UT_24	WT_ENDO_UT_24	OK	14.9624	37.88	1.34009	8.15527	5e-05	0.000293557	yes
gene:ENSG00000188848	ENSG00000188848	BEND4	NA	4:42110937-42152878	WT_UD_UT_24	WT_ENDO_UT_24	OK	8.59448	21.7508	1.33959	5.14232	5e-05	0.000293557	yes
gene:ENSG00000197943	ENSG00000197943	PLCG2	NA	16:81738247-81962693	WT_UD_UT_24	WT_ENDO_UT_24	OK	4.21038	10.6299	1.33611	1.37094	0.0042	0.0162658	yes
gene:ENSG00000122585	ENSG00000122585	NPY	NA	7:24284162-24291865	WT_UD_UT_24	WT_ENDO_UT_24	OK	2.08513	5.2534	1.33312	3.26128	5e-05	0.000293557	yes
gene:ENSG00000180530	ENSG00000180530	NRIP1	NA	21:14818842-15065936	WT_UD_UT_24	WT_ENDO_UT_24	OK	3.07429	7.73456	1.33107	3.0162	5e-05	0.000293557	yes
gene:ENSG00000164465	ENSG00000164465	DCBLD1	NA	6:117288299-117602542	WT_UD_UT_24	WT_ENDO_UT_24	OK	7.89238	19.8472	1.33041	1.87435	0.0012	0.00539205	yes
gene:ENSG00000103335	ENSG00000103335	PIEZO1	NA	16:88706462-88785211	WT_UD_UT_24	WT_ENDO_UT_24	OK	28.4045	71.3005	1.32779	3.48993	5e-05	0.000293557	yes
gene:ENSG00000133083	ENSG00000133083	DCLK1	NA	13:35768651-36131306	WT_UD_UT_24	WT_ENDO_UT_24	OK	8.13557	20.3837	1.3251	7.41341	5e-05	0.000293557	yes
gene:ENSG00000071205	ENSG00000071205	ARHGAP10	NA	4:147732062-148072780	WT_UD_UT_24	WT_ENDO_UT_24	OK	4.25931	10.6572	1.32314	5.64693	5e-05	0.000293557	yes
gene:ENSG00000141404	ENSG00000141404	GNAL	NA	18:11688955-11909223	WT_UD_UT_24	WT_ENDO_UT_24	OK	11.8469	29.5936	1.32078	2.72021	5e-05	0.000293557	yes
gene:ENSG00000168806	ENSG00000168806	LCMT2	NA	15:43323648-43330605	WT_UD_UT_24	WT_ENDO_UT_24	OK	4.2764	10.6782	1.3202	5.56369	5e-05	0.000293557	yes
gene:ENSG00000102870	ENSG00000102870	ZNF629	NA	16:30778448-30787202	WT_UD_UT_24	WT_ENDO_UT_24	OK	3.2772	8.17108	1.31806	7.70747	5e-05	0.000293557	yes
gene:ENSG00000152256	ENSG00000152256	PDK1	NA	2:172427353-172608669	WT_UD_UT_24	WT_ENDO_UT_24	OK	23.7753	59.2705	1.31785	2.48425	0.00015	0.000818244	yes
gene:ENSG00000170345	ENSG00000170345	FOS	NA	14:75278773-75282230	WT_UD_UT_24	WT_ENDO_UT_24	OK	9.06948	22.598	1.31711	2.66091	5e-05	0.000293557	yes
gene:ENSG00000183798	ENSG00000183798	EMILIN3	NA	20:41340919-41366827	WT_UD_UT_24	WT_ENDO_UT_24	OK	1.32511	3.30173	1.31711	4.84174	5e-05	0.000293557	yes
gene:ENSG00000166482	ENSG00000166482	MFAP4	NA	17:19337553-19387240	WT_UD_UT_24	WT_ENDO_UT_24	OK	3.47664	8.65637	1.31607	2.01331	0.0005	0.00245631	yes
gene:ENSG00000137710	ENSG00000137710	RDX	NA	11:110174879-110296722	WT_UD_UT_24	WT_ENDO_UT_24	OK	33.2041	82.574	1.31433	3.4599	5e-05	0.000293557	yes
gene:ENSG00000143786	ENSG00000143786	CNIH3	NA	1:224385142-224740549	WT_UD_UT_24	WT_ENDO_UT_24	OK	3.53524	8.74996	1.30747	2.07455	5e-05	0.000293557	yes
gene:ENSG00000196562	ENSG00000196562	SULF2	NA	20:47501901-47786616	WT_UD_UT_24	WT_ENDO_UT_24	OK	38.1341	94.334	1.3067	3.4102	5e-05	0.000293557	yes
gene:ENSG00000088882	ENSG00000088882	CPXM1	NA	20:2794068-2800637	WT_UD_UT_24	WT_ENDO_UT_24	OK	9.03194	22.3151	1.30491	7.65779	5e-05	0.000293557	yes
gene:ENSG00000205571	ENSG00000205571	SMN1	NA	5:70049611-70077596	WT_UD_UT_24	WT_ENDO_UT_24	OK	1.06358	2.62	1.30063	1.47047	0.0025	0.0103237	yes
gene:ENSG00000129566	ENSG00000129566	TEP1	NA	14:20365666-20413429	WT_UD_UT_24	WT_ENDO_UT_24	OK	2.02759	4.99447	1.30057	2.16603	5e-05	0.000293557	yes
gene:ENSG00000109670	ENSG00000109670	FBXW7	NA	4:152321258-152536101	WT_UD_UT_24	WT_ENDO_UT_24	OK	7.00132	17.1676	1.29399	3.5598	5e-05	0.000293557	yes
gene:ENSG00000266074	ENSG00000266074	BAHCC1	NA	17:81395474-81466332	WT_UD_UT_24	WT_ENDO_UT_24	OK	10.3337	25.3304	1.29352	2.36074	0.00015	0.000818244	yes
gene:ENSG00000173530	ENSG00000173530	TNFRSF10D	NA	8:23135587-23164030	WT_UD_UT_24	WT_ENDO_UT_24	OK	2.21539	5.42607	1.29235	6.70559	5e-05	0.000293557	yes
gene:ENSG00000167528	ENSG00000167528	ZNF641	NA	12:48337179-48442947	WT_UD_UT_24	WT_ENDO_UT_24	OK	2.30353	5.63973	1.29178	2.11452	0.00015	0.000818244	yes
gene:ENSG00000148841	ENSG00000148841	ITPRIP	NA	10:104309697-104338404	WT_UD_UT_24	WT_ENDO_UT_24	OK	6.31177	15.4318	1.28979	7.51194	5e-05	0.000293557	yes
gene:ENSG00000128590	ENSG00000128590	DNAJB9	NA	7:108470421-108574850	WT_UD_UT_24	WT_ENDO_UT_24	OK	4.74644	11.597	1.28883	1.71574	0.00605	0.0223675	yes
gene:ENSG00000132698	ENSG00000132698	RAB25	NA	1:156061159-156070514	WT_UD_UT_24	WT_ENDO_UT_24	OK	14.6656	35.8109	1.28796	5.74685	5e-05	0.000293557	yes
gene:ENSG00000166833	ENSG00000166833	NAV2	NA	11:19350723-20121598	WT_UD_UT_24	WT_ENDO_UT_24	OK	8.51978	20.6885	1.27994	3.38183	5e-05	0.000293557	yes
gene:ENSG00000171302	ENSG00000171302	CANT1	NA	17:78991716-79009867	WT_UD_UT_24	WT_ENDO_UT_24	OK	26.2172	63.6469	1.27958	2.95919	5e-05	0.000293557	yes
gene:ENSG00000155592	ENSG00000155592	ZKSCAN2	NA	16:25236000-25257931	WT_UD_UT_24	WT_ENDO_UT_24	OK	1.46293	3.53361	1.27229	5.03246	5e-05	0.000293557	yes
gene:ENSG00000132613	ENSG00000132613	MTSS1L	NA	16:70661203-70686066	WT_UD_UT_24	WT_ENDO_UT_24	OK	24.5673	59.2904	1.27106	2.78738	5e-05	0.000293557	yes
gene:ENSG00000242516	ENSG00000242516	LINC00960	NA	3:75672390-75679303	WT_UD_UT_24	WT_ENDO_UT_24	OK	1.12024	2.70282	1.27066	3.91167	5e-05	0.000293557	yes
gene:ENSG00000198680	ENSG00000198680	TUSC1	NA	9:25676388-25678440	WT_UD_UT_24	WT_ENDO_UT_24	OK	4.3796	10.5638	1.27025	6.69598	5e-05	0.000293557	yes
gene:ENSG00000198482	ENSG00000198482	ZNF808	NA	19:52527651-52587174	WT_UD_UT_24	WT_ENDO_UT_24	OK	4.69751	11.2913	1.26525	2.13787	0.00015	0.000818244	yes
gene:ENSG00000145147	ENSG00000145147	SLIT2	NA	4:20253259-20620561	WT_UD_UT_24	WT_ENDO_UT_24	OK	3.51844	8.45439	1.26476	2.03815	0.00025	0.00130805	yes
gene:ENSG00000108582	ENSG00000108582	CPD	NA	17:30378904-30469989	WT_UD_UT_24	WT_ENDO_UT_24	OK	30.7007	73.6523	1.26246	1.98599	0.00085	0.00396073	yes
gene:ENSG00000008513	ENSG00000008513	ST3GAL1	NA	8:133454847-133571940	WT_UD_UT_24	WT_ENDO_UT_24	OK	2.7051	6.48902	1.26232	2.43763	5e-05	0.000293557	yes
gene:ENSG00000125772	ENSG00000125772	GPCPD1	NA	20:5544403-5611026	WT_UD_UT_24	WT_ENDO_UT_24	OK	2.50205	5.99553	1.26077	2.05653	0.0005	0.00245631	yes
gene:ENSG00000125266	ENSG00000125266	EFNB2	NA	13:106489730-106535114	WT_UD_UT_24	WT_ENDO_UT_24	OK	10.4433	25.0237	1.26071	7.72223	5e-05	0.000293557	yes
gene:ENSG00000165588	ENSG00000165588	OTX2	NA	14:56799904-56810479	WT_UD_UT_24	WT_ENDO_UT_24	OK	7.22824	17.3193	1.26067	5.56334	5e-05	0.000293557	yes
gene:ENSG00000082512	ENSG00000082512	TRAF5	NA	1:211326614-211374946	WT_UD_UT_24	WT_ENDO_UT_24	OK	5.10157	12.1984	1.25767	5.18557	5e-05	0.000293557	yes
gene:ENSG00000161638	ENSG00000161638	ITGA5	NA	12:54353660-54497688	WT_UD_UT_24	WT_ENDO_UT_24	OK	9.05693	21.5973	1.25376	2.48443	5e-05	0.000293557	yes
gene:ENSG00000188313	ENSG00000188313	PLSCR1	NA	3:146515179-146544864	WT_UD_UT_24	WT_ENDO_UT_24	OK	48.0119	114.388	1.25248	5.85593	5e-05	0.000293557	yes
gene:ENSG00000230606	ENSG00000230606	ENSG00000230606	NA	2:97416164-97434847	WT_UD_UT_24	WT_ENDO_UT_24	OK	1.22188	2.90875	1.2513	2.29195	5e-05	0.000293557	yes
gene:ENSG00000128311	ENSG00000128311	TST	NA	22:37010858-37029822	WT_UD_UT_24	WT_ENDO_UT_24	OK	7.94	18.8992	1.25111	2.55365	5e-05	0.000293557	yes
gene:ENSG00000048405	ENSG00000048405	ZNF800	NA	7:127346789-127431924	WT_UD_UT_24	WT_ENDO_UT_24	OK	1.11303	2.64332	1.24786	2.0268	5e-05	0.000293557	yes
gene:ENSG00000144579	ENSG00000144579	CTDSP1	NA	2:218398255-218405941	WT_UD_UT_24	WT_ENDO_UT_24	OK	7.46643	17.7142	1.24642	4.40014	5e-05	0.000293557	yes
gene:ENSG00000186318	ENSG00000186318	BACE1	NA	11:117232624-117413268	WT_UD_UT_24	WT_ENDO_UT_24	OK	4.44615	10.5411	1.2454	1.87276	0.00085	0.00396073	yes
gene:ENSG00000145391	ENSG00000145391	SETD7	NA	4:139495940-139606699	WT_UD_UT_24	WT_ENDO_UT_24	OK	2.8359	6.71917	1.24448	4.46362	5e-05	0.000293557	yes
gene:ENSG00000164976	ENSG00000164976	MYORG	NA	9:34366669-34376853	WT_UD_UT_24	WT_ENDO_UT_24	OK	8.16236	19.3284	1.24366	2.64442	5e-05	0.000293557	yes
gene:ENSG00000173852	ENSG00000173852	DPY19L1	NA	7:34928875-35038271	WT_UD_UT_24	WT_ENDO_UT_24	OK	9.82312	23.2432	1.24255	2.019	0.00085	0.00396073	yes
gene:ENSG00000254453	ENSG00000254453	NAV2-AS2	NA	11:19350723-20121598	WT_UD_UT_24	WT_ENDO_UT_24	OK	4.69742	11.1031	1.24103	1.69148	0.00505	0.0191092	yes
gene:ENSG00000196204	ENSG00000196204	RNF216P1	NA	7:4973987-5073223	WT_UD_UT_24	WT_ENDO_UT_24	OK	16.4118	38.771	1.24024	3.52273	5e-05	0.000293557	yes
gene:ENSG00000118257	ENSG00000118257	NRP2	NA	2:205681989-205798133	WT_UD_UT_24	WT_ENDO_UT_24	OK	32.3785	76.4336	1.23917	1.98392	0.00095	0.00437618	yes
gene:ENSG00000138821	ENSG00000138821	SLC39A8	NA	4:102251040-102450010	WT_UD_UT_24	WT_ENDO_UT_24	OK	46.8552	110.362	1.23596	2.55831	5e-05	0.000293557	yes
gene:ENSG00000111110	ENSG00000111110	PPM1H	NA	12:62643981-62935037	WT_UD_UT_24	WT_ENDO_UT_24	OK	10.033	23.5974	1.23388	2.90972	5e-05	0.000293557	yes
gene:ENSG00000168899	ENSG00000168899	VAMP5	NA	2:85584407-85593412	WT_UD_UT_24	WT_ENDO_UT_24	OK	4.90458	11.5026	1.22976	4.70496	5e-05	0.000293557	yes
gene:ENSG00000237515	ENSG00000237515	SHISA9	NA	16:12901619-13240413	WT_UD_UT_24	WT_ENDO_UT_24	OK	11.4648	26.849	1.22766	4.06078	5e-05	0.000293557	yes
gene:ENSG00000103528	ENSG00000103528	SYT17	NA	16:19113931-19268334	WT_UD_UT_24	WT_ENDO_UT_24	OK	1.62829	3.80569	1.2248	2.19824	5e-05	0.000293557	yes
gene:ENSG00000167693	ENSG00000167693	NXN	NA	17:799312-979770	WT_UD_UT_24	WT_ENDO_UT_24	OK	87.8213	205.181	1.22425	4.30996	5e-05	0.000293557	yes
gene:ENSG00000243364	ENSG00000243364	EFNA4	NA	1:155063730-155087538	WT_UD_UT_24	WT_ENDO_UT_24	OK	10.8886	25.3505	1.2192	5.11007	5e-05	0.000293557	yes
gene:ENSG00000229047	ENSG00000229047	ENSG00000229047	NA	21:14818842-15065936	WT_UD_UT_24	WT_ENDO_UT_24	OK	3.56872	8.30634	1.2188	1.62349	0.00615	0.0226876	yes
gene:ENSG00000224914	ENSG00000224914	LINC00863	NA	10:87342735-87370695	WT_UD_UT_24	WT_ENDO_UT_24	OK	1.24485	2.89202	1.21611	5.21343	5e-05	0.000293557	yes
gene:ENSG00000075223	ENSG00000075223	SEMA3C	NA	7:80742537-80922359	WT_UD_UT_24	WT_ENDO_UT_24	OK	1.95353	4.52863	1.21299	3.30521	5e-05	0.000293557	yes
gene:ENSG00000254535	ENSG00000254535	PABPC4L	NA	4:134196332-134201748	WT_UD_UT_24	WT_ENDO_UT_24	OK	1.09628	2.53101	1.20709	5.85603	5e-05	0.000293557	yes
gene:ENSG00000132205	ENSG00000132205	EMILIN2	NA	18:2847029-2915993	WT_UD_UT_24	WT_ENDO_UT_24	OK	6.92462	15.8944	1.19871	4.23418	5e-05	0.000293557	yes
gene:ENSG00000100276	ENSG00000100276	RASL10A	NA	22:29312932-29319679	WT_UD_UT_24	WT_ENDO_UT_24	OK	1.44212	3.30427	1.19614	3.42959	5e-05	0.000293557	yes
gene:ENSG00000101782	ENSG00000101782	RIOK3	NA	18:23452822-23486603	WT_UD_UT_24	WT_ENDO_UT_24	OK	10.9907	25.0986	1.19132	3.89579	5e-05	0.000293557	yes
gene:ENSG00000179833	ENSG00000179833	SERTAD2	NA	2:64631620-64751005	WT_UD_UT_24	WT_ENDO_UT_24	OK	2.98369	6.80624	1.18976	4.04081	5e-05	0.000293557	yes
gene:ENSG00000109089	ENSG00000109089	CDR2L	NA	17:74987631-75005800	WT_UD_UT_24	WT_ENDO_UT_24	OK	17.5283	39.9127	1.18716	7.33362	5e-05	0.000293557	yes
gene:ENSG00000140859	ENSG00000140859	KIFC3	NA	16:57758216-57863053	WT_UD_UT_24	WT_ENDO_UT_24	OK	12.5476	28.4964	1.18337	3.61518	5e-05	0.000293557	yes
gene:ENSG00000204604	ENSG00000204604	ZNF468	NA	19:52797408-52857649	WT_UD_UT_24	WT_ENDO_UT_24	OK	4.12148	9.35764	1.18298	2.08962	0.00015	0.000818244	yes
gene:ENSG00000158483	ENSG00000158483	FAM86C1	NA	11:71787509-71821548	WT_UD_UT_24	WT_ENDO_UT_24	OK	1.73534	3.93707	1.18191	2.19335	0.0025	0.0103237	yes
gene:ENSG00000070778	ENSG00000070778	PTPN21	NA	14:88384923-88554733	WT_UD_UT_24	WT_ENDO_UT_24	OK	2.8584	6.4846	1.18181	2.59192	5e-05	0.000293557	yes
gene:ENSG00000141933	ENSG00000141933	TPGS1	NA	19:489175-519654	WT_UD_UT_24	WT_ENDO_UT_24	OK	4.87155	11.0415	1.18048	4.84056	5e-05	0.000293557	yes
gene:ENSG00000109265	ENSG00000109265	KIAA1211	NA	4:56049072-56328625	WT_UD_UT_24	WT_ENDO_UT_24	OK	9.68115	21.901	1.17775	2.40742	5e-05	0.000293557	yes
gene:ENSG00000213699	ENSG00000213699	SLC35F6	NA	2:26764283-26801067	WT_UD_UT_24	WT_ENDO_UT_24	OK	2.77718	6.27257	1.17543	2.74368	5e-05	0.000293557	yes
gene:ENSG00000163659	ENSG00000163659	TIPARP	NA	3:156671861-156706770	WT_UD_UT_24	WT_ENDO_UT_24	OK	2.00344	4.51789	1.17317	4.25098	5e-05	0.000293557	yes
gene:ENSG00000266338	ENSG00000266338	NBPF15	NA	1:144421385-144461674	WT_UD_UT_24	WT_ENDO_UT_24	OK	3.34919	7.53538	1.16987	3.1189	5e-05	0.000293557	yes
gene:ENSG00000112773	ENSG00000112773	FAM46A	NA	6:81491438-81752774	WT_UD_UT_24	WT_ENDO_UT_24	OK	1.37329	3.08186	1.16617	1.60664	0.00585	0.021721	yes
gene:ENSG00000168675	ENSG00000168675	LDLRAD4	NA	18:13217497-13652755	WT_UD_UT_24	WT_ENDO_UT_24	OK	3.19974	7.17736	1.1655	2.85192	5e-05	0.000293557	yes
gene:ENSG00000105329	ENSG00000105329	TGFB1	NA	19:41262495-41425005	WT_UD_UT_24	WT_ENDO_UT_24	OK	45.583	102.143	1.16402	1.45025	0.01135	0.0384946	yes
gene:ENSG00000178982	ENSG00000178982	EIF3K	NA	19:38619081-38636955	WT_UD_UT_24	WT_ENDO_UT_24	OK	337.865	754.974	1.15998	6.92105	5e-05	0.000293557	yes
gene:ENSG00000237094	ENSG00000237094	ENSG00000237094	NA	1:357382-501617	WT_UD_UT_24	WT_ENDO_UT_24	OK	3.33806	7.45712	1.15961	2.37085	0.0001	0.000562019	yes
gene:ENSG00000059804	ENSG00000059804	SLC2A3	NA	12:7919229-7936275	WT_UD_UT_24	WT_ENDO_UT_24	OK	191.612	427.515	1.15779	3.11717	5e-05	0.000293557	yes
gene:ENSG00000279569	ENSG00000279569	ENSG00000279569	NA	16:70661203-70686066	WT_UD_UT_24	WT_ENDO_UT_24	OK	7.67276	17.0861	1.15501	5.57323	5e-05	0.000293557	yes
gene:ENSG00000178752	ENSG00000178752	ERFE	NA	2:238158981-238168900	WT_UD_UT_24	WT_ENDO_UT_24	OK	1.09933	2.44611	1.15387	2.41044	5e-05	0.000293557	yes
gene:ENSG00000163376	ENSG00000163376	KBTBD8	NA	3:66998306-67011210	WT_UD_UT_24	WT_ENDO_UT_24	OK	7.55408	16.7847	1.15182	2.88604	5e-05	0.000293557	yes
gene:ENSG00000250103	ENSG00000250103	PANCR	NA	4:110595512-110615458	WT_UD_UT_24	WT_ENDO_UT_24	OK	8.4383	18.742	1.15125	4.24714	5e-05	0.000293557	yes
gene:ENSG00000280158	ENSG00000280158	RP11-63A1.4	NA	17:46923116-47100323	WT_UD_UT_24	WT_ENDO_UT_24	OK	9.62628	21.3803	1.15123	2.41943	5e-05	0.000293557	yes
gene:ENSG00000050405	ENSG00000050405	LIMA1	NA	12:50175787-50283546	WT_UD_UT_24	WT_ENDO_UT_24	OK	16.1457	35.8526	1.15093	3.71608	5e-05	0.000293557	yes
gene:ENSG00000204386	ENSG00000204386	NEU1	NA	6:31857658-31862906	WT_UD_UT_24	WT_ENDO_UT_24	OK	16.9839	37.5598	1.14502	5.62655	5e-05	0.000293557	yes
gene:ENSG00000156860	ENSG00000156860	FBRS	NA	16:30658430-30670814	WT_UD_UT_24	WT_ENDO_UT_24	OK	5.03912	11.1325	1.14354	3.60376	5e-05	0.000293557	yes
gene:ENSG00000167384	ENSG00000167384	ZNF180	NA	19:44474427-44500524	WT_UD_UT_24	WT_ENDO_UT_24	OK	2.02834	4.47743	1.14237	2.17883	5e-05	0.000293557	yes
gene:ENSG00000157570	ENSG00000157570	TSPAN18	NA	11:44719391-44951306	WT_UD_UT_24	WT_ENDO_UT_24	OK	16.6191	36.67	1.14176	3.04609	5e-05	0.000293557	yes
gene:ENSG00000162783	ENSG00000162783	IER5	NA	1:181088711-181092899	WT_UD_UT_24	WT_ENDO_UT_24	OK	3.27043	7.21444	1.1414	6.40471	5e-05	0.000293557	yes
gene:ENSG00000170006	ENSG00000170006	TMEM154	NA	4:152618631-152680165	WT_UD_UT_24	WT_ENDO_UT_24	OK	2.76161	6.09006	1.14095	2.17338	0.0003	0.00154518	yes
gene:ENSG00000166225	ENSG00000166225	FRS2	NA	12:69470348-69579789	WT_UD_UT_24	WT_ENDO_UT_24	OK	6.5683	14.4704	1.13951	2.85893	5e-05	0.000293557	yes
gene:ENSG00000111885	ENSG00000111885	MAN1A1	NA	6:119177208-119349761	WT_UD_UT_24	WT_ENDO_UT_24	OK	3.14145	6.90911	1.13707	6.50383	5e-05	0.000293557	yes
gene:ENSG00000113966	ENSG00000113966	ARL6	NA	3:97764520-97821884	WT_UD_UT_24	WT_ENDO_UT_24	OK	1.58943	3.49325	1.13606	2.1879	5e-05	0.000293557	yes
gene:ENSG00000090674	ENSG00000090674	MCOLN1	NA	19:7522625-7561764	WT_UD_UT_24	WT_ENDO_UT_24	OK	10.8656	23.8703	1.13545	1.90481	0.00205	0.00866011	yes
gene:ENSG00000112655	ENSG00000112655	PTK7	NA	6:43076267-43161719	WT_UD_UT_24	WT_ENDO_UT_24	OK	39.9624	87.664	1.13334	5.0004	5e-05	0.000293557	yes
gene:ENSG00000091136	ENSG00000091136	LAMB1	NA	7:107923798-108003255	WT_UD_UT_24	WT_ENDO_UT_24	OK	40.5348	88.8562	1.13231	2.54027	5e-05	0.000293557	yes
gene:ENSG00000173706	ENSG00000173706	HEG1	NA	3:124965709-125055958	WT_UD_UT_24	WT_ENDO_UT_24	OK	6.24844	13.6836	1.13088	3.91254	5e-05	0.000293557	yes
gene:ENSG00000042429	ENSG00000042429	MED17	NA	11:93661638-93814695	WT_UD_UT_24	WT_ENDO_UT_24	OK	14.3109	31.333	1.13057	1.63703	0.0066	0.0241225	yes
gene:ENSG00000054598	ENSG00000054598	FOXC1	NA	6:1609971-1613897	WT_UD_UT_24	WT_ENDO_UT_24	OK	2.82655	6.18246	1.12914	6.19896	5e-05	0.000293557	yes
gene:ENSG00000189337	ENSG00000189337	KAZN	NA	1:13892791-15152464	WT_UD_UT_24	WT_ENDO_UT_24	OK	5.89178	12.8582	1.12592	4.78422	5e-05	0.000293557	yes
gene:ENSG00000115145	ENSG00000115145	STAM2	NA	2:152116800-152175992	WT_UD_UT_24	WT_ENDO_UT_24	OK	4.33845	9.46567	1.12552	2.91358	5e-05	0.000293557	yes
gene:ENSG00000145808	ENSG00000145808	ADAMTS19	NA	5:129459558-130186634	WT_UD_UT_24	WT_ENDO_UT_24	OK	16.3659	35.6235	1.12214	3.72849	5e-05	0.000293557	yes
gene:ENSG00000166813	ENSG00000166813	KIF7	NA	15:89505276-89655451	WT_UD_UT_24	WT_ENDO_UT_24	OK	9.21555	20.0578	1.12202	2.01525	0.00095	0.00437618	yes
gene:ENSG00000170113	ENSG00000170113	NIPA1	NA	15:22757856-22829791	WT_UD_UT_24	WT_ENDO_UT_24	OK	4.97574	10.8216	1.12093	2.91918	5e-05	0.000293557	yes
gene:ENSG00000185090	ENSG00000185090	MANEAL	NA	1:37793801-37801137	WT_UD_UT_24	WT_ENDO_UT_24	OK	5.47049	11.8966	1.1208	5.05928	5e-05	0.000293557	yes
gene:ENSG00000219481	ENSG00000219481	NBPF1	NA	1:16562318-16613562	WT_UD_UT_24	WT_ENDO_UT_24	OK	5.48395	11.9213	1.12025	3.44573	5e-05	0.000293557	yes
gene:ENSG00000205560	ENSG00000205560	CPT1B	NA	22:50568860-50613981	WT_UD_UT_24	WT_ENDO_UT_24	OK	3.29631	7.15475	1.11805	1.76008	0.0063	0.0231663	yes
gene:ENSG00000138180	ENSG00000138180	CEP55	NA	10:93496631-93529092	WT_UD_UT_24	WT_ENDO_UT_24	OK	12.9411	28.0724	1.11719	6.17674	5e-05	0.000293557	yes
gene:ENSG00000006652	ENSG00000006652	IFRD1	NA	7:112422967-112491062	WT_UD_UT_24	WT_ENDO_UT_24	OK	16.2998	35.299	1.11477	3.97174	5e-05	0.000293557	yes
gene:ENSG00000186501	ENSG00000186501	TMEM222	NA	1:27322144-27336400	WT_UD_UT_24	WT_ENDO_UT_24	OK	11.248	24.3121	1.11201	3.23774	5e-05	0.000293557	yes
gene:ENSG00000248810	ENSG00000248810	ENSG00000248810	NA	4:141319449-141332618	WT_UD_UT_24	WT_ENDO_UT_24	OK	1.12315	2.42739	1.11186	2.33614	0.00025	0.00130805	yes
gene:ENSG00000239467	ENSG00000239467	ENSG00000239467	NA	2:170771112-170778148	WT_UD_UT_24	WT_ENDO_UT_24	OK	4.43365	9.57837	1.11129	3.80756	5e-05	0.000293557	yes
gene:ENSG00000278318	ENSG00000278318	ZNF229	NA	19:44326554-44448578	WT_UD_UT_24	WT_ENDO_UT_24	OK	1.709	3.69137	1.11101	1.6322	0.0041	0.0159284	yes
gene:ENSG00000143590	ENSG00000143590	EFNA3	NA	1:155063730-155087538	WT_UD_UT_24	WT_ENDO_UT_24	OK	7.29865	15.7371	1.10847	3.55275	5e-05	0.000293557	yes
gene:ENSG00000013297	ENSG00000013297	CLDN11	NA	3:170418864-170860380	WT_UD_UT_24	WT_ENDO_UT_24	OK	4.31367	9.30095	1.10846	3.5717	5e-05	0.000293557	yes
gene:ENSG00000198909	ENSG00000198909	MAP3K3	NA	17:63622414-63702670	WT_UD_UT_24	WT_ENDO_UT_24	OK	6.45997	13.9198	1.10754	2.84454	5e-05	0.000293557	yes
gene:ENSG00000258908	ENSG00000258908	ENSG00000258908	NA	14:20468953-20477094	WT_UD_UT_24	WT_ENDO_UT_24	OK	45.5086	97.7778	1.10337	2.34715	0.00015	0.000818244	yes
gene:ENSG00000159322	ENSG00000159322	ADPGK	NA	15:72751368-72798199	WT_UD_UT_24	WT_ENDO_UT_24	OK	9.94174	21.3487	1.10258	2.82826	5e-05	0.000293557	yes
gene:ENSG00000136811	ENSG00000136811	ODF2	NA	9:128455185-128501292	WT_UD_UT_24	WT_ENDO_UT_24	OK	9.19419	19.7298	1.10159	4.93691	5e-05	0.000293557	yes
gene:ENSG00000197467	ENSG00000197467	COL13A1	NA	10:69801930-69964275	WT_UD_UT_24	WT_ENDO_UT_24	OK	7.20879	15.4557	1.10031	2.87747	5e-05	0.000293557	yes
gene:ENSG00000165186	ENSG00000165186	PTCHD1	NA	X:23334014-23404372	WT_UD_UT_24	WT_ENDO_UT_24	OK	2.15572	4.61884	1.09936	2.35587	5e-05	0.000293557	yes
gene:ENSG00000174943	ENSG00000174943	KCTD13	NA	16:29906335-29928933	WT_UD_UT_24	WT_ENDO_UT_24	OK	5.41789	11.6024	1.09862	1.61541	0.00475	0.0181151	yes
gene:ENSG00000005020	ENSG00000005020	SKAP2	NA	7:26667061-26995239	WT_UD_UT_24	WT_ENDO_UT_24	OK	1.519	3.25261	1.09847	1.64107	0.0006	0.00289591	yes
gene:ENSG00000151233	ENSG00000151233	GXYLT1	NA	12:42081844-42144879	WT_UD_UT_24	WT_ENDO_UT_24	OK	5.19659	11.1001	1.09493	4.58573	5e-05	0.000293557	yes
gene:ENSG00000186153	ENSG00000186153	WWOX	NA	16:78099412-79212667	WT_UD_UT_24	WT_ENDO_UT_24	OK	4.45432	9.5135	1.09477	1.90174	0.004	0.015588	yes
gene:ENSG00000197081	ENSG00000197081	IGF2R	NA	6:159969098-160113507	WT_UD_UT_24	WT_ENDO_UT_24	OK	27.4517	58.6089	1.09423	1.56398	0.00565	0.0210738	yes
gene:ENSG00000115935	ENSG00000115935	WIPF1	NA	2:174547140-174787935	WT_UD_UT_24	WT_ENDO_UT_24	OK	2.85821	6.10216	1.09421	2.56777	5e-05	0.000293557	yes
gene:ENSG00000106080	ENSG00000106080	FKBP14	NA	7:29920102-30026684	WT_UD_UT_24	WT_ENDO_UT_24	OK	5.06215	10.7878	1.09157	1.47196	0.00375	0.0147346	yes
gene:ENSG00000178996	ENSG00000178996	SNX18	NA	5:54517758-54546585	WT_UD_UT_24	WT_ENDO_UT_24	OK	9.80872	20.8771	1.08978	5.65648	5e-05	0.000293557	yes
gene:ENSG00000113070	ENSG00000113070	HBEGF	NA	5:140332842-140346631	WT_UD_UT_24	WT_ENDO_UT_24	OK	1.04363	2.22004	1.08898	3.09846	5e-05	0.000293557	yes
gene:ENSG00000156030	ENSG00000156030	ELMSAN1	NA	14:73715121-73803270	WT_UD_UT_24	WT_ENDO_UT_24	OK	3.63414	7.72753	1.08839	3.37284	5e-05	0.000293557	yes
gene:ENSG00000157191	ENSG00000157191	NECAP2	NA	1:16440671-16460078	WT_UD_UT_24	WT_ENDO_UT_24	OK	14.2843	30.2276	1.08143	4.80565	5e-05	0.000293557	yes
gene:ENSG00000115138	ENSG00000115138	POMC	NA	2:25160852-25168903	WT_UD_UT_24	WT_ENDO_UT_24	OK	4.84671	10.2417	1.07938	4.54375	5e-05	0.000293557	yes
gene:ENSG00000153208	ENSG00000153208	MERTK	NA	2:111898478-112029561	WT_UD_UT_24	WT_ENDO_UT_24	OK	2.64642	5.58496	1.0775	3.451	5e-05	0.000293557	yes
gene:ENSG00000180921	ENSG00000180921	FAM83H	NA	8:143723932-143733801	WT_UD_UT_24	WT_ENDO_UT_24	OK	9.8834	20.8391	1.07622	5.64496	5e-05	0.000293557	yes
gene:ENSG00000165863	ENSG00000165863	C10orf82	NA	10:116663695-117005577	WT_UD_UT_24	WT_ENDO_UT_24	OK	6.01808	12.651	1.07188	2.3295	0.0001	0.000562019	yes
gene:ENSG00000162415	ENSG00000162415	ZSWIM5	NA	1:45016398-45306209	WT_UD_UT_24	WT_ENDO_UT_24	OK	1.4474	3.03601	1.06871	1.71523	0.00625	0.0230069	yes
gene:ENSG00000109084	ENSG00000109084	TMEM97	NA	17:28319094-28335489	WT_UD_UT_24	WT_ENDO_UT_24	OK	65.8334	138.031	1.0681	4.06945	5e-05	0.000293557	yes
gene:ENSG00000166484	ENSG00000166484	MAPK7	NA	17:19337553-19387240	WT_UD_UT_24	WT_ENDO_UT_24	OK	19.9137	41.7461	1.06788	2.67947	5e-05	0.000293557	yes
gene:ENSG00000197965	ENSG00000197965	MPZL1	NA	1:167721191-167791919	WT_UD_UT_24	WT_ENDO_UT_24	OK	41.192	86.3166	1.06727	4.23507	5e-05	0.000293557	yes
gene:ENSG00000223802	ENSG00000223802	GDF1	NA	19:18868544-18896727	WT_UD_UT_24	WT_ENDO_UT_24	OK	5.64395	11.8159	1.06596	2.99847	5e-05	0.000293557	yes
gene:ENSG00000156253	ENSG00000156253	RWDD2B	NA	21:29004383-29019378	WT_UD_UT_24	WT_ENDO_UT_24	OK	3.87679	8.11573	1.06586	3.79668	5e-05	0.000293557	yes
gene:ENSG00000107736	ENSG00000107736	CDH23	NA	10:71396933-71815947	WT_UD_UT_24	WT_ENDO_UT_24	OK	1.2592	2.63503	1.06531	2.66071	5e-05	0.000293557	yes
gene:ENSG00000167562	ENSG00000167562	ZNF701	NA	19:52527651-52587174	WT_UD_UT_24	WT_ENDO_UT_24	OK	4.95298	10.3561	1.06411	3.16701	5e-05	0.000293557	yes
gene:ENSG00000244486	ENSG00000244486	SCARF2	NA	22:20424814-20495883	WT_UD_UT_24	WT_ENDO_UT_24	OK	15.0075	31.3739	1.06388	3.64009	5e-05	0.000293557	yes
gene:ENSG00000125733	ENSG00000125733	TRIP10	NA	19:6737924-6751526	WT_UD_UT_24	WT_ENDO_UT_24	OK	55.4736	115.798	1.06173	2.65427	5e-05	0.000293557	yes
gene:ENSG00000181894	ENSG00000181894	ZNF329	NA	19:58126251-58155110	WT_UD_UT_24	WT_ENDO_UT_24	OK	2.91527	6.08258	1.06105	3.04968	5e-05	0.000293557	yes
gene:ENSG00000173930	ENSG00000173930	SLCO4C1	NA	5:102233985-102296549	WT_UD_UT_24	WT_ENDO_UT_24	OK	3.80333	7.935	1.06097	6.22834	5e-05	0.000293557	yes
gene:ENSG00000065989	ENSG00000065989	PDE4A	NA	19:10391133-10469631	WT_UD_UT_24	WT_ENDO_UT_24	OK	2.3807	4.96624	1.06077	1.28006	0.0143	0.0468801	yes
gene:ENSG00000103671	ENSG00000103671	TRIP4	NA	15:64387747-64455303	WT_UD_UT_24	WT_ENDO_UT_24	OK	5.13538	10.706	1.05988	3.02472	5e-05	0.000293557	yes
gene:ENSG00000228672	ENSG00000228672	PROB1	NA	5:139390591-139395713	WT_UD_UT_24	WT_ENDO_UT_24	OK	1.20472	2.51089	1.05951	5.26314	5e-05	0.000293557	yes
gene:ENSG00000273466	ENSG00000273466	ENSG00000273466	NA	2:218607764-218637184	WT_UD_UT_24	WT_ENDO_UT_24	OK	1.03371	2.15366	1.05897	1.90548	0.00165	0.00714403	yes
gene:ENSG00000182704	ENSG00000182704	TSKU	NA	11:76782250-76798154	WT_UD_UT_24	WT_ENDO_UT_24	OK	20.4072	42.5096	1.05871	4.44749	5e-05	0.000293557	yes
gene:ENSG00000165102	ENSG00000165102	HGSNAT	NA	8:43140454-43202855	WT_UD_UT_24	WT_ENDO_UT_24	OK	2.1249	4.42176	1.05722	2.48134	5e-05	0.000293557	yes
gene:ENSG00000197989	ENSG00000197989	SNHG12	NA	1:28553084-28582983	WT_UD_UT_24	WT_ENDO_UT_24	OK	21.0586	43.8105	1.05687	4.06538	5e-05	0.000293557	yes
gene:ENSG00000124532	ENSG00000124532	MRS2	NA	6:24402907-24537207	WT_UD_UT_24	WT_ENDO_UT_24	OK	79.3637	165.071	1.05654	3.86611	5e-05	0.000293557	yes
gene:ENSG00000158792	ENSG00000158792	SPATA2L	NA	16:89680736-89701705	WT_UD_UT_24	WT_ENDO_UT_24	OK	6.65987	13.8354	1.0548	2.19424	0.0003	0.00154518	yes
gene:ENSG00000164687	ENSG00000164687	FABP5	NA	8:81279870-81284777	WT_UD_UT_24	WT_ENDO_UT_24	OK	144.595	299.835	1.05215	6.54245	5e-05	0.000293557	yes
gene:ENSG00000085871	ENSG00000085871	MGST2	NA	4:139665767-140154184	WT_UD_UT_24	WT_ENDO_UT_24	OK	6.43298	13.2956	1.04739	2.3017	0.0005	0.00245631	yes
transcript:ENST00000395675	transcript:ENST00000395675	FOXO3B-001	NA	17:18635005-18682262	WT_UD_UT_24	WT_ENDO_UT_24	OK	1.16379	2.40469	1.04701	1.85779	0.0069	0.0250684	yes
gene:ENSG00000141458	ENSG00000141458	NPC1	NA	18:23503469-23586898	WT_UD_UT_24	WT_ENDO_UT_24	OK	21.4385	44.296	1.04697	3.09543	5e-05	0.000293557	yes
gene:ENSG00000040531	ENSG00000040531	CTNS	NA	17:3636467-3661542	WT_UD_UT_24	WT_ENDO_UT_24	OK	6.14972	12.694	1.04556	3.63992	5e-05	0.000293557	yes
gene:ENSG00000148426	ENSG00000148426	PROSER2	NA	10:11823338-11894700	WT_UD_UT_24	WT_ENDO_UT_24	OK	8.13842	16.7892	1.04472	4.23119	5e-05	0.000293557	yes
gene:ENSG00000115084	ENSG00000115084	SLC35F5	NA	2:113705010-113756823	WT_UD_UT_24	WT_ENDO_UT_24	OK	6.95851	14.3166	1.04084	1.98168	0.00105	0.00478605	yes
gene:ENSG00000263756	ENSG00000263756	ENSG00000263756	NA	6:32934628-32981505	WT_UD_UT_24	WT_ENDO_UT_24	OK	37.4748	77.099	1.04079	1.85022	0.0017	0.00733562	yes
gene:ENSG00000169019	ENSG00000169019	COMMD8	NA	4:47450795-47463719	WT_UD_UT_24	WT_ENDO_UT_24	OK	3.5503	7.29919	1.03979	4.58474	5e-05	0.000293557	yes
gene:ENSG00000125968	ENSG00000125968	ID1	NA	20:31605282-31606515	WT_UD_UT_24	WT_ENDO_UT_24	OK	176.877	363.334	1.03855	6.4567	5e-05	0.000293557	yes
gene:ENSG00000280707	ENSG00000280707	ENSG00000280707	NA	6:167228299-167240480	WT_UD_UT_24	WT_ENDO_UT_24	OK	204.167	418.914	1.03691	5.97514	5e-05	0.000293557	yes
gene:ENSG00000173540	ENSG00000173540	GMPPB	NA	3:49674001-49723951	WT_UD_UT_24	WT_ENDO_UT_24	OK	19.701	40.4217	1.03686	2.24283	0.00035	0.00177795	yes
gene:ENSG00000167992	ENSG00000167992	VWCE	NA	11:61258285-61295424	WT_UD_UT_24	WT_ENDO_UT_24	OK	6.08036	12.4544	1.03443	2.88641	5e-05	0.000293557	yes
gene:ENSG00000137285	ENSG00000137285	TUBB2B	NA	6:3224260-3457022	WT_UD_UT_24	WT_ENDO_UT_24	OK	194.849	399.101	1.0344	5.41073	5e-05	0.000293557	yes
gene:ENSG00000197933	ENSG00000197933	ZNF823	NA	19:11721264-11739009	WT_UD_UT_24	WT_ENDO_UT_24	OK	1.63661	3.34257	1.03024	2.135	0.0002	0.00106634	yes
gene:ENSG00000156140	ENSG00000156140	ADAMTS3	NA	4:72280968-72569386	WT_UD_UT_24	WT_ENDO_UT_24	OK	1.37907	2.81097	1.02737	4.22807	5e-05	0.000293557	yes
gene:ENSG00000137936	ENSG00000137936	BCAR3	NA	1:93561785-93847150	WT_UD_UT_24	WT_ENDO_UT_24	OK	11.0569	22.5334	1.02712	3.24414	5e-05	0.000293557	yes
gene:ENSG00000105419	ENSG00000105419	MEIS3	NA	19:47403123-47419523	WT_UD_UT_24	WT_ENDO_UT_24	OK	23.0478	46.9634	1.02691	4.32445	5e-05	0.000293557	yes
gene:ENSG00000260898	ENSG00000260898	ADPGK-AS1	NA	15:72751368-72798199	WT_UD_UT_24	WT_ENDO_UT_24	OK	1.24577	2.5321	1.0233	1.78946	0.0024	0.00995811	yes
gene:ENSG00000164692	ENSG00000164692	COL1A2	NA	7:94394560-94431232	WT_UD_UT_24	WT_ENDO_UT_24	OK	23.2045	47.1506	1.02287	4.9083	5e-05	0.000293557	yes
gene:ENSG00000037897	ENSG00000037897	METTL1	NA	12:57762333-57818704	WT_UD_UT_24	WT_ENDO_UT_24	OK	15.4908	31.4576	1.022	2.09742	0.0006	0.00289591	yes
gene:ENSG00000131979	ENSG00000131979	GCH1	NA	14:54842007-54902852	WT_UD_UT_24	WT_ENDO_UT_24	OK	7.13712	14.4617	1.01882	2.35668	5e-05	0.000293557	yes
gene:ENSG00000163975	ENSG00000163975	MELTF	NA	3:196988620-197029816	WT_UD_UT_24	WT_ENDO_UT_24	OK	2.3741	4.80897	1.01835	2.43117	5e-05	0.000293557	yes
gene:ENSG00000163378	ENSG00000163378	EOGT	NA	3:68975213-69080408	WT_UD_UT_24	WT_ENDO_UT_24	OK	14.5164	29.3559	1.01597	2.58139	5e-05	0.000293557	yes
gene:ENSG00000158966	ENSG00000158966	CACHD1	NA	1:64470791-64693058	WT_UD_UT_24	WT_ENDO_UT_24	OK	10.377	20.9698	1.01492	6.25793	5e-05	0.000293557	yes
gene:ENSG00000169710	ENSG00000169710	FASN	NA	17:82078332-82098332	WT_UD_UT_24	WT_ENDO_UT_24	OK	333.433	673.052	1.01332	0.258945	5e-05	0.000293557	yes
gene:ENSG00000280325	ENSG00000280325	ENSG00000280325	NA	7:84939334-84940256	WT_UD_UT_24	WT_ENDO_UT_24	OK	9.73156	19.6276	1.01214	5.19689	5e-05	0.000293557	yes
gene:ENSG00000064651	ENSG00000064651	SLC12A2	NA	5:128083765-128189688	WT_UD_UT_24	WT_ENDO_UT_24	OK	3.51594	7.08183	1.01021	2.7161	5e-05	0.000293557	yes
gene:ENSG00000154358	ENSG00000154358	OBSCN	NA	1:228203505-228378874	WT_UD_UT_24	WT_ENDO_UT_24	OK	6.21101	12.4931	1.00823	1.82957	0.001	0.00458179	yes
gene:ENSG00000140157	ENSG00000140157	NIPA2	NA	15:22838640-22981063	WT_UD_UT_24	WT_ENDO_UT_24	OK	65.4351	131.294	1.00466	2.7432	5e-05	0.000293557	yes
gene:ENSG00000100564	ENSG00000100564	PIGH	NA	14:67470265-67600287	WT_UD_UT_24	WT_ENDO_UT_24	OK	3.87289	7.76647	1.00385	1.64507	0.00445	0.0171107	yes
gene:ENSG00000260549	ENSG00000260549	MT1L	NA	16:56617475-56618818	WT_UD_UT_24	WT_ENDO_UT_24	OK	6.60555	13.2268	1.00171	3.14544	0.0129	0.0429433	yes
gene:ENSG00000009830	ENSG00000009830	POMT2	NA	14:77274955-77331597	WT_UD_UT_24	WT_ENDO_UT_24	OK	17.4213	34.8647	1.00091	2.15218	0.0001	0.000562019	yes
gene:ENSG00000136100	ENSG00000136100	VPS36	NA	13:52412601-52450628	WT_UD_UT_24	WT_ENDO_UT_24	OK	10.97	21.9451	1.00034	2.47632	5e-05	0.000293557	yes
gene:ENSG00000204366	ENSG00000204366	ZBTB12	NA	6:31897784-31952084	WT_UD_UT_24	WT_ENDO_UT_24	OK	15.4199	7.70579	-1.00078	-5.59062	5e-05	0.000293557	yes
gene:ENSG00000232533	ENSG00000232533	ENSG00000232533	NA	7:143379691-143380495	WT_UD_UT_24	WT_ENDO_UT_24	OK	9.87532	4.92908	-1.00251	-3.71471	5e-05	0.000293557	yes
gene:ENSG00000022267	ENSG00000022267	FHL1	NA	X:136146701-136211359	WT_UD_UT_24	WT_ENDO_UT_24	OK	37.828	18.8761	-1.00289	-3.69869	5e-05	0.000293557	yes
gene:ENSG00000254560	ENSG00000254560	BBOX1-AS1	NA	11:27040724-27220113	WT_UD_UT_24	WT_ENDO_UT_24	OK	2.71852	1.35616	-1.00329	-2.09612	0.0009	0.00416891	yes
gene:ENSG00000144057	ENSG00000144057	ST6GAL2	NA	2:106801599-106887108	WT_UD_UT_24	WT_ENDO_UT_24	OK	9.85339	4.91339	-1.0039	-2.16304	0.00055	0.00267716	yes
gene:ENSG00000071967	ENSG00000071967	CYBRD1	NA	2:171522246-171558133	WT_UD_UT_24	WT_ENDO_UT_24	OK	4.58108	2.2833	-1.00457	-2.75176	5e-05	0.000293557	yes
gene:ENSG00000223572	ENSG00000223572	CKMT1A	NA	15:43692885-43699222	WT_UD_UT_24	WT_ENDO_UT_24	OK	3.40029	1.69401	-1.00521	-2.7963	5e-05	0.000293557	yes
gene:ENSG00000186340	ENSG00000186340	THBS2	NA	6:169213253-169254044	WT_UD_UT_24	WT_ENDO_UT_24	OK	12.9525	6.45059	-1.00573	-3.82552	5e-05	0.000293557	yes
gene:ENSG00000149131	ENSG00000149131	SERPING1	NA	11:57597386-57614853	WT_UD_UT_24	WT_ENDO_UT_24	OK	22.4531	11.1749	-1.00665	-3.55482	5e-05	0.000293557	yes
gene:ENSG00000163050	ENSG00000163050	COQ8A	NA	1:226897535-226987545	WT_UD_UT_24	WT_ENDO_UT_24	OK	13.2424	6.59062	-1.00668	-4.97364	5e-05	0.000293557	yes
gene:ENSG00000129422	ENSG00000129422	MTUS1	NA	8:17576432-17800917	WT_UD_UT_24	WT_ENDO_UT_24	OK	4.20235	2.0881	-1.00901	-1.18141	0.00955	0.0331983	yes
gene:ENSG00000116096	ENSG00000116096	SPR	NA	2:72887359-72892158	WT_UD_UT_24	WT_ENDO_UT_24	OK	5.90431	2.93147	-1.01014	-3.85696	5e-05	0.000293557	yes
gene:ENSG00000117480	ENSG00000117480	FAAH	NA	1:46394264-46413848	WT_UD_UT_24	WT_ENDO_UT_24	OK	9.77722	4.85425	-1.01018	-2.71445	5e-05	0.000293557	yes
gene:ENSG00000172965	ENSG00000172965	CYTOR	NA	2:111195962-111637967	WT_UD_UT_24	WT_ENDO_UT_24	OK	6.49093	3.22217	-1.01039	-2.32829	5e-05	0.000293557	yes
gene:ENSG00000144118	ENSG00000144118	RALB	NA	2:120240063-120294713	WT_UD_UT_24	WT_ENDO_UT_24	OK	26.5729	13.1885	-1.01068	-2.25121	0.00075	0.00353946	yes
gene:ENSG00000003436	ENSG00000003436	TFPI	NA	2:187001875-187565760	WT_UD_UT_24	WT_ENDO_UT_24	OK	4.1527	2.06036	-1.01115	-2.03007	0.00035	0.00177795	yes
gene:ENSG00000105928	ENSG00000105928	GSDME	NA	7:24698352-24758113	WT_UD_UT_24	WT_ENDO_UT_24	OK	2.59403	1.28623	-1.01205	-1.37679	0.00435	0.0167735	yes
gene:ENSG00000068971	ENSG00000068971	PPP2R5B	NA	11:64917552-64935888	WT_UD_UT_24	WT_ENDO_UT_24	OK	4.93811	2.44592	-1.01358	-2.51834	5e-05	0.000293557	yes
gene:ENSG00000106278	ENSG00000106278	PTPRZ1	NA	7:121873088-122062036	WT_UD_UT_24	WT_ENDO_UT_24	OK	56.9736	28.2064	-1.01427	-2.84894	5e-05	0.000293557	yes
gene:ENSG00000123609	ENSG00000123609	NMI	NA	2:151270464-151290057	WT_UD_UT_24	WT_ENDO_UT_24	OK	8.45402	4.18524	-1.01433	-4.75462	5e-05	0.000293557	yes
gene:ENSG00000105278	ENSG00000105278	ZFR2	NA	19:3804023-3869032	WT_UD_UT_24	WT_ENDO_UT_24	OK	10.2304	5.06428	-1.01443	-1.49461	0.01495	0.0486907	yes
gene:ENSG00000134574	ENSG00000134574	DDB2	NA	11:47214464-47239240	WT_UD_UT_24	WT_ENDO_UT_24	OK	40.1197	19.8483	-1.0153	-3.51231	5e-05	0.000293557	yes
gene:ENSG00000102032	ENSG00000102032	RENBP	NA	X:153935262-153944691	WT_UD_UT_24	WT_ENDO_UT_24	OK	6.61023	3.26965	-1.01556	-2.16033	0.0001	0.000562019	yes
gene:ENSG00000136205	ENSG00000136205	TNS3	NA	7:47275153-47582558	WT_UD_UT_24	WT_ENDO_UT_24	OK	14.4193	7.12985	-1.01606	-2.99909	5e-05	0.000293557	yes
gene:ENSG00000105963	ENSG00000105963	ADAP1	NA	7:897900-955407	WT_UD_UT_24	WT_ENDO_UT_24	OK	3.88674	1.92128	-1.0165	-1.72016	0.00015	0.000818244	yes
gene:ENSG00000198286	ENSG00000198286	CARD11	NA	7:2906140-3043945	WT_UD_UT_24	WT_ENDO_UT_24	OK	34.5903	17.0917	-1.01707	-3.58477	5e-05	0.000293557	yes
gene:ENSG00000066923	ENSG00000066923	STAG3	NA	7:100177562-100272218	WT_UD_UT_24	WT_ENDO_UT_24	OK	6.99286	3.45275	-1.01814	-2.15206	0.0001	0.000562019	yes
gene:ENSG00000176454	ENSG00000176454	LPCAT4	NA	15:34358617-34367278	WT_UD_UT_24	WT_ENDO_UT_24	OK	38.6146	19.0638	-1.01831	-3.29019	5e-05	0.000293557	yes
gene:ENSG00000162545	ENSG00000162545	CAMK2N1	NA	1:20482390-20486220	WT_UD_UT_24	WT_ENDO_UT_24	OK	6.57581	3.24591	-1.01855	-3.80012	5e-05	0.000293557	yes
gene:ENSG00000142549	ENSG00000142549	IGLON5	NA	19:51311847-51330354	WT_UD_UT_24	WT_ENDO_UT_24	OK	13.019	6.42426	-1.01901	-5.8179	5e-05	0.000293557	yes
gene:ENSG00000165025	ENSG00000165025	SYK	NA	9:90801786-90898549	WT_UD_UT_24	WT_ENDO_UT_24	OK	7.14773	3.52518	-1.01979	-2.46994	5e-05	0.000293557	yes
gene:ENSG00000171714	ENSG00000171714	ANO5	NA	11:22193175-22283357	WT_UD_UT_24	WT_ENDO_UT_24	OK	2.05558	1.01344	-1.02028	-2.47726	5e-05	0.000293557	yes
gene:ENSG00000116539	ENSG00000116539	ASH1L	NA	1:155335267-155563944	WT_UD_UT_24	WT_ENDO_UT_24	OK	5.75387	2.8367	-1.02032	-1.51503	0.0017	0.00733562	yes
ENSG00000225840	ENSG00000225840	ENSG00000225840	NA	Y:10197255-10199103	WT_UD_UT_24	WT_ENDO_UT_24	OK	42.7396	21.0641	-1.02078	-5.96969	5e-05	0.000293557	yes
gene:ENSG00000100605	ENSG00000100605	ITPK1	NA	14:92936913-93116320	WT_UD_UT_24	WT_ENDO_UT_24	OK	106.959	52.6974	-1.02125	-3.8981	5e-05	0.000293557	yes
gene:ENSG00000164951	ENSG00000164951	PDP1	NA	8:93857806-93926066	WT_UD_UT_24	WT_ENDO_UT_24	OK	12.8575	6.33227	-1.02181	-1.83704	0.0009	0.00416891	yes
gene:ENSG00000111726	ENSG00000111726	CMAS	NA	12:22046173-22437041	WT_UD_UT_24	WT_ENDO_UT_24	OK	41.7713	20.5608	-1.02262	-2.86943	5e-05	0.000293557	yes
gene:ENSG00000215440	ENSG00000215440	NPEPL1	NA	20:58651252-58719238	WT_UD_UT_24	WT_ENDO_UT_24	OK	13.5179	6.642	-1.02518	-2.26572	5e-05	0.000293557	yes
gene:ENSG00000088756	ENSG00000088756	ARHGAP28	NA	18:6727052-6915716	WT_UD_UT_24	WT_ENDO_UT_24	OK	13.6171	6.69052	-1.02523	-2.23905	5e-05	0.000293557	yes
gene:ENSG00000141506	ENSG00000141506	PIK3R5	NA	17:8878910-8965712	WT_UD_UT_24	WT_ENDO_UT_24	OK	3.37023	1.65548	-1.0256	-1.44375	0.00695	0.0252243	yes
gene:ENSG00000186838	ENSG00000186838	SELENOV	NA	19:39515112-39520686	WT_UD_UT_24	WT_ENDO_UT_24	OK	4.43471	2.17764	-1.02608	-2.17626	5e-05	0.000293557	yes
gene:ENSG00000273729	ENSG00000273729	ENSG00000273729	NA	14:77024542-77031572	WT_UD_UT_24	WT_ENDO_UT_24	OK	16.4282	8.06474	-1.02647	-2.35126	5e-05	0.000293557	yes
gene:ENSG00000079102	ENSG00000079102	RUNX1T1	NA	8:91954966-92103286	WT_UD_UT_24	WT_ENDO_UT_24	OK	16.8497	8.26811	-1.02709	-2.32532	5e-05	0.000293557	yes
gene:ENSG00000204267	ENSG00000204267	TAP2	NA	6:32812762-32838822	WT_UD_UT_24	WT_ENDO_UT_24	OK	28.5957	14.0261	-1.02768	-1.70315	0.00435	0.0167735	yes
gene:ENSG00000180190	ENSG00000180190	TDRP	NA	8:489791-545781	WT_UD_UT_24	WT_ENDO_UT_24	OK	72.2811	35.4259	-1.02881	-1.85943	0.00135	0.0059826	yes
gene:ENSG00000125898	ENSG00000125898	FAM110A	NA	20:833714-857463	WT_UD_UT_24	WT_ENDO_UT_24	OK	11.8077	5.78506	-1.02932	-5.38291	5e-05	0.000293557	yes
gene:ENSG00000007402	ENSG00000007402	CACNA2D2	NA	3:50347329-50504244	WT_UD_UT_24	WT_ENDO_UT_24	OK	11.3592	5.56463	-1.0295	-2.54133	5e-05	0.000293557	yes
gene:ENSG00000092820	ENSG00000092820	EZR	NA	6:158765740-158820593	WT_UD_UT_24	WT_ENDO_UT_24	OK	194.803	95.4151	-1.02973	-6.2427	5e-05	0.000293557	yes
gene:ENSG00000163923	ENSG00000163923	RPL39L	NA	3:187120947-187180908	WT_UD_UT_24	WT_ENDO_UT_24	OK	72.5141	35.5133	-1.0299	-6.01225	5e-05	0.000293557	yes
gene:ENSG00000173221	ENSG00000173221	GLRX	NA	5:95701248-95824383	WT_UD_UT_24	WT_ENDO_UT_24	OK	17.3891	8.48221	-1.03567	-1.90173	0.00325	0.0129919	yes
gene:ENSG00000158006	ENSG00000158006	PAFAH2	NA	1:25959766-25998157	WT_UD_UT_24	WT_ENDO_UT_24	OK	12.0737	5.88725	-1.0362	-1.38931	0.01015	0.0349789	yes
gene:ENSG00000203668	ENSG00000203668	CHML	NA	1:241532133-241802133	WT_UD_UT_24	WT_ENDO_UT_24	OK	14.0487	6.84997	-1.03627	-3.29768	5e-05	0.000293557	yes
gene:ENSG00000103742	ENSG00000103742	IGDCC4	NA	15:65381463-65423072	WT_UD_UT_24	WT_ENDO_UT_24	OK	4.29252	2.09216	-1.03683	-2.34727	5e-05	0.000293557	yes
gene:ENSG00000110400	ENSG00000110400	NECTIN1	NA	11:119608422-119729084	WT_UD_UT_24	WT_ENDO_UT_24	OK	40.4275	19.6982	-1.03727	-4.20747	5e-05	0.000293557	yes
gene:ENSG00000160050	ENSG00000160050	CCDC28B	NA	1:32200385-32208687	WT_UD_UT_24	WT_ENDO_UT_24	OK	10.6301	5.1793	-1.03733	-3.02312	5e-05	0.000293557	yes
gene:ENSG00000102755	ENSG00000102755	FLT1	NA	13:28300343-28495128	WT_UD_UT_24	WT_ENDO_UT_24	OK	21.4085	10.4262	-1.03798	-4.79072	5e-05	0.000293557	yes
gene:ENSG00000100379	ENSG00000100379	KCTD17	NA	22:37051735-37063390	WT_UD_UT_24	WT_ENDO_UT_24	OK	20.5341	9.9796	-1.04097	-4.76683	5e-05	0.000293557	yes
gene:ENSG00000118707	ENSG00000118707	TGIF2	NA	20:36573487-36646216	WT_UD_UT_24	WT_ENDO_UT_24	OK	34.8025	16.9127	-1.04108	-2.62524	5e-05	0.000293557	yes
gene:ENSG00000156976	ENSG00000156976	EIF4A2	NA	3:186781779-186807058	WT_UD_UT_24	WT_ENDO_UT_24	OK	307.876	149.612	-1.04113	-2.65251	5e-05	0.000293557	yes
gene:ENSG00000171877	ENSG00000171877	FRMD5	NA	15:43870760-44195252	WT_UD_UT_24	WT_ENDO_UT_24	OK	2.79228	1.35646	-1.04159	-3.01797	5e-05	0.000293557	yes
gene:ENSG00000159842	ENSG00000159842	ABR	NA	17:997116-1229021	WT_UD_UT_24	WT_ENDO_UT_24	OK	34.5352	16.7746	-1.04179	-2.34935	5e-05	0.000293557	yes
gene:ENSG00000228288	ENSG00000228288	PCAT6	NA	1:202810953-202812156	WT_UD_UT_24	WT_ENDO_UT_24	OK	7.97011	3.86815	-1.04296	-3.15582	5e-05	0.000293557	yes
gene:ENSG00000036672	ENSG00000036672	USP2	NA	11:119355214-119381726	WT_UD_UT_24	WT_ENDO_UT_24	OK	4.61888	2.23691	-1.04603	-3.5302	5e-05	0.000293557	yes
gene:ENSG00000173757	ENSG00000173757	STAT5B	NA	17:42199167-42276707	WT_UD_UT_24	WT_ENDO_UT_24	OK	24.6182	11.8878	-1.05025	-3.1022	5e-05	0.000293557	yes
gene:ENSG00000277013	ENSG00000277013	ENSG00000277013	NA	19:33906351-33908391	WT_UD_UT_24	WT_ENDO_UT_24	OK	4.49503	2.16889	-1.05137	-4.69245	5e-05	0.000293557	yes
gene:ENSG00000182378	ENSG00000182378	PLCXD1	NA	X:276321-303356	WT_UD_UT_24	WT_ENDO_UT_24	OK	79.4771	38.3214	-1.05239	-2.19987	0.00025	0.00130805	yes
gene:ENSG00000068079	ENSG00000068079	IFI35	NA	17:43006724-43014456	WT_UD_UT_24	WT_ENDO_UT_24	OK	2.53382	1.2205	-1.05385	-1.41686	0.0017	0.00733562	yes
gene:ENSG00000259153	ENSG00000259153	ENSG00000259153	NA	14:70810204-70815403	WT_UD_UT_24	WT_ENDO_UT_24	OK	14.0481	6.76382	-1.05447	-3.33645	5e-05	0.000293557	yes
gene:ENSG00000112149	ENSG00000112149	CD83	NA	6:14117255-14136918	WT_UD_UT_24	WT_ENDO_UT_24	OK	3.98695	1.91918	-1.0548	-4.7892	5e-05	0.000293557	yes
gene:ENSG00000014914	ENSG00000014914	MTMR11	NA	1:149928650-149936898	WT_UD_UT_24	WT_ENDO_UT_24	OK	3.08145	1.48322	-1.05488	-2.43182	5e-05	0.000293557	yes
gene:ENSG00000251095	ENSG00000251095	ENSG00000251095	NA	4:89551355-89841978	WT_UD_UT_24	WT_ENDO_UT_24	OK	4.24979	2.04492	-1.05534	-2.40007	5e-05	0.000293557	yes
gene:ENSG00000161544	ENSG00000161544	CYGB	NA	17:76527355-76557683	WT_UD_UT_24	WT_ENDO_UT_24	OK	5.11386	2.46008	-1.0557	-2.59568	5e-05	0.000293557	yes
gene:ENSG00000182287	ENSG00000182287	AP1S2	NA	X:15825805-15855014	WT_UD_UT_24	WT_ENDO_UT_24	OK	88.4081	42.5005	-1.0567	-4.18822	5e-05	0.000293557	yes
gene:ENSG00000085276	ENSG00000085276	MECOM	NA	3:169083498-169663618	WT_UD_UT_24	WT_ENDO_UT_24	OK	5.71933	2.74942	-1.05672	-1.59781	0.00125	0.00559257	yes
gene:ENSG00000134294	ENSG00000134294	SLC38A2	NA	12:46358188-46373778	WT_UD_UT_24	WT_ENDO_UT_24	OK	132.72	63.7875	-1.05704	-3.12062	5e-05	0.000293557	yes
gene:ENSG00000124145	ENSG00000124145	SDC4	NA	20:45325287-45348424	WT_UD_UT_24	WT_ENDO_UT_24	OK	32.6735	15.6993	-1.05742	-6.45815	5e-05	0.000293557	yes
gene:ENSG00000100321	ENSG00000100321	SYNGR1	NA	22:39349924-39385588	WT_UD_UT_24	WT_ENDO_UT_24	OK	42.7827	20.543	-1.05838	-3.27067	5e-05	0.000293557	yes
gene:ENSG00000145819	ENSG00000145819	ARHGAP26	NA	5:142770383-143229011	WT_UD_UT_24	WT_ENDO_UT_24	OK	12.798	6.14095	-1.05938	-2.30622	5e-05	0.000293557	yes
gene:ENSG00000196517	ENSG00000196517	SLC6A9	NA	1:43991499-44115913	WT_UD_UT_24	WT_ENDO_UT_24	OK	10.2209	4.90415	-1.05945	-3.39193	5e-05	0.000293557	yes
gene:ENSG00000156587	ENSG00000156587	UBE2L6	NA	11:57551655-57568284	WT_UD_UT_24	WT_ENDO_UT_24	OK	29.4046	14.1085	-1.05948	-4.63636	5e-05	0.000293557	yes
gene:ENSG00000102312	ENSG00000102312	PORCN	NA	X:48508961-48520814	WT_UD_UT_24	WT_ENDO_UT_24	OK	9.00108	4.31804	-1.05972	-3.12731	5e-05	0.000293557	yes
gene:ENSG00000106211	ENSG00000106211	HSPB1	NA	7:76302543-76304295	WT_UD_UT_24	WT_ENDO_UT_24	OK	195.275	93.6544	-1.06009	-6.20259	5e-05	0.000293557	yes
gene:ENSG00000217555	ENSG00000217555	CKLF	NA	16:66552562-66579137	WT_UD_UT_24	WT_ENDO_UT_24	OK	7.1071	3.40552	-1.06139	-2.04172	5e-05	0.000293557	yes
gene:ENSG00000170832	ENSG00000170832	USP32	NA	17:60179093-60431421	WT_UD_UT_24	WT_ENDO_UT_24	OK	23.7787	11.3836	-1.06271	-2.74979	5e-05	0.000293557	yes
gene:ENSG00000185133	ENSG00000185133	INPP5J	NA	22:31122730-31134696	WT_UD_UT_24	WT_ENDO_UT_24	OK	7.92557	3.79294	-1.0632	-4.1852	5e-05	0.000293557	yes
gene:ENSG00000167280	ENSG00000167280	ENGASE	NA	17:79074938-79088599	WT_UD_UT_24	WT_ENDO_UT_24	OK	24.7301	11.8327	-1.06349	-2.20467	0.00015	0.000818244	yes
gene:ENSG00000187260	ENSG00000187260	WDR86	NA	7:151341698-151413354	WT_UD_UT_24	WT_ENDO_UT_24	OK	17.6279	8.43002	-1.06426	-3.10237	5e-05	0.000293557	yes
gene:ENSG00000164236	ENSG00000164236	ANKRD33B	NA	5:10564329-10657816	WT_UD_UT_24	WT_ENDO_UT_24	OK	3.54805	1.69652	-1.06444	-5.72216	5e-05	0.000293557	yes
gene:ENSG00000141295	ENSG00000141295	SCRN2	NA	17:47831626-47841333	WT_UD_UT_24	WT_ENDO_UT_24	OK	16.8382	8.04967	-1.06473	-3.62581	5e-05	0.000293557	yes
gene:ENSG00000105810	ENSG00000105810	CDK6	NA	7:92604920-92917187	WT_UD_UT_24	WT_ENDO_UT_24	OK	15.1596	7.24113	-1.06595	-2.93057	5e-05	0.000293557	yes
gene:ENSG00000046889	ENSG00000046889	PREX2	NA	8:67952117-68237030	WT_UD_UT_24	WT_ENDO_UT_24	OK	7.117	3.39908	-1.06612	-1.72747	0.00175	0.00752645	yes
gene:ENSG00000174607	ENSG00000174607	UGT8	NA	4:114598454-114678224	WT_UD_UT_24	WT_ENDO_UT_24	OK	22.6798	10.8293	-1.06647	-3.8435	5e-05	0.000293557	yes
gene:ENSG00000139835	ENSG00000139835	GRTP1	NA	13:113324163-113364148	WT_UD_UT_24	WT_ENDO_UT_24	OK	36.6448	17.4801	-1.06789	-5.54576	5e-05	0.000293557	yes
gene:ENSG00000145423	ENSG00000145423	SFRP2	NA	4:153780591-153789120	WT_UD_UT_24	WT_ENDO_UT_24	OK	297.334	141.726	-1.06898	-6.46907	5e-05	0.000293557	yes
gene:ENSG00000160271	ENSG00000160271	RALGDS	NA	9:133097719-133149334	WT_UD_UT_24	WT_ENDO_UT_24	OK	17.5227	8.35153	-1.06911	-1.89966	0.002	0.0084727	yes
gene:ENSG00000160190	ENSG00000160190	SLC37A1	NA	21:42472485-42581440	WT_UD_UT_24	WT_ENDO_UT_24	OK	15.3458	7.31274	-1.06936	-2.77	5e-05	0.000293557	yes
gene:ENSG00000135365	ENSG00000135365	PHF21A	NA	11:45929322-46121178	WT_UD_UT_24	WT_ENDO_UT_24	OK	15.1624	7.22184	-1.07006	-2.67872	5e-05	0.000293557	yes
gene:ENSG00000172869	ENSG00000172869	DMXL1	NA	5:119006346-119249138	WT_UD_UT_24	WT_ENDO_UT_24	OK	19.054	9.06909	-1.07106	-2.10933	0.00045	0.00223324	yes
gene:ENSG00000169083	ENSG00000169083	AR	NA	X:67544031-67730619	WT_UD_UT_24	WT_ENDO_UT_24	OK	3.36667	1.60231	-1.07117	-3.04621	5e-05	0.000293557	yes
gene:ENSG00000144120	ENSG00000144120	TMEM177	NA	2:119679166-119686507	WT_UD_UT_24	WT_ENDO_UT_24	OK	37.481	17.8372	-1.07127	-5.8846	5e-05	0.000293557	yes
gene:ENSG00000158764	ENSG00000158764	ITLN2	NA	1:160931738-160954799	WT_UD_UT_24	WT_ENDO_UT_24	OK	2.44407	1.16281	-1.07167	-2.18837	5e-05	0.000293557	yes
gene:ENSG00000147027	ENSG00000147027	TMEM47	NA	X:34627063-34657288	WT_UD_UT_24	WT_ENDO_UT_24	OK	13.0099	6.17852	-1.07427	-6.39317	5e-05	0.000293557	yes
gene:ENSG00000170579	ENSG00000170579	DLGAP1	NA	18:3496031-4455335	WT_UD_UT_24	WT_ENDO_UT_24	OK	6.31478	2.99394	-1.07669	-1.59649	0.00425	0.0164352	yes
gene:ENSG00000164611	ENSG00000164611	PTTG1	NA	5:160421821-160428744	WT_UD_UT_24	WT_ENDO_UT_24	OK	226.818	107.497	-1.07724	-6.03065	5e-05	0.000293557	yes
gene:ENSG00000268089	ENSG00000268089	GABRQ	NA	X:152638182-152657534	WT_UD_UT_24	WT_ENDO_UT_24	OK	3.64102	1.72515	-1.07762	-5.88348	5e-05	0.000293557	yes
gene:ENSG00000169598	ENSG00000169598	DFFB	NA	1:3857266-3885429	WT_UD_UT_24	WT_ENDO_UT_24	OK	3.1532	1.49345	-1.07817	-1.46907	0.0118	0.0397955	yes
gene:ENSG00000103460	ENSG00000103460	TOX3	NA	16:52438004-52547802	WT_UD_UT_24	WT_ENDO_UT_24	OK	5.84125	2.75433	-1.08458	-2.68996	5e-05	0.000293557	yes
gene:ENSG00000170647	ENSG00000170647	TMEM133	NA	11:100991988-100993941	WT_UD_UT_24	WT_ENDO_UT_24	OK	5.10847	2.40827	-1.08489	-4.93597	5e-05	0.000293557	yes
gene:ENSG00000174080	ENSG00000174080	CTSF	NA	11:66563462-66568841	WT_UD_UT_24	WT_ENDO_UT_24	OK	20.2729	9.55217	-1.08565	-4.2813	5e-05	0.000293557	yes
gene:ENSG00000107242	ENSG00000107242	PIP5K1B	NA	9:68705413-69009176	WT_UD_UT_24	WT_ENDO_UT_24	OK	2.60789	1.22877	-1.08568	-2.13569	0.0003	0.00154518	yes
gene:ENSG00000173890	ENSG00000173890	GPR160	NA	3:170037928-170085403	WT_UD_UT_24	WT_ENDO_UT_24	OK	30.4789	14.3587	-1.08589	-4.90334	5e-05	0.000293557	yes
gene:ENSG00000147202	ENSG00000147202	DIAPH2	NA	X:96684662-97642589	WT_UD_UT_24	WT_ENDO_UT_24	OK	6.07723	2.86234	-1.08622	-5.33835	5e-05	0.000293557	yes
gene:ENSG00000152056	ENSG00000152056	AP1S3	NA	2:223751685-223838027	WT_UD_UT_24	WT_ENDO_UT_24	OK	7.9401	3.73916	-1.08644	-2.38452	5e-05	0.000293557	yes
gene:ENSG00000180011	ENSG00000180011	ZADH2	NA	18:75195107-75209348	WT_UD_UT_24	WT_ENDO_UT_24	OK	12.1051	5.69881	-1.08689	-3.07079	5e-05	0.000293557	yes
gene:ENSG00000183230	ENSG00000183230	CTNNA3	NA	10:65912517-67696169	WT_UD_UT_24	WT_ENDO_UT_24	OK	5.51662	2.59674	-1.08708	-1.52991	0.0092	0.0321526	yes
gene:ENSG00000271109	ENSG00000271109	LOC102723540	NA	19:34837888-34860576	WT_UD_UT_24	WT_ENDO_UT_24	OK	5.78733	2.72182	-1.08833	-2.40458	0.00015	0.000818244	yes
gene:ENSG00000162601	ENSG00000162601	MYSM1	NA	1:58654738-58700092	WT_UD_UT_24	WT_ENDO_UT_24	OK	42.1666	19.8259	-1.08871	-1.81993	0.00165	0.00714403	yes
gene:ENSG00000168243	ENSG00000168243	GNG4	NA	1:235547686-235650754	WT_UD_UT_24	WT_ENDO_UT_24	OK	27.7133	13.0277	-1.089	-5.543	5e-05	0.000293557	yes
gene:ENSG00000108821	ENSG00000108821	COL1A1	NA	17:50183288-50201632	WT_UD_UT_24	WT_ENDO_UT_24	OK	35.3398	16.6092	-1.08931	-2.88104	5e-05	0.000293557	yes
gene:ENSG00000232442	ENSG00000232442	MHENCR	NA	20:63627226-63628824	WT_UD_UT_24	WT_ENDO_UT_24	OK	4.0899	1.92174	-1.08965	-2.65835	5e-05	0.000293557	yes
gene:ENSG00000091844	ENSG00000091844	RGS17	NA	6:153004458-153131249	WT_UD_UT_24	WT_ENDO_UT_24	OK	2.24511	1.05469	-1.08996	-3.53423	5e-05	0.000293557	yes
gene:ENSG00000108309	ENSG00000108309	RUNDC3A	NA	17:44299573-44318671	WT_UD_UT_24	WT_ENDO_UT_24	OK	2.79817	1.31254	-1.09213	-2.47558	0.0001	0.000562019	yes
gene:ENSG00000160408	ENSG00000160408	ST6GALNAC6	NA	9:127866479-127905408	WT_UD_UT_24	WT_ENDO_UT_24	OK	27.0155	12.6621	-1.09327	-3.43328	5e-05	0.000293557	yes
gene:ENSG00000143194	ENSG00000143194	MAEL	NA	1:166975581-167022214	WT_UD_UT_24	WT_ENDO_UT_24	OK	2.65725	1.24396	-1.095	-2.42253	5e-05	0.000293557	yes
gene:ENSG00000120885	ENSG00000120885	CLU	NA	8:27596916-27615031	WT_UD_UT_24	WT_ENDO_UT_24	OK	391.706	183.309	-1.09549	-4.53477	5e-05	0.000293557	yes
gene:ENSG00000116661	ENSG00000116661	FBXO2	NA	1:11648366-11663327	WT_UD_UT_24	WT_ENDO_UT_24	OK	40.9089	19.1376	-1.096	-4.95719	5e-05	0.000293557	yes
gene:ENSG00000138768	ENSG00000138768	USO1	NA	4:75724592-75814286	WT_UD_UT_24	WT_ENDO_UT_24	OK	116.608	54.5218	-1.09676	-3.62649	5e-05	0.000293557	yes
gene:ENSG00000150672	ENSG00000150672	DLG2	NA	11:83455011-85627922	WT_UD_UT_24	WT_ENDO_UT_24	OK	5.45002	2.54751	-1.09718	-1.98913	5e-05	0.000293557	yes
gene:ENSG00000100300	ENSG00000100300	TSPO	NA	22:43151513-43163242	WT_UD_UT_24	WT_ENDO_UT_24	OK	17.0023	7.94185	-1.09818	-4.7162	5e-05	0.000293557	yes
gene:ENSG00000186591	ENSG00000186591	UBE2H	NA	7:129830731-129952949	WT_UD_UT_24	WT_ENDO_UT_24	OK	73.3273	34.2268	-1.09922	-3.59878	5e-05	0.000293557	yes
transcript:ENST00000380526	transcript:ENST00000380526	GEMIN8P4-001	NA	1:89993592-89994321	WT_UD_UT_24	WT_ENDO_UT_24	OK	2.38439	1.11282	-1.0994	-2.36126	0.00035	0.00177795	yes
gene:ENSG00000116670	ENSG00000116670	MAD2L2	NA	1:11674479-11691650	WT_UD_UT_24	WT_ENDO_UT_24	OK	261.634	122.04	-1.10019	-6.76285	5e-05	0.000293557	yes
gene:ENSG00000138835	ENSG00000138835	RGS3	NA	9:113444730-113597743	WT_UD_UT_24	WT_ENDO_UT_24	OK	4.27335	1.99134	-1.10162	-2.78699	5e-05	0.000293557	yes
gene:ENSG00000236200	ENSG00000236200	ENSG00000236200	NA	1:43650157-43931165	WT_UD_UT_24	WT_ENDO_UT_24	OK	26.4702	12.3184	-1.10356	-1.86672	0.00105	0.00478605	yes
gene:ENSG00000134207	ENSG00000134207	SYT6	NA	1:114089290-114153919	WT_UD_UT_24	WT_ENDO_UT_24	OK	9.10437	4.23678	-1.10359	-2.41436	5e-05	0.000293557	yes
gene:ENSG00000141391	ENSG00000141391	PRELID3A	NA	18:12407895-12432238	WT_UD_UT_24	WT_ENDO_UT_24	OK	4.4671	2.07838	-1.10388	-2.2862	5e-05	0.000293557	yes
gene:ENSG00000184363	ENSG00000184363	PKP3	NA	11:392613-404908	WT_UD_UT_24	WT_ENDO_UT_24	OK	3.14127	1.46132	-1.10408	-2.00946	5e-05	0.000293557	yes
gene:ENSG00000197779	ENSG00000197779	ZNF81	NA	X:47836901-48003978	WT_UD_UT_24	WT_ENDO_UT_24	OK	3.97707	1.84947	-1.10459	-1.59676	0.00575	0.0213985	yes
gene:ENSG00000238178	ENSG00000238178	ENSG00000238178	NA	X:16123555-16171464	WT_UD_UT_24	WT_ENDO_UT_24	OK	9.27159	4.30333	-1.10736	-2.24742	0.00015	0.000818244	yes
gene:ENSG00000162069	ENSG00000162069	BICDL2	NA	16:3022619-3039133	WT_UD_UT_24	WT_ENDO_UT_24	OK	5.92761	2.74982	-1.10811	-1.57886	0.00875	0.0307891	yes
gene:ENSG00000168672	ENSG00000168672	FAM84B	NA	8:126552441-126713415	WT_UD_UT_24	WT_ENDO_UT_24	OK	19.5615	9.06658	-1.10939	-3.78481	5e-05	0.000293557	yes
gene:ENSG00000150961	ENSG00000150961	SEC24D	NA	4:118722822-118838683	WT_UD_UT_24	WT_ENDO_UT_24	OK	28.8771	13.3824	-1.10959	-3.50149	5e-05	0.000293557	yes
gene:ENSG00000169174	ENSG00000169174	PCSK9	NA	1:55039547-55064852	WT_UD_UT_24	WT_ENDO_UT_24	OK	67.7198	31.377	-1.10987	-6.91175	5e-05	0.000293557	yes
gene:ENSG00000171988	ENSG00000171988	JMJD1C	NA	10:63167220-63625123	WT_UD_UT_24	WT_ENDO_UT_24	OK	32.9466	15.2573	-1.11063	-2.36805	5e-05	0.000293557	yes
gene:ENSG00000160200	ENSG00000160200	CBS	NA	21:43053190-43076943	WT_UD_UT_24	WT_ENDO_UT_24	OK	58.3688	27.0253	-1.11089	-5.36683	5e-05	0.000293557	yes
gene:ENSG00000100033	ENSG00000100033	PRODH	NA	22:18906027-18936553	WT_UD_UT_24	WT_ENDO_UT_24	OK	18.9028	8.74777	-1.11161	-3.42104	5e-05	0.000293557	yes
gene:ENSG00000185436	ENSG00000185436	IFNLR1	NA	1:24154156-24187959	WT_UD_UT_24	WT_ENDO_UT_24	OK	2.76648	1.28024	-1.11164	-2.61093	5e-05	0.000293557	yes
gene:ENSG00000136854	ENSG00000136854	STXBP1	NA	9:127579369-127735317	WT_UD_UT_24	WT_ENDO_UT_24	OK	25.4801	11.7854	-1.11236	-2.5992	5e-05	0.000293557	yes
gene:ENSG00000184702	ENSG00000184702	38596	NA	22:19714463-19724772	WT_UD_UT_24	WT_ENDO_UT_24	OK	23.1625	10.7099	-1.11284	-2.90994	5e-05	0.000293557	yes
gene:ENSG00000080854	ENSG00000080854	IGSF9B	NA	11:133908563-133956985	WT_UD_UT_24	WT_ENDO_UT_24	OK	11.9494	5.52302	-1.11341	-1.65984	0.00395	0.0154177	yes
gene:ENSG00000131459	ENSG00000131459	GFPT2	NA	5:180300689-180353387	WT_UD_UT_24	WT_ENDO_UT_24	OK	71.9342	33.2441	-1.11358	-4.37054	5e-05	0.000293557	yes
gene:ENSG00000162105	ENSG00000162105	SHANK2	NA	11:70467855-71240924	WT_UD_UT_24	WT_ENDO_UT_24	OK	10.9775	5.0717	-1.11401	-1.68202	0.00195	0.00828485	yes
gene:ENSG00000100292	ENSG00000100292	HMOX1	NA	22:35380360-35394214	WT_UD_UT_24	WT_ENDO_UT_24	OK	9.31894	4.30012	-1.11579	-4.14186	5e-05	0.000293557	yes
gene:ENSG00000107105	ENSG00000107105	ELAVL2	NA	9:23690103-23826337	WT_UD_UT_24	WT_ENDO_UT_24	OK	8.70344	4.01526	-1.11609	-3.02573	5e-05	0.000293557	yes
gene:ENSG00000120696	ENSG00000120696	KBTBD7	NA	13:41132938-41263577	WT_UD_UT_24	WT_ENDO_UT_24	OK	5.45437	2.51628	-1.11612	-4.90335	5e-05	0.000293557	yes
gene:ENSG00000164649	ENSG00000164649	CDCA7L	NA	7:21543214-21946084	WT_UD_UT_24	WT_ENDO_UT_24	OK	138.758	63.9983	-1.11647	-4.92003	5e-05	0.000293557	yes
gene:ENSG00000115257	ENSG00000115257	PCSK4	NA	19:1481427-1497927	WT_UD_UT_24	WT_ENDO_UT_24	OK	3.51909	1.6205	-1.11876	-1.3709	0.0131	0.0435123	yes
gene:ENSG00000048028	ENSG00000048028	USP28	NA	11:113797873-113875570	WT_UD_UT_24	WT_ENDO_UT_24	OK	71.6127	32.9269	-1.12095	-4.0932	5e-05	0.000293557	yes
gene:ENSG00000259939	ENSG00000259939	ENSG00000259939	NA	16:8674564-8869012	WT_UD_UT_24	WT_ENDO_UT_24	OK	102.741	47.2201	-1.12155	-1.68114	0.00445	0.0171107	yes
gene:ENSG00000163820	ENSG00000163820	FYCO1	NA	3:45917898-45995824	WT_UD_UT_24	WT_ENDO_UT_24	OK	4.48953	2.06336	-1.12157	-2.9036	5e-05	0.000293557	yes
gene:ENSG00000072422	ENSG00000072422	RHOBTB1	NA	10:60869437-61001440	WT_UD_UT_24	WT_ENDO_UT_24	OK	6.05228	2.78035	-1.12221	-1.96076	0.0003	0.00154518	yes
gene:ENSG00000224066	ENSG00000224066	ENSG00000224066	NA	1:32200385-32208687	WT_UD_UT_24	WT_ENDO_UT_24	OK	4.60369	2.11332	-1.12328	-1.64163	0.0079	0.0281892	yes
gene:ENSG00000100078	ENSG00000100078	PLA2G3	NA	22:31134808-31140607	WT_UD_UT_24	WT_ENDO_UT_24	OK	9.66914	4.43635	-1.12401	-6.22403	5e-05	0.000293557	yes
gene:ENSG00000121410	ENSG00000121410	A1BG	NA	19:58345177-58366591	WT_UD_UT_24	WT_ENDO_UT_24	OK	10.6226	4.8687	-1.12553	-2.56632	5e-05	0.000293557	yes
gene:ENSG00000177469	ENSG00000177469	CAVIN1	NA	17:42402451-42423517	WT_UD_UT_24	WT_ENDO_UT_24	OK	26.0435	11.9303	-1.1263	-6.87916	5e-05	0.000293557	yes
gene:ENSG00000101751	ENSG00000101751	POLI	NA	18:54268345-54321266	WT_UD_UT_24	WT_ENDO_UT_24	OK	15.4853	7.09336	-1.12636	-3.0237	5e-05	0.000293557	yes
gene:ENSG00000120162	ENSG00000120162	MOB3B	NA	9:27325208-27529781	WT_UD_UT_24	WT_ENDO_UT_24	OK	10.1693	4.65519	-1.12731	-6.28291	5e-05	0.000293557	yes
gene:ENSG00000254010	ENSG00000254010	ENSG00000254010	NA	8:126552441-126713415	WT_UD_UT_24	WT_ENDO_UT_24	OK	27.5625	12.6082	-1.12834	-2.17041	5e-05	0.000293557	yes
gene:ENSG00000126217	ENSG00000126217	MCF2L	NA	13:112894377-113099739	WT_UD_UT_24	WT_ENDO_UT_24	OK	8.59292	3.92155	-1.13172	-2.69589	5e-05	0.000293557	yes
gene:ENSG00000196323	ENSG00000196323	ZBTB44	NA	11:130226676-130314686	WT_UD_UT_24	WT_ENDO_UT_24	OK	24.5631	11.2058	-1.13225	-3.06351	5e-05	0.000293557	yes
gene:ENSG00000266872	ENSG00000266872	ENSG00000266872	NA	17:27456713-27649560	WT_UD_UT_24	WT_ENDO_UT_24	OK	8.97467	4.09047	-1.13359	-1.54165	0.0102	0.0351259	yes
gene:ENSG00000163251	ENSG00000163251	FZD5	NA	2:207762585-207769563	WT_UD_UT_24	WT_ENDO_UT_24	OK	29.8821	13.6192	-1.13364	-7.04308	5e-05	0.000293557	yes
gene:ENSG00000168913	ENSG00000168913	ENHO	NA	9:34521039-34524241	WT_UD_UT_24	WT_ENDO_UT_24	OK	13.3153	6.06836	-1.13371	-4.95457	5e-05	0.000293557	yes
gene:ENSG00000205090	ENSG00000205090	TMEM240	NA	1:1535173-1540453	WT_UD_UT_24	WT_ENDO_UT_24	OK	4.3765	1.99421	-1.13396	-3.14067	5e-05	0.000293557	yes
gene:ENSG00000132535	ENSG00000132535	DLG4	NA	17:7189889-7225273	WT_UD_UT_24	WT_ENDO_UT_24	OK	10.5684	4.81426	-1.13437	-2.03876	0.0004	0.00200704	yes
gene:ENSG00000110002	ENSG00000110002	VWA5A	NA	11:124115361-124147721	WT_UD_UT_24	WT_ENDO_UT_24	OK	10.1656	4.63019	-1.13455	-5.39216	5e-05	0.000293557	yes
gene:ENSG00000109654	ENSG00000109654	TRIM2	NA	4:153152341-153339320	WT_UD_UT_24	WT_ENDO_UT_24	OK	24.6956	11.2412	-1.13546	-3.13739	5e-05	0.000293557	yes
gene:ENSG00000182107	ENSG00000182107	TMEM30B	NA	14:61187558-61658696	WT_UD_UT_24	WT_ENDO_UT_24	OK	10.5332	4.79447	-1.1355	-4.12911	5e-05	0.000293557	yes
gene:ENSG00000091409	ENSG00000091409	ITGA6	NA	2:172427353-172608669	WT_UD_UT_24	WT_ENDO_UT_24	OK	37.3948	16.9985	-1.13743	-2.41053	5e-05	0.000293557	yes
gene:ENSG00000247828	ENSG00000247828	TMEM161B-AS1	NA	5:88189632-88498697	WT_UD_UT_24	WT_ENDO_UT_24	OK	15.0995	6.85854	-1.13853	-2.03276	0.00345	0.0136929	yes
gene:ENSG00000112379	ENSG00000112379	ARFGEF3	NA	6:138161920-138344663	WT_UD_UT_24	WT_ENDO_UT_24	OK	5.07949	2.30696	-1.13869	-6.90771	5e-05	0.000293557	yes
gene:ENSG00000259330	ENSG00000259330	INAFM2	NA	15:40325215-40326715	WT_UD_UT_24	WT_ENDO_UT_24	OK	17.4398	7.92018	-1.13878	-4.77126	5e-05	0.000293557	yes
gene:ENSG00000143768	ENSG00000143768	LEFTY2	NA	1:225936410-225941489	WT_UD_UT_24	WT_ENDO_UT_24	OK	10.7606	4.87839	-1.14128	-5.82639	5e-05	0.000293557	yes
gene:ENSG00000111653	ENSG00000111653	ING4	NA	12:6650279-6663148	WT_UD_UT_24	WT_ENDO_UT_24	OK	13.1095	5.93892	-1.14234	-2.99517	5e-05	0.000293557	yes
gene:ENSG00000058091	ENSG00000058091	CDK14	NA	7:90335222-91210590	WT_UD_UT_24	WT_ENDO_UT_24	OK	19.9044	9.0171	-1.14235	-2.91176	5e-05	0.000293557	yes
gene:ENSG00000153395	ENSG00000153395	LPCAT1	NA	5:1461422-1523977	WT_UD_UT_24	WT_ENDO_UT_24	OK	101.119	45.7945	-1.14281	-4.24441	5e-05	0.000293557	yes
gene:ENSG00000167105	ENSG00000167105	TMEM92	NA	17:50271405-50281485	WT_UD_UT_24	WT_ENDO_UT_24	OK	8.54226	3.86314	-1.14484	-2.92363	5e-05	0.000293557	yes
gene:ENSG00000102043	ENSG00000102043	MTMR8	NA	X:64268080-64395431	WT_UD_UT_24	WT_ENDO_UT_24	OK	3.99225	1.80182	-1.14775	-2.26126	0.00035	0.00177795	yes
gene:ENSG00000089820	ENSG00000089820	ARHGAP4	NA	X:153861513-153935223	WT_UD_UT_24	WT_ENDO_UT_24	OK	20.3767	9.18598	-1.14941	-2.18348	5e-05	0.000293557	yes
gene:ENSG00000066135	ENSG00000066135	KDM4A	NA	1:43650157-43931165	WT_UD_UT_24	WT_ENDO_UT_24	OK	23.3878	10.5429	-1.14949	-4.84313	5e-05	0.000293557	yes
gene:ENSG00000265763	ENSG00000265763	ZNF488	NA	10:47365495-47384273	WT_UD_UT_24	WT_ENDO_UT_24	OK	3.81975	1.72168	-1.14966	-5.5709	5e-05	0.000293557	yes
gene:ENSG00000143248	ENSG00000143248	RGS5	NA	1:163111120-163355764	WT_UD_UT_24	WT_ENDO_UT_24	OK	28.0339	12.6062	-1.15304	-1.70688	0.0019	0.00809595	yes
gene:ENSG00000124243	ENSG00000124243	BCAS4	NA	20:50794893-50882676	WT_UD_UT_24	WT_ENDO_UT_24	OK	17.9155	8.05543	-1.15318	-2.87048	5e-05	0.000293557	yes
gene:ENSG00000164331	ENSG00000164331	ANKRA2	NA	5:73552334-73583377	WT_UD_UT_24	WT_ENDO_UT_24	OK	10.1004	4.54135	-1.15321	-1.83581	0.00155	0.00675886	yes
gene:ENSG00000185670	ENSG00000185670	ZBTB3	NA	11:62750962-62754188	WT_UD_UT_24	WT_ENDO_UT_24	OK	9.02884	4.05616	-1.15443	-2.3048	5e-05	0.000293557	yes
gene:ENSG00000185522	ENSG00000185522	LMNTD2	NA	11:537526-564021	WT_UD_UT_24	WT_ENDO_UT_24	OK	3.23803	1.45412	-1.15497	-1.58702	0.0072	0.0260122	yes
gene:ENSG00000198894	ENSG00000198894	CIPC	NA	14:77098096-77259495	WT_UD_UT_24	WT_ENDO_UT_24	OK	11.7449	5.27291	-1.15536	-3.00186	5e-05	0.000293557	yes
gene:ENSG00000119403	ENSG00000119403	PHF19	NA	9:120855651-120894896	WT_UD_UT_24	WT_ENDO_UT_24	OK	30.0535	13.484	-1.15628	-4.13438	5e-05	0.000293557	yes
gene:ENSG00000147251	ENSG00000147251	DOCK11	NA	X:118495897-118686163	WT_UD_UT_24	WT_ENDO_UT_24	OK	2.74211	1.2257	-1.16168	-3.67229	5e-05	0.000293557	yes
gene:ENSG00000176387	ENSG00000176387	HSD11B2	NA	16:67430651-67437553	WT_UD_UT_24	WT_ENDO_UT_24	OK	18.0451	8.06566	-1.16174	-5.42477	5e-05	0.000293557	yes
gene:ENSG00000100341	ENSG00000100341	PNPLA5	NA	22:43879677-43892013	WT_UD_UT_24	WT_ENDO_UT_24	OK	3.48935	1.55811	-1.16316	-4.17695	5e-05	0.000293557	yes
gene:ENSG00000027075	ENSG00000027075	PRKCH	NA	14:61187558-61658696	WT_UD_UT_24	WT_ENDO_UT_24	OK	8.26178	3.68407	-1.16515	-1.43338	0.00375	0.0147346	yes
gene:ENSG00000122861	ENSG00000122861	PLAU	NA	10:73909176-73922777	WT_UD_UT_24	WT_ENDO_UT_24	OK	12.9825	5.78883	-1.16523	-5.30284	5e-05	0.000293557	yes
gene:ENSG00000169213	ENSG00000169213	RAB3B	NA	1:51907955-51990764	WT_UD_UT_24	WT_ENDO_UT_24	OK	9.49163	4.23074	-1.16575	-7.17841	5e-05	0.000293557	yes
gene:ENSG00000071575	ENSG00000071575	TRIB2	NA	2:12716888-12742734	WT_UD_UT_24	WT_ENDO_UT_24	OK	40.5797	18.0819	-1.16621	-3.94278	5e-05	0.000293557	yes
gene:ENSG00000253426	ENSG00000253426	ENSG00000253426	NA	8:9151741-9168136	WT_UD_UT_24	WT_ENDO_UT_24	OK	4.35374	1.93901	-1.16693	-2.22268	0.0004	0.00200704	yes
gene:ENSG00000132359	ENSG00000132359	RAP1GAP2	NA	17:2755704-3037739	WT_UD_UT_24	WT_ENDO_UT_24	OK	33.6616	14.9914	-1.16697	-2.68693	5e-05	0.000293557	yes
gene:ENSG00000146376	ENSG00000146376	ARHGAP18	NA	6:129576131-129710225	WT_UD_UT_24	WT_ENDO_UT_24	OK	4.00532	1.78259	-1.16794	-2.28677	5e-05	0.000293557	yes
gene:ENSG00000143842	ENSG00000143842	SOX13	NA	1:204073114-204127743	WT_UD_UT_24	WT_ENDO_UT_24	OK	91.0302	40.4134	-1.17151	-4.78138	5e-05	0.000293557	yes
gene:ENSG00000197183	ENSG00000197183	NOL4L	NA	20:32443058-32608893	WT_UD_UT_24	WT_ENDO_UT_24	OK	16.8469	7.47815	-1.17173	-3.16277	5e-05	0.000293557	yes
gene:ENSG00000244274	ENSG00000244274	DBNDD2	NA	20:45361936-45410610	WT_UD_UT_24	WT_ENDO_UT_24	OK	30.6926	13.6122	-1.17299	-4.1622	5e-05	0.000293557	yes
gene:ENSG00000116497	ENSG00000116497	S100PBP	NA	1:32775236-32858879	WT_UD_UT_24	WT_ENDO_UT_24	OK	23.5748	10.4191	-1.17802	-0.772936	0.0091	0.0318502	yes
gene:ENSG00000185527	ENSG00000185527	PDE6G	NA	17:81650458-81663112	WT_UD_UT_24	WT_ENDO_UT_24	OK	12.9652	5.72349	-1.17967	-3.69448	5e-05	0.000293557	yes
gene:ENSG00000198246	ENSG00000198246	SLC29A3	NA	10:71319257-71363385	WT_UD_UT_24	WT_ENDO_UT_24	OK	7.0523	3.11043	-1.18098	-4.31551	5e-05	0.000293557	yes
gene:ENSG00000165804	ENSG00000165804	ZNF219	NA	14:21016762-21104722	WT_UD_UT_24	WT_ENDO_UT_24	OK	65.2316	28.7565	-1.18168	-3.35759	5e-05	0.000293557	yes
gene:ENSG00000169439	ENSG00000169439	SDC2	NA	8:96493350-96611780	WT_UD_UT_24	WT_ENDO_UT_24	OK	130.096	57.3359	-1.18207	-4.75235	5e-05	0.000293557	yes
gene:ENSG00000213654	ENSG00000213654	GPSM3	NA	6:32190765-32224067	WT_UD_UT_24	WT_ENDO_UT_24	OK	3.9988	1.76027	-1.18377	-2.12248	0.00285	0.0115759	yes
gene:ENSG00000107554	ENSG00000107554	DNMBP	NA	10:99875576-100009919	WT_UD_UT_24	WT_ENDO_UT_24	OK	5.69214	2.50518	-1.18405	-6.03271	5e-05	0.000293557	yes
gene:ENSG00000003147	ENSG00000003147	ICA1	NA	7:8113183-8344516	WT_UD_UT_24	WT_ENDO_UT_24	OK	13.0247	5.73207	-1.18412	-2.87952	5e-05	0.000293557	yes
gene:ENSG00000184905	ENSG00000184905	TCEAL2	NA	X:102125687-102127711	WT_UD_UT_24	WT_ENDO_UT_24	OK	7.19685	3.16708	-1.18421	-4.81134	5e-05	0.000293557	yes
gene:ENSG00000151746	ENSG00000151746	BICD1	NA	12:32104116-32383633	WT_UD_UT_24	WT_ENDO_UT_24	OK	32.9184	14.4786	-1.18497	-3.31226	5e-05	0.000293557	yes
gene:ENSG00000176728	ENSG00000176728	ENSG00000176728	NA	Y:18872500-19077416	WT_UD_UT_24	WT_ENDO_UT_24	OK	3.90889	1.71871	-1.18543	-2.29503	5e-05	0.000293557	yes
gene:ENSG00000241186	ENSG00000241186	TDGF1	NA	3:46515422-46582463	WT_UD_UT_24	WT_ENDO_UT_24	OK	449.366	197.58	-1.18545	-4.44498	5e-05	0.000293557	yes
gene:ENSG00000140545	ENSG00000140545	MFGE8	NA	15:88898682-88913411	WT_UD_UT_24	WT_ENDO_UT_24	OK	100.108	43.9765	-1.18675	-4.95492	5e-05	0.000293557	yes
gene:ENSG00000122550	ENSG00000122550	KLHL7	NA	7:23105757-23177914	WT_UD_UT_24	WT_ENDO_UT_24	OK	90.5283	39.7493	-1.18744	-3.07308	5e-05	0.000293557	yes
gene:ENSG00000163683	ENSG00000163683	SMIM14	NA	4:39498754-39639090	WT_UD_UT_24	WT_ENDO_UT_24	OK	18.8247	8.26235	-1.18801	-1.84732	0.0031	0.0124646	yes
gene:ENSG00000158106	ENSG00000158106	RHPN1	NA	8:143368886-143384220	WT_UD_UT_24	WT_ENDO_UT_24	OK	7.89151	3.46294	-1.1883	-4.94762	5e-05	0.000293557	yes
gene:ENSG00000145681	ENSG00000145681	HAPLN1	NA	5:83637804-83721613	WT_UD_UT_24	WT_ENDO_UT_24	OK	8.92479	3.91631	-1.18832	-2.85109	5e-05	0.000293557	yes
gene:ENSG00000182175	ENSG00000182175	RGMA	NA	15:93035272-93089204	WT_UD_UT_24	WT_ENDO_UT_24	OK	11.7162	5.14029	-1.18859	-2.80448	5e-05	0.000293557	yes
gene:ENSG00000138814	ENSG00000138814	PPP3CA	NA	4:101023408-101348883	WT_UD_UT_24	WT_ENDO_UT_24	OK	35.5295	15.5777	-1.18954	-4.02204	5e-05	0.000293557	yes
gene:ENSG00000142871	ENSG00000142871	CYR61	NA	1:85580760-85583962	WT_UD_UT_24	WT_ENDO_UT_24	OK	34.0644	14.9329	-1.18977	-5.83949	5e-05	0.000293557	yes
gene:ENSG00000170745	ENSG00000170745	KCNS3	NA	2:17877846-18361616	WT_UD_UT_24	WT_ENDO_UT_24	OK	15.3063	6.70377	-1.19108	-5.68815	5e-05	0.000293557	yes
gene:ENSG00000183087	ENSG00000183087	GAS6	NA	13:113759239-113864067	WT_UD_UT_24	WT_ENDO_UT_24	OK	13.8408	6.0532	-1.19315	-6.00331	5e-05	0.000293557	yes
gene:ENSG00000222041	ENSG00000222041	CYTOR	NA	2:87439522-87606805	WT_UD_UT_24	WT_ENDO_UT_24	OK	6.83602	2.98953	-1.19324	-2.4832	5e-05	0.000293557	yes
gene:ENSG00000273344	ENSG00000273344	PAXIP1-AS1	NA	7:155003447-155005703	WT_UD_UT_24	WT_ENDO_UT_24	OK	3.62195	1.5837	-1.19347	-5.06421	5e-05	0.000293557	yes
gene:ENSG00000121578	ENSG00000121578	B4GALT4	NA	3:119211731-119290666	WT_UD_UT_24	WT_ENDO_UT_24	OK	25.4431	11.1169	-1.19452	-3.8745	5e-05	0.000293557	yes
gene:ENSG00000089327	ENSG00000089327	FXYD5	NA	19:35154729-35169883	WT_UD_UT_24	WT_ENDO_UT_24	OK	70.8618	30.9597	-1.19462	-6.60017	5e-05	0.000293557	yes
gene:ENSG00000130590	ENSG00000130590	SAMD10	NA	20:63974112-63980008	WT_UD_UT_24	WT_ENDO_UT_24	OK	2.71991	1.18668	-1.19662	-2.27695	5e-05	0.000293557	yes
gene:ENSG00000144681	ENSG00000144681	STAC	NA	3:36380343-36548007	WT_UD_UT_24	WT_ENDO_UT_24	OK	6.17435	2.69309	-1.19702	-1.68165	0.0042	0.0162658	yes
gene:ENSG00000133606	ENSG00000133606	MKRN1	NA	7:140453039-140479569	WT_UD_UT_24	WT_ENDO_UT_24	OK	68.6917	29.9295	-1.19857	-3.43832	5e-05	0.000293557	yes
gene:ENSG00000134013	ENSG00000134013	LOXL2	NA	8:23297188-23457695	WT_UD_UT_24	WT_ENDO_UT_24	OK	24.6588	10.7417	-1.19888	-2.39666	5e-05	0.000293557	yes
gene:ENSG00000118369	ENSG00000118369	USP35	NA	11:78139770-78214711	WT_UD_UT_24	WT_ENDO_UT_24	OK	3.17601	1.38297	-1.19944	-1.85212	0.0096	0.0333486	yes
gene:ENSG00000169169	ENSG00000169169	CPT1C	NA	19:49691109-49713731	WT_UD_UT_24	WT_ENDO_UT_24	OK	16.9675	7.38634	-1.19984	-1.88495	0.0007	0.00332665	yes
gene:ENSG00000177096	ENSG00000177096	FAM109B	NA	22:42074250-42079441	WT_UD_UT_24	WT_ENDO_UT_24	OK	5.59691	2.43587	-1.20019	-3.44828	5e-05	0.000293557	yes
gene:ENSG00000143434	ENSG00000143434	SEMA6C	NA	1:151131684-151146664	WT_UD_UT_24	WT_ENDO_UT_24	OK	13.6392	5.93322	-1.20087	-2.04401	0.0007	0.00332665	yes
gene:ENSG00000176533	ENSG00000176533	GNG7	NA	19:2511218-2702709	WT_UD_UT_24	WT_ENDO_UT_24	OK	3.04913	1.32588	-1.20145	-5.68191	5e-05	0.000293557	yes
gene:ENSG00000090661	ENSG00000090661	CERS4	NA	19:8206735-8262421	WT_UD_UT_24	WT_ENDO_UT_24	OK	80.7354	35.1019	-1.20165	-4.49698	5e-05	0.000293557	yes
gene:ENSG00000187994	ENSG00000187994	RINL	NA	19:38867833-38878279	WT_UD_UT_24	WT_ENDO_UT_24	OK	14.1793	6.16324	-1.20202	-1.78887	0.00075	0.00353946	yes
gene:ENSG00000150938	ENSG00000150938	CRIM1	NA	2:36355925-36646087	WT_UD_UT_24	WT_ENDO_UT_24	OK	16.3788	7.11709	-1.20247	-1.51804	0.0095	0.0330493	yes
gene:ENSG00000187486	ENSG00000187486	KCNJ11	NA	11:17385858-17389331	WT_UD_UT_24	WT_ENDO_UT_24	OK	2.67233	1.16028	-1.20363	-1.75322	0.0024	0.00995811	yes
gene:ENSG00000158301	ENSG00000158301	GPRASP2	NA	X:102599167-102717733	WT_UD_UT_24	WT_ENDO_UT_24	OK	6.82178	2.96048	-1.20432	-2.02027	0.00125	0.00559257	yes
gene:ENSG00000205213	ENSG00000205213	LGR4	NA	11:27365960-27482433	WT_UD_UT_24	WT_ENDO_UT_24	OK	43.3796	18.8226	-1.20455	-3.32484	5e-05	0.000293557	yes
gene:ENSG00000101871	ENSG00000101871	MID1	NA	X:10445309-10833654	WT_UD_UT_24	WT_ENDO_UT_24	OK	25.1672	10.9129	-1.20551	-4.33665	5e-05	0.000293557	yes
gene:ENSG00000135899	ENSG00000135899	SP110	NA	2:230121369-230313215	WT_UD_UT_24	WT_ENDO_UT_24	OK	2.55398	1.10725	-1.20577	-1.1742	0.01515	0.0492428	yes
gene:ENSG00000106415	ENSG00000106415	GLCCI1	NA	7:7636517-8089080	WT_UD_UT_24	WT_ENDO_UT_24	OK	9.0524	3.91951	-1.20763	-1.81356	0.00265	0.0108577	yes
gene:ENSG00000157214	ENSG00000157214	STEAP2	NA	7:89882352-90238137	WT_UD_UT_24	WT_ENDO_UT_24	OK	5.60449	2.42634	-1.2078	-2.66564	5e-05	0.000293557	yes
gene:ENSG00000005882	ENSG00000005882	PDK2	NA	17:50094736-50129882	WT_UD_UT_24	WT_ENDO_UT_24	OK	17.1108	7.40734	-1.20788	-3.31211	5e-05	0.000293557	yes
gene:ENSG00000105270	ENSG00000105270	CLIP3	NA	19:36014507-36054762	WT_UD_UT_24	WT_ENDO_UT_24	OK	6.3667	2.75408	-1.20897	-1.41435	0.01285	0.0428003	yes
gene:ENSG00000141542	ENSG00000141542	RAB40B	NA	17:82654972-82698728	WT_UD_UT_24	WT_ENDO_UT_24	OK	3.18015	1.37537	-1.20928	-1.61028	0.00085	0.00396073	yes
gene:ENSG00000105357	ENSG00000105357	MYH14	NA	19:50188185-50310545	WT_UD_UT_24	WT_ENDO_UT_24	OK	10.5655	4.55969	-1.21235	-5.87914	5e-05	0.000293557	yes
gene:ENSG00000112297	ENSG00000112297	CRYBG1	NA	6:106360807-106629487	WT_UD_UT_24	WT_ENDO_UT_24	OK	2.76729	1.19293	-1.21396	-4.43159	5e-05	0.000293557	yes
gene:ENSG00000173193	ENSG00000173193	PARP14	NA	3:122680617-122730840	WT_UD_UT_24	WT_ENDO_UT_24	OK	3.14829	1.35491	-1.21637	-1.81021	0.001	0.00458179	yes
gene:ENSG00000126947	ENSG00000126947	ARMCX1	NA	X:101550530-101554700	WT_UD_UT_24	WT_ENDO_UT_24	OK	14.2108	6.11286	-1.21707	-6.81009	5e-05	0.000293557	yes
gene:ENSG00000261793	ENSG00000261793	ENSG00000261793	NA	9:137138389-137172409	WT_UD_UT_24	WT_ENDO_UT_24	OK	5.77128	2.48178	-1.21751	-1.54437	0.0098	0.0339445	yes
gene:ENSG00000168004	ENSG00000168004	HRASLS5	NA	11:63461403-63491194	WT_UD_UT_24	WT_ENDO_UT_24	OK	5.84179	2.51021	-1.2186	-2.32505	5e-05	0.000293557	yes
gene:ENSG00000149418	ENSG00000149418	ST14	NA	11:130159561-130210376	WT_UD_UT_24	WT_ENDO_UT_24	OK	26.1137	11.1927	-1.22224	-6.88024	5e-05	0.000293557	yes
gene:ENSG00000185306	ENSG00000185306	C12orf56	NA	12:64222336-64397065	WT_UD_UT_24	WT_ENDO_UT_24	OK	2.45787	1.05265	-1.22338	-2.40993	0.0001	0.000562019	yes
gene:ENSG00000186439	ENSG00000186439	TRDN	NA	6:123216338-123637093	WT_UD_UT_24	WT_ENDO_UT_24	OK	40.572	17.3565	-1.22501	-6.25401	5e-05	0.000293557	yes
gene:ENSG00000175471	ENSG00000175471	MCTP1	NA	5:94152965-95284575	WT_UD_UT_24	WT_ENDO_UT_24	OK	2.9238	1.24995	-1.22597	-0.960865	0.01155	0.0390743	yes
gene:ENSG00000007944	ENSG00000007944	MYLIP	NA	6:16129124-16148248	WT_UD_UT_24	WT_ENDO_UT_24	OK	22.2302	9.49365	-1.22749	-6.76697	5e-05	0.000293557	yes
gene:ENSG00000105559	ENSG00000105559	PLEKHA4	NA	19:48837096-48868632	WT_UD_UT_24	WT_ENDO_UT_24	OK	16.2409	6.93401	-1.22787	-3.88444	5e-05	0.000293557	yes
gene:ENSG00000204681	ENSG00000204681	GABBR1	NA	6:29555514-29633976	WT_UD_UT_24	WT_ENDO_UT_24	OK	29.7279	12.6815	-1.2291	-2.98992	5e-05	0.000293557	yes
gene:ENSG00000107562	ENSG00000107562	CXCL12	NA	10:44370164-44386493	WT_UD_UT_24	WT_ENDO_UT_24	OK	50.607	21.5829	-1.22945	-4.27894	5e-05	0.000293557	yes
gene:ENSG00000150764	ENSG00000150764	DIXDC1	NA	11:111927143-112022584	WT_UD_UT_24	WT_ENDO_UT_24	OK	6.90477	2.9422	-1.2307	-2.37085	5e-05	0.000293557	yes
gene:ENSG00000111785	ENSG00000111785	RIC8B	NA	12:106357657-106889316	WT_UD_UT_24	WT_ENDO_UT_24	OK	7.20136	3.06758	-1.23117	-1.76359	0.0014	0.00617975	yes
gene:ENSG00000101040	ENSG00000101040	ZMYND8	NA	20:47209213-47356889	WT_UD_UT_24	WT_ENDO_UT_24	OK	41.8328	17.814	-1.23162	-1.15093	0.0035	0.0138684	yes
gene:ENSG00000182263	ENSG00000182263	FIGN	NA	2:163593395-163736012	WT_UD_UT_24	WT_ENDO_UT_24	OK	4.08513	1.73782	-1.2331	-1.75252	0.00175	0.00752645	yes
gene:ENSG00000160145	ENSG00000160145	KALRN	NA	3:124080022-124726325	WT_UD_UT_24	WT_ENDO_UT_24	OK	6.11458	2.59737	-1.2352	-3.09208	5e-05	0.000293557	yes
gene:ENSG00000103034	ENSG00000103034	NDRG4	NA	16:58462845-58513628	WT_UD_UT_24	WT_ENDO_UT_24	OK	18.9901	8.06278	-1.2359	-3.63466	5e-05	0.000293557	yes
gene:ENSG00000171033	ENSG00000171033	PKIA	NA	8:78426102-78605267	WT_UD_UT_24	WT_ENDO_UT_24	OK	12.9751	5.5058	-1.23672	-4.48268	5e-05	0.000293557	yes
gene:ENSG00000107902	ENSG00000107902	LHPP	NA	10:124461833-124791870	WT_UD_UT_24	WT_ENDO_UT_24	OK	21.334	9.04603	-1.2378	-1.23805	0.0113	0.0383491	yes
gene:ENSG00000157851	ENSG00000157851	DPYSL5	NA	2:26847746-27027196	WT_UD_UT_24	WT_ENDO_UT_24	OK	6.73457	2.85506	-1.23807	-4.06826	5e-05	0.000293557	yes
gene:ENSG00000143409	ENSG00000143409	MINDY1	NA	1:150996085-151008375	WT_UD_UT_24	WT_ENDO_UT_24	OK	4.99238	2.11526	-1.23889	-3.33716	5e-05	0.000293557	yes
gene:ENSG00000186493	ENSG00000186493	C5orf38	NA	5:2752130-2755397	WT_UD_UT_24	WT_ENDO_UT_24	OK	25.252	10.6783	-1.24172	-3.73301	5e-05	0.000293557	yes
gene:ENSG00000103319	ENSG00000103319	EEF2K	NA	16:22206281-22288738	WT_UD_UT_24	WT_ENDO_UT_24	OK	5.8521	2.47427	-1.24195	-2.71028	5e-05	0.000293557	yes
gene:ENSG00000131037	ENSG00000131037	EPS8L1	NA	19:55072019-55087923	WT_UD_UT_24	WT_ENDO_UT_24	OK	26.2502	11.0923	-1.24277	-2.97994	5e-05	0.000293557	yes
gene:ENSG00000114923	ENSG00000114923	SLC4A3	NA	2:219627326-219641980	WT_UD_UT_24	WT_ENDO_UT_24	OK	3.87783	1.6379	-1.2434	-3.22962	5e-05	0.000293557	yes
gene:ENSG00000145794	ENSG00000145794	MEGF10	NA	5:127290830-127465737	WT_UD_UT_24	WT_ENDO_UT_24	OK	9.76377	4.11834	-1.24538	-2.5779	5e-05	0.000293557	yes
gene:ENSG00000176092	ENSG00000176092	CRYBG2	NA	1:26321858-26354130	WT_UD_UT_24	WT_ENDO_UT_24	OK	11.1759	4.71398	-1.24538	-3.26179	5e-05	0.000293557	yes
gene:ENSG00000188517	ENSG00000188517	COL25A1	NA	4:108810720-109302657	WT_UD_UT_24	WT_ENDO_UT_24	OK	3.30533	1.39365	-1.24592	-1.33559	0.01035	0.035569	yes
gene:ENSG00000236924	ENSG00000236924	ENSG00000236924	NA	9:6645955-6670635	WT_UD_UT_24	WT_ENDO_UT_24	OK	8.81302	3.71117	-1.24776	-3.03553	5e-05	0.000293557	yes
gene:ENSG00000078549	ENSG00000078549	ADCYAP1R1	NA	7:31052460-31111479	WT_UD_UT_24	WT_ENDO_UT_24	OK	3.38418	1.42491	-1.24793	-1.57997	0.00615	0.0226876	yes
gene:ENSG00000188811	ENSG00000188811	NHLRC3	NA	13:39038305-39050109	WT_UD_UT_24	WT_ENDO_UT_24	OK	7.98571	3.36124	-1.24843	-3.69755	5e-05	0.000293557	yes
gene:ENSG00000228222	ENSG00000228222	ENSG00000228222	NA	2:167293170-167558333	WT_UD_UT_24	WT_ENDO_UT_24	OK	4.92725	2.07209	-1.2497	-2.59075	0.0001	0.000562019	yes
gene:ENSG00000177685	ENSG00000177685	CRACR2B	NA	11:818901-842545	WT_UD_UT_24	WT_ENDO_UT_24	OK	48.557	20.4195	-1.24973	-1.99473	0.0021	0.00884791	yes
gene:ENSG00000156298	ENSG00000156298	TSPAN7	NA	X:37349274-38688920	WT_UD_UT_24	WT_ENDO_UT_24	OK	3.19558	1.3426	-1.25105	-1.88674	0.0009	0.00416891	yes
gene:ENSG00000177707	ENSG00000177707	NECTIN3	NA	3:110893707-111275563	WT_UD_UT_24	WT_ENDO_UT_24	OK	23.2443	9.76402	-1.25133	-4.70757	5e-05	0.000293557	yes
gene:ENSG00000072201	ENSG00000072201	LNX1	NA	4:53377642-54298247	WT_UD_UT_24	WT_ENDO_UT_24	OK	6.92523	2.90808	-1.2518	-1.84488	0.0002	0.00106634	yes
gene:ENSG00000172380	ENSG00000172380	GNG12	NA	1:67701465-68233120	WT_UD_UT_24	WT_ENDO_UT_24	OK	18.8545	7.90484	-1.2541	-3.42092	5e-05	0.000293557	yes
gene:ENSG00000106333	ENSG00000106333	PCOLCE	NA	7:100572227-100608175	WT_UD_UT_24	WT_ENDO_UT_24	OK	48.0917	20.1567	-1.25453	-2.50701	5e-05	0.000293557	yes
gene:ENSG00000148680	ENSG00000148680	HTR7	NA	10:90740822-90857698	WT_UD_UT_24	WT_ENDO_UT_24	OK	6.04228	2.52988	-1.25603	-6.40278	5e-05	0.000293557	yes
gene:ENSG00000108370	ENSG00000108370	RGS9	NA	17:65100811-65227703	WT_UD_UT_24	WT_ENDO_UT_24	OK	5.21439	2.18044	-1.25788	-2.55796	5e-05	0.000293557	yes
gene:ENSG00000138771	ENSG00000138771	SHROOM3	NA	4:76435099-76801964	WT_UD_UT_24	WT_ENDO_UT_24	OK	22.2052	9.28335	-1.25818	-3.59877	5e-05	0.000293557	yes
gene:ENSG00000143126	ENSG00000143126	CELSR2	NA	1:109250018-109275750	WT_UD_UT_24	WT_ENDO_UT_24	OK	6.25997	2.61159	-1.26123	-6.10724	5e-05	0.000293557	yes
gene:ENSG00000230729	ENSG00000230729	ENSG00000230729	NA	9:34521039-34524241	WT_UD_UT_24	WT_ENDO_UT_24	OK	5.91917	2.46557	-1.26347	-2.11881	0.0012	0.00539205	yes
gene:ENSG00000122986	ENSG00000122986	HVCN1	NA	12:110614026-110704950	WT_UD_UT_24	WT_ENDO_UT_24	OK	3.54588	1.47332	-1.26707	-2.22495	0.00135	0.0059826	yes
gene:ENSG00000011201	ENSG00000011201	ANOS1	NA	X:8528873-8732186	WT_UD_UT_24	WT_ENDO_UT_24	OK	12.0373	4.99703	-1.26837	-3.88865	5e-05	0.000293557	yes
gene:ENSG00000079215	ENSG00000079215	SLC1A3	NA	5:36606354-36725195	WT_UD_UT_24	WT_ENDO_UT_24	OK	32.6546	13.5448	-1.26955	-2.97044	5e-05	0.000293557	yes
gene:ENSG00000171608	ENSG00000171608	PIK3CD	NA	1:9651731-9824526	WT_UD_UT_24	WT_ENDO_UT_24	OK	6.54185	2.70914	-1.27186	-1.45607	0.00085	0.00396073	yes
gene:ENSG00000182013	ENSG00000182013	PNMA8A	NA	19:46466490-46471563	WT_UD_UT_24	WT_ENDO_UT_24	OK	15.4359	6.38556	-1.2734	-5.19301	5e-05	0.000293557	yes
gene:ENSG00000178538	ENSG00000178538	CA8	NA	8:60187346-60281412	WT_UD_UT_24	WT_ENDO_UT_24	OK	5.23822	2.16408	-1.27533	-3.49276	5e-05	0.000293557	yes
gene:ENSG00000139132	ENSG00000139132	FGD4	NA	12:32399528-32646050	WT_UD_UT_24	WT_ENDO_UT_24	OK	6.46743	2.67173	-1.27542	-2.63443	5e-05	0.000293557	yes
gene:ENSG00000145687	ENSG00000145687	SSBP2	NA	5:81413020-81751797	WT_UD_UT_24	WT_ENDO_UT_24	OK	19.0963	7.88704	-1.27574	-4.46926	5e-05	0.000293557	yes
gene:ENSG00000004660	ENSG00000004660	CAMKK1	NA	17:3860314-3894891	WT_UD_UT_24	WT_ENDO_UT_24	OK	3.62496	1.4959	-1.27696	-6.07056	5e-05	0.000293557	yes
gene:ENSG00000114796	ENSG00000114796	KLHL24	NA	3:183635567-183684477	WT_UD_UT_24	WT_ENDO_UT_24	OK	11.3799	4.69297	-1.27791	-2.4743	5e-05	0.000293557	yes
gene:ENSG00000086506	ENSG00000086506	HBQ1	NA	16:180452-181181	WT_UD_UT_24	WT_ENDO_UT_24	OK	3.6991	1.52546	-1.27793	-2.60523	0.0002	0.00106634	yes
gene:ENSG00000160199	ENSG00000160199	PKNOX1	NA	21:42974509-43033931	WT_UD_UT_24	WT_ENDO_UT_24	OK	25.9124	10.6765	-1.27921	-3.58554	5e-05	0.000293557	yes
gene:ENSG00000092929	ENSG00000092929	UNC13D	NA	17:75827224-75844717	WT_UD_UT_24	WT_ENDO_UT_24	OK	6.90993	2.84143	-1.28205	-1.65363	0.0094	0.0327503	yes
gene:ENSG00000085117	ENSG00000085117	CD82	NA	11:44564426-44620363	WT_UD_UT_24	WT_ENDO_UT_24	OK	7.94301	3.26622	-1.28206	-2.66647	5e-05	0.000293557	yes
gene:ENSG00000253304	ENSG00000253304	TMEM200B	NA	1:28887090-29123935	WT_UD_UT_24	WT_ENDO_UT_24	OK	20.5246	8.42827	-1.28405	-3.83532	5e-05	0.000293557	yes
gene:ENSG00000075461	ENSG00000075461	CACNG4	NA	17:66964909-67033398	WT_UD_UT_24	WT_ENDO_UT_24	OK	3.55183	1.45703	-1.28553	-5.98346	5e-05	0.000293557	yes
gene:ENSG00000106992	ENSG00000106992	AK1	NA	9:127866479-127905408	WT_UD_UT_24	WT_ENDO_UT_24	OK	16.9648	6.95866	-1.28566	-2.39066	5e-05	0.000293557	yes
gene:ENSG00000073150	ENSG00000073150	PANX2	NA	22:50170730-50180294	WT_UD_UT_24	WT_ENDO_UT_24	OK	2.74614	1.12405	-1.28869	-4.12724	5e-05	0.000293557	yes
gene:ENSG00000101191	ENSG00000101191	DIDO1	NA	20:62877737-62937952	WT_UD_UT_24	WT_ENDO_UT_24	OK	39.1927	16.0256	-1.2902	-6.44506	5e-05	0.000293557	yes
gene:ENSG00000004777	ENSG00000004777	ARHGAP33	NA	19:35774531-35797902	WT_UD_UT_24	WT_ENDO_UT_24	OK	16.5965	6.76816	-1.29404	-1.94614	0.0002	0.00106634	yes
gene:ENSG00000029534	ENSG00000029534	ANK1	NA	8:41653219-41896762	WT_UD_UT_24	WT_ENDO_UT_24	OK	3.68327	1.50123	-1.29484	-2.44546	5e-05	0.000293557	yes
gene:ENSG00000112796	ENSG00000112796	ENPP5	NA	6:46159186-46170971	WT_UD_UT_24	WT_ENDO_UT_24	OK	3.12166	1.27125	-1.29607	-4.54254	5e-05	0.000293557	yes
gene:ENSG00000108830	ENSG00000108830	RND2	NA	17:43025240-43032036	WT_UD_UT_24	WT_ENDO_UT_24	OK	33.472	13.617	-1.29755	-3.96543	5e-05	0.000293557	yes
gene:ENSG00000163513	ENSG00000163513	TGFBR2	NA	3:30606501-30694142	WT_UD_UT_24	WT_ENDO_UT_24	OK	3.70724	1.50757	-1.29812	-6.60228	5e-05	0.000293557	yes
gene:ENSG00000260834	ENSG00000260834	ENSG00000260834	NA	16:65190972-65576300	WT_UD_UT_24	WT_ENDO_UT_24	OK	226.02	91.8557	-1.29901	-1.42321	0.0113	0.0383491	yes
gene:ENSG00000133665	ENSG00000133665	DYDC2	NA	10:80336104-80368073	WT_UD_UT_24	WT_ENDO_UT_24	OK	5.00245	2.03049	-1.30081	-2.66067	5e-05	0.000293557	yes
gene:ENSG00000088305	ENSG00000088305	DNMT3B	NA	20:32762384-32809356	WT_UD_UT_24	WT_ENDO_UT_24	OK	718.619	291.662	-1.30093	-5.37877	5e-05	0.000293557	yes
gene:ENSG00000124104	ENSG00000124104	SNX21	NA	20:45833809-45857406	WT_UD_UT_24	WT_ENDO_UT_24	OK	9.51826	3.85594	-1.30361	-2.8396	5e-05	0.000293557	yes
gene:ENSG00000072818	ENSG00000072818	ACAP1	NA	17:7336528-7351478	WT_UD_UT_24	WT_ENDO_UT_24	OK	15.258	6.17899	-1.30412	-2.00925	5e-05	0.000293557	yes
gene:ENSG00000138080	ENSG00000138080	EMILIN1	NA	2:27078566-27086408	WT_UD_UT_24	WT_ENDO_UT_24	OK	3.40728	1.37823	-1.30581	-4.17206	5e-05	0.000293557	yes
gene:ENSG00000106571	ENSG00000106571	GLI3	NA	7:41960949-42237870	WT_UD_UT_24	WT_ENDO_UT_24	OK	7.85291	3.17478	-1.30657	-3.06577	5e-05	0.000293557	yes
gene:ENSG00000108691	ENSG00000108691	CCL2	NA	17:34255217-34257203	WT_UD_UT_24	WT_ENDO_UT_24	OK	3.85147	1.55669	-1.30693	-3.33515	5e-05	0.000293557	yes
gene:ENSG00000259627	ENSG00000259627	ENSG00000259627	NA	15:63042631-63071915	WT_UD_UT_24	WT_ENDO_UT_24	OK	37.9781	15.3344	-1.3084	-1.85115	0.00135	0.0059826	yes
gene:ENSG00000140538	ENSG00000140538	NTRK3	NA	15:87859750-88271066	WT_UD_UT_24	WT_ENDO_UT_24	OK	7.31574	2.94863	-1.31096	-1.54647	0.00225	0.00940482	yes
gene:ENSG00000180304	ENSG00000180304	OAZ2	NA	15:64687572-64719602	WT_UD_UT_24	WT_ENDO_UT_24	OK	262.139	105.529	-1.31269	-4.20057	5e-05	0.000293557	yes
gene:ENSG00000102879	ENSG00000102879	CORO1A	NA	16:30182826-30189076	WT_UD_UT_24	WT_ENDO_UT_24	OK	11.2207	4.50575	-1.31632	-2.50552	5e-05	0.000293557	yes
gene:ENSG00000133985	ENSG00000133985	TTC9	NA	14:70641786-70675360	WT_UD_UT_24	WT_ENDO_UT_24	OK	10.9296	4.38796	-1.31661	-7.80834	5e-05	0.000293557	yes
gene:ENSG00000165821	ENSG00000165821	SALL2	NA	14:21521080-21537216	WT_UD_UT_24	WT_ENDO_UT_24	OK	116.155	46.6082	-1.3174	-4.81608	5e-05	0.000293557	yes
gene:ENSG00000137642	ENSG00000137642	SORL1	NA	11:121447330-121633693	WT_UD_UT_24	WT_ENDO_UT_24	OK	20.3856	8.17459	-1.31833	-4.01883	5e-05	0.000293557	yes
gene:ENSG00000112759	ENSG00000112759	SLC29A1	NA	6:44219504-44234151	WT_UD_UT_24	WT_ENDO_UT_24	OK	107.806	43.174	-1.3202	-8.07085	5e-05	0.000293557	yes
gene:ENSG00000117266	ENSG00000117266	CDK18	NA	1:205504594-205532793	WT_UD_UT_24	WT_ENDO_UT_24	OK	21.4882	8.60027	-1.32109	-3.70566	5e-05	0.000293557	yes
gene:ENSG00000064763	ENSG00000064763	FAR2	NA	12:29149102-29381189	WT_UD_UT_24	WT_ENDO_UT_24	OK	15.4931	6.18417	-1.32497	-2.36709	0.0001	0.000562019	yes
gene:ENSG00000107077	ENSG00000107077	KDM4C	NA	9:6716494-7175648	WT_UD_UT_24	WT_ENDO_UT_24	OK	8.84721	3.52724	-1.32668	-3.73496	5e-05	0.000293557	yes
gene:ENSG00000104870	ENSG00000104870	FCGRT	NA	19:49506815-49526333	WT_UD_UT_24	WT_ENDO_UT_24	OK	14.6233	5.82118	-1.32889	-2.64975	5e-05	0.000293557	yes
gene:ENSG00000167550	ENSG00000167550	RHEBL1	NA	12:49064684-49070025	WT_UD_UT_24	WT_ENDO_UT_24	OK	5.01304	1.99445	-1.3297	-2.15415	0.001	0.00458179	yes
gene:ENSG00000157110	ENSG00000157110	RBPMS	NA	8:30382118-30572261	WT_UD_UT_24	WT_ENDO_UT_24	OK	205.213	81.5975	-1.33053	-4.93242	5e-05	0.000293557	yes
gene:ENSG00000206557	ENSG00000206557	TRIM71	NA	3:32818017-32897826	WT_UD_UT_24	WT_ENDO_UT_24	OK	46.7531	18.5722	-1.33192	-8.20281	5e-05	0.000293557	yes
gene:ENSG00000128805	ENSG00000128805	ARHGAP22	NA	10:48446033-48652616	WT_UD_UT_24	WT_ENDO_UT_24	OK	8.71027	3.45928	-1.33224	-4.44622	5e-05	0.000293557	yes
gene:ENSG00000162104	ENSG00000162104	ADCY9	NA	16:3953386-4116185	WT_UD_UT_24	WT_ENDO_UT_24	OK	5.74679	2.28197	-1.33248	-3.77626	5e-05	0.000293557	yes
gene:ENSG00000168071	ENSG00000168071	CCDC88B	NA	11:64340222-64357534	WT_UD_UT_24	WT_ENDO_UT_24	OK	3.66049	1.45284	-1.33316	-3.02367	5e-05	0.000293557	yes
gene:ENSG00000257096	ENSG00000257096	ENSG00000257096	NA	14:21521080-21537216	WT_UD_UT_24	WT_ENDO_UT_24	OK	72.0186	28.5346	-1.33566	-1.88205	0.0011	0.004989	yes
gene:ENSG00000099864	ENSG00000099864	PALM	NA	19:708938-748329	WT_UD_UT_24	WT_ENDO_UT_24	OK	18.6821	7.39751	-1.33654	-4.66523	5e-05	0.000293557	yes
gene:ENSG00000148143	ENSG00000148143	ZNF462	NA	9:106863096-107102988	WT_UD_UT_24	WT_ENDO_UT_24	OK	15.4406	6.11261	-1.33687	-2.22188	0.0001	0.000562019	yes
gene:ENSG00000197852	ENSG00000197852	FAM212B	NA	1:111483347-111768016	WT_UD_UT_24	WT_ENDO_UT_24	OK	6.34306	2.5093	-1.33789	-1.94119	0.00105	0.00478605	yes
gene:ENSG00000048392	ENSG00000048392	RRM2B	NA	8:102204501-102239118	WT_UD_UT_24	WT_ENDO_UT_24	OK	70.7311	27.9659	-1.33868	-1.35586	0.0122	0.0409397	yes
gene:ENSG00000159166	ENSG00000159166	LAD1	NA	1:201359007-201401190	WT_UD_UT_24	WT_ENDO_UT_24	OK	21.8478	8.63379	-1.33942	-4.09182	5e-05	0.000293557	yes
gene:ENSG00000025039	ENSG00000025039	RRAGD	NA	6:89364635-89412270	WT_UD_UT_24	WT_ENDO_UT_24	OK	23.4867	9.2812	-1.33946	-4.8215	5e-05	0.000293557	yes
gene:ENSG00000136504	ENSG00000136504	KAT7	NA	17:49700942-49836454	WT_UD_UT_24	WT_ENDO_UT_24	OK	126.631	50.0399	-1.33948	-4.01967	5e-05	0.000293557	yes
gene:ENSG00000129116	ENSG00000129116	PALLD	NA	4:168356734-169010275	WT_UD_UT_24	WT_ENDO_UT_24	OK	9.39472	3.70894	-1.34084	-3.28887	5e-05	0.000293557	yes
gene:ENSG00000196549	ENSG00000196549	MME	NA	3:155024123-155183729	WT_UD_UT_24	WT_ENDO_UT_24	OK	23.8142	9.39895	-1.34125	-3.00568	5e-05	0.000293557	yes
gene:ENSG00000052344	ENSG00000052344	PRSS8	NA	16:31131432-31135762	WT_UD_UT_24	WT_ENDO_UT_24	OK	74.9285	29.5658	-1.34158	-7.00606	5e-05	0.000293557	yes
gene:ENSG00000186297	ENSG00000186297	GABRA5	NA	15:26543545-26949207	WT_UD_UT_24	WT_ENDO_UT_24	OK	16.6111	6.52991	-1.34702	-1.34273	0.0108	0.0368908	yes
gene:ENSG00000161653	ENSG00000161653	NAGS	NA	17:44004545-44009063	WT_UD_UT_24	WT_ENDO_UT_24	OK	2.87242	1.12741	-1.34925	-5.00549	5e-05	0.000293557	yes
gene:ENSG00000088970	ENSG00000088970	KIZ	NA	20:21125982-21246622	WT_UD_UT_24	WT_ENDO_UT_24	OK	20.6295	8.09515	-1.34958	-1.50853	0.0066	0.0241225	yes
gene:ENSG00000134516	ENSG00000134516	DOCK2	NA	5:169637246-170083382	WT_UD_UT_24	WT_ENDO_UT_24	OK	2.75211	1.07934	-1.35039	-1.5411	0.00085	0.00396073	yes
gene:ENSG00000139737	ENSG00000139737	SLAIN1	NA	13:77697853-77764242	WT_UD_UT_24	WT_ENDO_UT_24	OK	12.8499	5.03803	-1.35082	-4.43846	5e-05	0.000293557	yes
gene:ENSG00000117016	ENSG00000117016	RIMS3	NA	1:40620678-40665657	WT_UD_UT_24	WT_ENDO_UT_24	OK	7.14201	2.79849	-1.35168	-5.05536	5e-05	0.000293557	yes
gene:ENSG00000065357	ENSG00000065357	DGKA	NA	12:55901412-55954027	WT_UD_UT_24	WT_ENDO_UT_24	OK	19.9098	7.79943	-1.35204	-1.18952	0.01075	0.0367449	yes
gene:ENSG00000150867	ENSG00000150867	PIP4K2A	NA	10:22534848-22714555	WT_UD_UT_24	WT_ENDO_UT_24	OK	32.8737	12.8662	-1.35335	-3.81835	5e-05	0.000293557	yes
gene:ENSG00000130589	ENSG00000130589	HELZ2	NA	20:63558085-63574239	WT_UD_UT_24	WT_ENDO_UT_24	OK	8.91293	3.48344	-1.35539	-3.19937	5e-05	0.000293557	yes
gene:ENSG00000168077	ENSG00000168077	SCARA3	NA	8:27633867-27676776	WT_UD_UT_24	WT_ENDO_UT_24	OK	12.3231	4.81396	-1.35607	-7.3358	5e-05	0.000293557	yes
gene:ENSG00000003509	ENSG00000003509	NDUFAF7	NA	2:37167819-37249160	WT_UD_UT_24	WT_ENDO_UT_24	OK	39.9988	15.6191	-1.35664	-1.81531	0.00215	0.00903437	yes
gene:ENSG00000164344	ENSG00000164344	KLKB1	NA	4:186191519-186258471	WT_UD_UT_24	WT_ENDO_UT_24	OK	5.48533	2.13568	-1.36088	-3.46008	5e-05	0.000293557	yes
gene:ENSG00000137726	ENSG00000137726	FXYD6	NA	11:117427772-117877486	WT_UD_UT_24	WT_ENDO_UT_24	OK	18.9103	7.35782	-1.36182	-4.49824	5e-05	0.000293557	yes
gene:ENSG00000175643	ENSG00000175643	RMI2	NA	16:11249618-11351762	WT_UD_UT_24	WT_ENDO_UT_24	OK	63.7967	24.8148	-1.36228	-6.01072	5e-05	0.000293557	yes
gene:ENSG00000162817	ENSG00000162817	C1orf115	NA	1:220689844-220699157	WT_UD_UT_24	WT_ENDO_UT_24	OK	5.07172	1.97218	-1.36268	-6.91838	5e-05	0.000293557	yes
gene:ENSG00000262001	ENSG00000262001	ENSG00000262001	NA	18:3496031-4455335	WT_UD_UT_24	WT_ENDO_UT_24	OK	3.86918	1.50347	-1.36373	-3.05497	5e-05	0.000293557	yes
gene:ENSG00000104518	ENSG00000104518	GSDMD	NA	8:143553206-143563062	WT_UD_UT_24	WT_ENDO_UT_24	OK	22.2863	8.65104	-1.36521	-3.63206	5e-05	0.000293557	yes
gene:ENSG00000093072	ENSG00000093072	ADA2	NA	22:17178789-17221989	WT_UD_UT_24	WT_ENDO_UT_24	OK	10.0382	3.89397	-1.36619	-6.53763	5e-05	0.000293557	yes
gene:ENSG00000171552	ENSG00000171552	BCL2L1	NA	20:31664451-31723989	WT_UD_UT_24	WT_ENDO_UT_24	OK	46.6324	18.0833	-1.36667	-6.24192	5e-05	0.000293557	yes
gene:ENSG00000092964	ENSG00000092964	DPYSL2	NA	8:26379258-26658178	WT_UD_UT_24	WT_ENDO_UT_24	OK	51.7914	20.0654	-1.368	-6.35762	5e-05	0.000293557	yes
gene:ENSG00000140481	ENSG00000140481	CCDC33	NA	15:74179465-74336472	WT_UD_UT_24	WT_ENDO_UT_24	OK	5.44869	2.11078	-1.36813	-2.23782	5e-05	0.000293557	yes
gene:ENSG00000176428	ENSG00000176428	VPS37D	NA	7:73667824-73672112	WT_UD_UT_24	WT_ENDO_UT_24	OK	3.6721	1.42249	-1.36818	-4.98952	5e-05	0.000293557	yes
gene:ENSG00000186007	ENSG00000186007	LEMD1	NA	1:205373251-205469024	WT_UD_UT_24	WT_ENDO_UT_24	OK	10.2225	3.95616	-1.36957	-2.08201	0.00035	0.00177795	yes
gene:ENSG00000124508	ENSG00000124508	BTN2A2	NA	6:26383095-26394874	WT_UD_UT_24	WT_ENDO_UT_24	OK	4.77796	1.84882	-1.36979	-3.07737	5e-05	0.000293557	yes
gene:ENSG00000171724	ENSG00000171724	VAT1L	NA	16:77788529-77980107	WT_UD_UT_24	WT_ENDO_UT_24	OK	8.08426	3.1223	-1.37251	-7.06804	5e-05	0.000293557	yes
gene:ENSG00000196141	ENSG00000196141	SPATS2L	NA	2:200305880-200482263	WT_UD_UT_24	WT_ENDO_UT_24	OK	134.734	52.0125	-1.37319	-5.32493	5e-05	0.000293557	yes
gene:ENSG00000254815	ENSG00000254815	LOC692247	NA	11:537526-564021	WT_UD_UT_24	WT_ENDO_UT_24	OK	3.58142	1.38171	-1.37408	-1.70358	0.0009	0.00416891	yes
gene:ENSG00000176204	ENSG00000176204	LRRTM4	NA	2:76747718-77593319	WT_UD_UT_24	WT_ENDO_UT_24	OK	2.73964	1.05567	-1.37583	-2.31534	0.00015	0.000818244	yes
gene:ENSG00000237978	ENSG00000237978	ENSG00000237978	NA	3:178202049-178860405	WT_UD_UT_24	WT_ENDO_UT_24	OK	2.60424	1.00294	-1.37663	-1.68414	0.00275	0.011218	yes
gene:ENSG00000168394	ENSG00000168394	TAP1	NA	6:32840716-32859585	WT_UD_UT_24	WT_ENDO_UT_24	OK	4.14663	1.59683	-1.37673	-5.24337	5e-05	0.000293557	yes
gene:ENSG00000133247	ENSG00000133247	KMT5C	NA	19:55339852-55348120	WT_UD_UT_24	WT_ENDO_UT_24	OK	19.8783	7.64899	-1.37785	-4.53222	5e-05	0.000293557	yes
gene:ENSG00000105538	ENSG00000105538	RASIP1	NA	19:48720586-48740721	WT_UD_UT_24	WT_ENDO_UT_24	OK	3.60207	1.38175	-1.38233	-3.97726	5e-05	0.000293557	yes
gene:ENSG00000276278	ENSG00000276278	ENSG00000276278	NA	15:84597808-84654343	WT_UD_UT_24	WT_ENDO_UT_24	OK	9.3807	3.59396	-1.38412	-2.42155	0.00025	0.00130805	yes
gene:ENSG00000125148	ENSG00000125148	MT2A	NA	16:56608198-56609497	WT_UD_UT_24	WT_ENDO_UT_24	OK	108.578	41.5865	-1.38454	-6.93658	5e-05	0.000293557	yes
gene:ENSG00000172318	ENSG00000172318	B3GALT1	NA	2:167814773-167941144	WT_UD_UT_24	WT_ENDO_UT_24	OK	4.14218	1.58609	-1.38491	-7.28642	5e-05	0.000293557	yes
gene:ENSG00000260822	ENSG00000260822	ENSG00000260822	NA	X:24545515-24550466	WT_UD_UT_24	WT_ENDO_UT_24	OK	2.72466	1.04268	-1.38578	-6.70336	5e-05	0.000293557	yes
gene:ENSG00000154040	ENSG00000154040	CABYR	NA	18:24138955-24397880	WT_UD_UT_24	WT_ENDO_UT_24	OK	23.0008	8.79835	-1.38638	-2.08179	0.0001	0.000562019	yes
gene:ENSG00000113739	ENSG00000113739	STC2	NA	5:173314712-173329503	WT_UD_UT_24	WT_ENDO_UT_24	OK	23.5684	8.99634	-1.38945	-3.41685	5e-05	0.000293557	yes
gene:ENSG00000143013	ENSG00000143013	LMO4	NA	1:87328467-87348923	WT_UD_UT_24	WT_ENDO_UT_24	OK	94.1826	35.9037	-1.39133	-6.09152	5e-05	0.000293557	yes
gene:ENSG00000112576	ENSG00000112576	CCND3	NA	6:41934932-42050357	WT_UD_UT_24	WT_ENDO_UT_24	OK	40.6929	15.4807	-1.39431	-3.55946	5e-05	0.000293557	yes
gene:ENSG00000142632	ENSG00000142632	ARHGEF19	NA	1:16197853-16212609	WT_UD_UT_24	WT_ENDO_UT_24	OK	38.2798	14.5246	-1.39808	-6.65707	5e-05	0.000293557	yes
gene:ENSG00000172819	ENSG00000172819	RARG	NA	12:53210566-53232980	WT_UD_UT_24	WT_ENDO_UT_24	OK	28.7678	10.9041	-1.39959	-4.43687	5e-05	0.000293557	yes
gene:ENSG00000012171	ENSG00000012171	SEMA3B	NA	3:50267557-50277546	WT_UD_UT_24	WT_ENDO_UT_24	OK	2.66009	1.00742	-1.4008	-1.31248	0.00115	0.00519115	yes
gene:ENSG00000169871	ENSG00000169871	TRIM56	NA	7:101085438-101097967	WT_UD_UT_24	WT_ENDO_UT_24	OK	8.92454	3.37953	-1.40095	-3.01224	5e-05	0.000293557	yes
gene:ENSG00000115339	ENSG00000115339	GALNT3	NA	2:165747590-165794682	WT_UD_UT_24	WT_ENDO_UT_24	OK	9.39619	3.55529	-1.40211	-3.19197	5e-05	0.000293557	yes
gene:ENSG00000128564	ENSG00000128564	VGF	NA	7:101162508-101165593	WT_UD_UT_24	WT_ENDO_UT_24	OK	15.444	5.82836	-1.40589	-7.96225	5e-05	0.000293557	yes
gene:ENSG00000237310	ENSG00000237310	GS1-124K5.4	NA	7:66493705-66495474	WT_UD_UT_24	WT_ENDO_UT_24	OK	4.72729	1.77769	-1.41101	-2.72347	0.0001	0.000562019	yes
gene:ENSG00000256248	ENSG00000256248	ENSG00000256248	NA	12:66891875-67096406	WT_UD_UT_24	WT_ENDO_UT_24	OK	17.7083	6.65437	-1.41205	-1.73437	0.0145	0.0474368	yes
gene:ENSG00000143416	ENSG00000143416	SELENBP1	NA	1:151364301-151372733	WT_UD_UT_24	WT_ENDO_UT_24	OK	8.14319	3.05778	-1.41311	-2.29057	5e-05	0.000293557	yes
gene:ENSG00000197971	ENSG00000197971	MBP	NA	18:76974689-77133683	WT_UD_UT_24	WT_ENDO_UT_24	OK	15.2778	5.73525	-1.41351	-2.85624	5e-05	0.000293557	yes
gene:ENSG00000139946	ENSG00000139946	PELI2	NA	14:56117315-56301526	WT_UD_UT_24	WT_ENDO_UT_24	OK	4.77533	1.79105	-1.4148	-3.29034	5e-05	0.000293557	yes
gene:ENSG00000188573	ENSG00000188573	ENSG00000188573	NA	5:168529115-168530634	WT_UD_UT_24	WT_ENDO_UT_24	OK	3.13651	1.17181	-1.42042	-4.73309	5e-05	0.000293557	yes
gene:ENSG00000105327	ENSG00000105327	BBC3	NA	19:47220821-47232766	WT_UD_UT_24	WT_ENDO_UT_24	OK	17.7736	6.62714	-1.42328	-6.22961	5e-05	0.000293557	yes
gene:ENSG00000197535	ENSG00000197535	MYO5A	NA	15:52307282-52529050	WT_UD_UT_24	WT_ENDO_UT_24	OK	11.7079	4.36397	-1.42377	-3.12668	5e-05	0.000293557	yes
gene:ENSG00000102054	ENSG00000102054	RBBP7	NA	X:16786426-16870414	WT_UD_UT_24	WT_ENDO_UT_24	OK	312.114	116.31	-1.4241	-2.08787	0.0006	0.00289591	yes
gene:ENSG00000151474	ENSG00000151474	FRMD4A	NA	10:13586926-14462142	WT_UD_UT_24	WT_ENDO_UT_24	OK	12.9965	4.84198	-1.42445	-3.05017	5e-05	0.000293557	yes
gene:ENSG00000111266	ENSG00000111266	DUSP16	NA	12:12474209-12562383	WT_UD_UT_24	WT_ENDO_UT_24	OK	26.527	9.87191	-1.42606	-3.92527	5e-05	0.000293557	yes
gene:ENSG00000140416	ENSG00000140416	TPM1	NA	15:63042631-63071915	WT_UD_UT_24	WT_ENDO_UT_24	OK	296.049	110.14	-1.42649	-5.92113	5e-05	0.000293557	yes
gene:ENSG00000256453	ENSG00000256453	DND1	NA	5:140664675-140706676	WT_UD_UT_24	WT_ENDO_UT_24	OK	18.1325	6.74083	-1.42758	-2.1357	0.0018	0.00771701	yes
gene:ENSG00000186918	ENSG00000186918	ZNF395	NA	8:28345584-28402701	WT_UD_UT_24	WT_ENDO_UT_24	OK	12.6795	4.7112	-1.42833	-2.945	5e-05	0.000293557	yes
gene:ENSG00000185338	ENSG00000185338	SOCS1	NA	16:11249618-11351762	WT_UD_UT_24	WT_ENDO_UT_24	OK	44.8702	16.6674	-1.42873	-5.31704	5e-05	0.000293557	yes
gene:ENSG00000019582	ENSG00000019582	CD74	NA	5:150401636-150412929	WT_UD_UT_24	WT_ENDO_UT_24	OK	9.10858	3.37918	-1.43055	-3.93718	5e-05	0.000293557	yes
gene:ENSG00000132386	ENSG00000132386	SERPINF1	NA	17:1761958-1777574	WT_UD_UT_24	WT_ENDO_UT_24	OK	15.1179	5.60523	-1.43141	-3.23518	5e-05	0.000293557	yes
gene:ENSG00000188647	ENSG00000188647	PTAR1	NA	9:69709521-69759959	WT_UD_UT_24	WT_ENDO_UT_24	OK	20.1774	7.45723	-1.43603	-3.55536	5e-05	0.000293557	yes
gene:ENSG00000261801	ENSG00000261801	LOXL1-AS1	NA	15:73908070-73952137	WT_UD_UT_24	WT_ENDO_UT_24	OK	8.24113	3.04039	-1.43858	-2.68297	5e-05	0.000293557	yes
gene:ENSG00000119411	ENSG00000119411	BSPRY	NA	9:113349540-113371233	WT_UD_UT_24	WT_ENDO_UT_24	OK	2.88931	1.06483	-1.4401	-5.4127	5e-05	0.000293557	yes
gene:ENSG00000091073	ENSG00000091073	DTX2	NA	7:76461675-76505995	WT_UD_UT_24	WT_ENDO_UT_24	OK	39.7115	14.6271	-1.44091	-5.60904	5e-05	0.000293557	yes
gene:ENSG00000127252	ENSG00000127252	HRASLS	NA	3:193241124-193270855	WT_UD_UT_24	WT_ENDO_UT_24	OK	2.98153	1.09803	-1.44113	-3.18262	5e-05	0.000293557	yes
gene:ENSG00000143375	ENSG00000143375	CGN	NA	1:151510509-151538692	WT_UD_UT_24	WT_ENDO_UT_24	OK	49.3905	18.1681	-1.44282	-3.04606	5e-05	0.000293557	yes
gene:ENSG00000115963	ENSG00000115963	RND3	NA	2:150468194-150539011	WT_UD_UT_24	WT_ENDO_UT_24	OK	34.8773	12.8252	-1.44331	-3.71843	5e-05	0.000293557	yes
gene:ENSG00000129244	ENSG00000129244	ATP1B2	NA	17:7646626-7657768	WT_UD_UT_24	WT_ENDO_UT_24	OK	6.90141	2.53453	-1.44517	-2.5125	5e-05	0.000293557	yes
gene:ENSG00000138032	ENSG00000138032	PPM1B	NA	2:44167624-44244384	WT_UD_UT_24	WT_ENDO_UT_24	OK	87.1738	31.9707	-1.44715	-6.36067	5e-05	0.000293557	yes
gene:ENSG00000168918	ENSG00000168918	INPP5D	NA	2:233059966-233207903	WT_UD_UT_24	WT_ENDO_UT_24	OK	5.97696	2.19129	-1.44764	-2.39539	5e-05	0.000293557	yes
gene:ENSG00000159208	ENSG00000159208	CIART	NA	1:150282542-150287093	WT_UD_UT_24	WT_ENDO_UT_24	OK	3.73345	1.36468	-1.45195	-2.81555	5e-05	0.000293557	yes
gene:ENSG00000147255	ENSG00000147255	IGSF1	NA	X:131273505-131578899	WT_UD_UT_24	WT_ENDO_UT_24	OK	6.01863	2.19949	-1.45227	-2.30768	0.00025	0.00130805	yes
gene:ENSG00000163702	ENSG00000163702	IL17RC	NA	3:9917073-9933630	WT_UD_UT_24	WT_ENDO_UT_24	OK	6.09003	2.22185	-1.45469	-2.2649	5e-05	0.000293557	yes
gene:ENSG00000057935	ENSG00000057935	MTA3	NA	2:42494568-42756947	WT_UD_UT_24	WT_ENDO_UT_24	OK	88.6279	32.2727	-1.45745	-3.74846	5e-05	0.000293557	yes
gene:ENSG00000135750	ENSG00000135750	KCNK1	NA	1:233614003-233672512	WT_UD_UT_24	WT_ENDO_UT_24	OK	7.4996	2.73015	-1.45783	-3.99205	5e-05	0.000293557	yes
gene:ENSG00000152137	ENSG00000152137	HSPB8	NA	12:119178641-119221131	WT_UD_UT_24	WT_ENDO_UT_24	OK	4.2171	1.53185	-1.46098	-3.97201	5e-05	0.000293557	yes
gene:ENSG00000106538	ENSG00000106538	RARRES2	NA	7:150338316-150341674	WT_UD_UT_24	WT_ENDO_UT_24	OK	233.645	84.7994	-1.46219	-8.39824	5e-05	0.000293557	yes
gene:ENSG00000080709	ENSG00000080709	KCNN2	NA	5:114360944-114668410	WT_UD_UT_24	WT_ENDO_UT_24	OK	5.21789	1.89278	-1.46296	-5.25968	5e-05	0.000293557	yes
gene:ENSG00000277801	ENSG00000277801	ENSG00000277801	NA	14:89124870-89954777	WT_UD_UT_24	WT_ENDO_UT_24	OK	27.9408	10.1234	-1.46468	-2.35837	0.0001	0.000562019	yes
gene:ENSG00000227946	ENSG00000227946	ENSG00000227946	NA	2:205989584-206086564	WT_UD_UT_24	WT_ENDO_UT_24	OK	8.22936	2.97995	-1.46549	-2.13798	0.00115	0.00519115	yes
gene:ENSG00000127920	ENSG00000127920	GNG11	NA	7:93921698-93928610	WT_UD_UT_24	WT_ENDO_UT_24	OK	2.95904	1.0708	-1.46644	-6.22386	5e-05	0.000293557	yes
gene:ENSG00000115226	ENSG00000115226	FNDC4	NA	2:27491882-27495245	WT_UD_UT_24	WT_ENDO_UT_24	OK	6.99055	2.52749	-1.4677	-4.621	5e-05	0.000293557	yes
gene:ENSG00000165349	ENSG00000165349	SLC7A3	NA	X:70925581-70931125	WT_UD_UT_24	WT_ENDO_UT_24	OK	84.6555	30.5571	-1.4701	-9.0777	5e-05	0.000293557	yes
gene:ENSG00000272398	ENSG00000272398	CD24	NA	6:106969830-106975627	WT_UD_UT_24	WT_ENDO_UT_24	OK	1060.72	382.85	-1.47019	-4.73839	5e-05	0.000293557	yes
gene:ENSG00000074317	ENSG00000074317	SNCB	NA	5:176620083-176630556	WT_UD_UT_24	WT_ENDO_UT_24	OK	7.69971	2.7765	-1.47153	-4.28887	5e-05	0.000293557	yes
gene:ENSG00000220785	ENSG00000220785	ENSG00000220785	NA	1:32231657-32241620	WT_UD_UT_24	WT_ENDO_UT_24	OK	4.83623	1.74134	-1.47369	-4.43286	5e-05	0.000293557	yes
gene:ENSG00000267313	ENSG00000267313	KC6	NA	18:41465782-41632185	WT_UD_UT_24	WT_ENDO_UT_24	OK	3.5494	1.27762	-1.47412	-2.60348	5e-05	0.000293557	yes
gene:ENSG00000281376	ENSG00000281376	ABALON	NA	20:31664451-31723989	WT_UD_UT_24	WT_ENDO_UT_24	OK	34.3497	12.3591	-1.47473	-5.43071	5e-05	0.000293557	yes
gene:ENSG00000231925	ENSG00000231925	TAPBP	NA	6:33299693-33314387	WT_UD_UT_24	WT_ENDO_UT_24	OK	22.0309	7.92329	-1.47536	-5.8696	5e-05	0.000293557	yes
gene:ENSG00000178078	ENSG00000178078	STAP2	NA	19:4324042-4338944	WT_UD_UT_24	WT_ENDO_UT_24	OK	19.0481	6.84798	-1.4759	-4.03945	5e-05	0.000293557	yes
gene:ENSG00000164620	ENSG00000164620	RELL2	NA	5:141636949-141651419	WT_UD_UT_24	WT_ENDO_UT_24	OK	8.80694	3.16554	-1.47619	-3.74689	5e-05	0.000293557	yes
gene:ENSG00000065717	ENSG00000065717	TLE2	NA	19:2997637-3047635	WT_UD_UT_24	WT_ENDO_UT_24	OK	25.4239	9.138	-1.47623	-4.40668	5e-05	0.000293557	yes
gene:ENSG00000092421	ENSG00000092421	SEMA6A	NA	5:116443615-116591398	WT_UD_UT_24	WT_ENDO_UT_24	OK	233.803	84.0115	-1.47664	-4.33774	5e-05	0.000293557	yes
gene:ENSG00000002746	ENSG00000002746	HECW1	NA	7:42954134-43566001	WT_UD_UT_24	WT_ENDO_UT_24	OK	3.33434	1.19732	-1.47759	-1.65719	0.00455	0.0174469	yes
gene:ENSG00000067715	ENSG00000067715	SYT1	NA	12:78863992-79503396	WT_UD_UT_24	WT_ENDO_UT_24	OK	21.8951	7.86156	-1.47772	-4.00947	5e-05	0.000293557	yes
gene:ENSG00000080503	ENSG00000080503	SMARCA2	NA	9:1980289-2193624	WT_UD_UT_24	WT_ENDO_UT_24	OK	26.337	9.45608	-1.47778	-4.79485	5e-05	0.000293557	yes
gene:ENSG00000172554	ENSG00000172554	SNTG2	NA	2:950867-1367613	WT_UD_UT_24	WT_ENDO_UT_24	OK	3.24483	1.16494	-1.47788	-1.68785	0.00045	0.00223324	yes
gene:ENSG00000109832	ENSG00000109832	DDX25	NA	11:125939124-125943702	WT_UD_UT_24	WT_ENDO_UT_24	OK	7.64863	2.7452	-1.47829	-5.77866	5e-05	0.000293557	yes
gene:ENSG00000124374	ENSG00000124374	PAIP2B	NA	2:71182738-71227083	WT_UD_UT_24	WT_ENDO_UT_24	OK	4.61245	1.65542	-1.47833	-8.15793	5e-05	0.000293557	yes
gene:ENSG00000250046	ENSG00000250046	ENSG00000250046	NA	4:112693046-112706810	WT_UD_UT_24	WT_ENDO_UT_24	OK	11.1879	4.01279	-1.47927	-5.3719	5e-05	0.000293557	yes
gene:ENSG00000197721	ENSG00000197721	CR1L	NA	1:207645112-207723703	WT_UD_UT_24	WT_ENDO_UT_24	OK	11.0596	3.96548	-1.47973	-4.8203	5e-05	0.000293557	yes
gene:ENSG00000104998	ENSG00000104998	IL27RA	NA	19:14031747-14053216	WT_UD_UT_24	WT_ENDO_UT_24	OK	5.69929	2.04115	-1.4814	-7.35893	5e-05	0.000293557	yes
gene:ENSG00000105649	ENSG00000105649	RAB3A	NA	19:18193181-18204074	WT_UD_UT_24	WT_ENDO_UT_24	OK	5.65841	2.02608	-1.4817	-2.53361	5e-05	0.000293557	yes
gene:ENSG00000156515	ENSG00000156515	HK1	NA	10:69269983-69401882	WT_UD_UT_24	WT_ENDO_UT_24	OK	159.882	57.1933	-1.48309	-3.90669	5e-05	0.000293557	yes
gene:ENSG00000114126	ENSG00000114126	TFDP2	NA	3:141944427-142149544	WT_UD_UT_24	WT_ENDO_UT_24	OK	68.0054	24.3254	-1.48319	-3.02976	5e-05	0.000293557	yes
gene:ENSG00000281406	ENSG00000281406	ENSG00000281406	NA	1:205373251-205469024	WT_UD_UT_24	WT_ENDO_UT_24	OK	3.82104	1.36438	-1.48572	-4.8364	5e-05	0.000293557	yes
gene:ENSG00000053254	ENSG00000053254	FOXN3	NA	14:89124870-89954777	WT_UD_UT_24	WT_ENDO_UT_24	OK	49.0006	17.4773	-1.48732	-3.63605	5e-05	0.000293557	yes
gene:ENSG00000099953	ENSG00000099953	MMP11	NA	22:23763020-23784316	WT_UD_UT_24	WT_ENDO_UT_24	OK	6.04477	2.15403	-1.48865	-1.41234	0.0092	0.0321526	yes
gene:ENSG00000168214	ENSG00000168214	RBPJ	NA	4:26163454-26435131	WT_UD_UT_24	WT_ENDO_UT_24	OK	84.0794	29.9436	-1.4895	-4.01256	5e-05	0.000293557	yes
gene:ENSG00000198719	ENSG00000198719	DLL1	NA	6:170282205-170407065	WT_UD_UT_24	WT_ENDO_UT_24	OK	10.9893	3.90861	-1.49137	-2.86441	5e-05	0.000293557	yes
gene:ENSG00000008517	ENSG00000008517	IL32	NA	16:3065296-3087100	WT_UD_UT_24	WT_ENDO_UT_24	OK	3.8913	1.3826	-1.49287	-2.26067	5e-05	0.000293557	yes
gene:ENSG00000268649	ENSG00000268649	ENSG00000268649	NA	20:58817131-58817725	WT_UD_UT_24	WT_ENDO_UT_24	OK	3.41445	1.21166	-1.49467	-1.51253	0.0016	0.00695132	yes
transcript:ENST00000564840	transcript:ENST00000564840	FIGNL2-001	NA	12:51815042-51842106	WT_UD_UT_24	WT_ENDO_UT_24	OK	2.94057	1.04325	-1.49501	-4.06683	5e-05	0.000293557	yes
gene:ENSG00000133943	ENSG00000133943	DGLUCY	NA	14:90847861-91225632	WT_UD_UT_24	WT_ENDO_UT_24	OK	15.2684	5.41275	-1.49611	-3.09203	5e-05	0.000293557	yes
gene:ENSG00000196581	ENSG00000196581	AJAP1	NA	1:4654731-4792534	WT_UD_UT_24	WT_ENDO_UT_24	OK	14.013	4.96363	-1.4973	-2.07568	0.00045	0.00223324	yes
gene:ENSG00000205363	ENSG00000205363	C15orf59	NA	15:73735430-73770613	WT_UD_UT_24	WT_ENDO_UT_24	OK	9.80397	3.47098	-1.49802	-4.00647	5e-05	0.000293557	yes
gene:ENSG00000120549	ENSG00000120549	KIAA1217	NA	10:23694745-24547848	WT_UD_UT_24	WT_ENDO_UT_24	OK	7.23181	2.55445	-1.50135	-4.98374	5e-05	0.000293557	yes
gene:ENSG00000154917	ENSG00000154917	RAB6B	NA	3:133824238-133895836	WT_UD_UT_24	WT_ENDO_UT_24	OK	12.5734	4.44091	-1.50145	-3.89843	5e-05	0.000293557	yes
gene:ENSG00000187764	ENSG00000187764	SEMA4D	NA	9:89360786-89498130	WT_UD_UT_24	WT_ENDO_UT_24	OK	24.7385	8.7334	-1.50214	-1.47306	0.0017	0.00733562	yes
gene:ENSG00000266340	ENSG00000266340	ENSG00000266340	NA	17:30968784-30999911	WT_UD_UT_24	WT_ENDO_UT_24	OK	5.25069	1.85058	-1.50453	-2.47241	0.00065	0.00311216	yes
gene:ENSG00000128829	ENSG00000128829	EIF2AK4	NA	15:39934145-40035591	WT_UD_UT_24	WT_ENDO_UT_24	OK	49.3755	17.3942	-1.50519	-6.02277	5e-05	0.000293557	yes
gene:ENSG00000185664	ENSG00000185664	PMEL	NA	12:55954104-55973317	WT_UD_UT_24	WT_ENDO_UT_24	OK	45.2447	15.9141	-1.50744	-4.07301	5e-05	0.000293557	yes
gene:ENSG00000064687	ENSG00000064687	ABCA7	NA	19:1040100-1065572	WT_UD_UT_24	WT_ENDO_UT_24	OK	20.0565	7.04166	-1.51008	-2.71962	5e-05	0.000293557	yes
gene:ENSG00000198720	ENSG00000198720	ANKRD13B	NA	17:29560546-30186475	WT_UD_UT_24	WT_ENDO_UT_24	OK	17.8499	6.26252	-1.5111	-1.58815	0.0054	0.0202572	yes
gene:ENSG00000172247	ENSG00000172247	C1QTNF4	NA	11:47589663-47594659	WT_UD_UT_24	WT_ENDO_UT_24	OK	8.15145	2.85841	-1.51185	-3.66717	5e-05	0.000293557	yes
transcript:ENST00000449329	transcript:ENST00000449329	PRDX1P1-001	NA	9:12972842-12973438	WT_UD_UT_24	WT_ENDO_UT_24	OK	6.78795	2.37366	-1.51586	-4.15697	5e-05	0.000293557	yes
gene:ENSG00000159231	ENSG00000159231	CBR3	NA	21:36131766-36294274	WT_UD_UT_24	WT_ENDO_UT_24	OK	17.4821	6.11086	-1.51643	-4.33417	5e-05	0.000293557	yes
gene:ENSG00000138030	ENSG00000138030	KHK	NA	2:27086746-27119115	WT_UD_UT_24	WT_ENDO_UT_24	OK	7.86553	2.74562	-1.51841	-4.09667	5e-05	0.000293557	yes
gene:ENSG00000111846	ENSG00000111846	GCNT2	NA	6:10492222-10629368	WT_UD_UT_24	WT_ENDO_UT_24	OK	19.2803	6.72599	-1.51931	-6.6173	5e-05	0.000293557	yes
gene:ENSG00000197712	ENSG00000197712	FAM114A1	NA	4:38867676-38945739	WT_UD_UT_24	WT_ENDO_UT_24	OK	9.4882	3.30593	-1.52108	-4.13516	5e-05	0.000293557	yes
gene:ENSG00000245060	ENSG00000245060	LINC00847	NA	5:180829953-180835726	WT_UD_UT_24	WT_ENDO_UT_24	OK	3.42964	1.1942	-1.52201	-3.47989	5e-05	0.000293557	yes
gene:ENSG00000005961	ENSG00000005961	ITGA2B	NA	17:44372179-44389505	WT_UD_UT_24	WT_ENDO_UT_24	OK	8.52255	2.96524	-1.52313	-1.94879	0.00105	0.00478605	yes
gene:ENSG00000145703	ENSG00000145703	IQGAP2	NA	5:76403248-76735781	WT_UD_UT_24	WT_ENDO_UT_24	OK	33.4496	11.6323	-1.52386	-2.99616	5e-05	0.000293557	yes
gene:ENSG00000232445	ENSG00000232445	ENSG00000232445	NA	7:101308345-101310985	WT_UD_UT_24	WT_ENDO_UT_24	OK	70.8049	24.6219	-1.52391	-8.65589	5e-05	0.000293557	yes
gene:ENSG00000248445	ENSG00000248445	SEMA6A-AS1	NA	5:116443615-116591398	WT_UD_UT_24	WT_ENDO_UT_24	OK	127.438	44.3025	-1.52433	-1.88276	0.0018	0.00771701	yes
gene:ENSG00000169220	ENSG00000169220	RGS14	NA	5:177357836-177372601	WT_UD_UT_24	WT_ENDO_UT_24	OK	59.8731	20.7952	-1.52565	-5.0077	5e-05	0.000293557	yes
gene:ENSG00000139910	ENSG00000139910	NOVA1	NA	14:26443092-26597754	WT_UD_UT_24	WT_ENDO_UT_24	OK	3.55624	1.23141	-1.53004	-2.37148	0.00015	0.000818244	yes
gene:ENSG00000125170	ENSG00000125170	DOK4	NA	16:57428168-57487327	WT_UD_UT_24	WT_ENDO_UT_24	OK	14.2429	4.9273	-1.53137	-2.11188	5e-05	0.000293557	yes
gene:ENSG00000185262	ENSG00000185262	UBALD2	NA	17:76265201-76271299	WT_UD_UT_24	WT_ENDO_UT_24	OK	73.2094	25.2748	-1.53433	-3.69587	5e-05	0.000293557	yes
gene:ENSG00000238042	ENSG00000238042	ENSG00000238042	NA	1:221880980-221984964	WT_UD_UT_24	WT_ENDO_UT_24	OK	4.37552	1.50918	-1.53569	-2.91743	5e-05	0.000293557	yes
gene:ENSG00000079435	ENSG00000079435	LIPE	NA	19:42397127-42652355	WT_UD_UT_24	WT_ENDO_UT_24	OK	10.0051	3.44535	-1.53801	-3.02608	5e-05	0.000293557	yes
gene:ENSG00000188732	ENSG00000188732	FAM221A	NA	7:23680129-23703249	WT_UD_UT_24	WT_ENDO_UT_24	OK	8.66805	2.98429	-1.53832	-3.7253	5e-05	0.000293557	yes
gene:ENSG00000178860	ENSG00000178860	MSC	NA	8:71828166-72118393	WT_UD_UT_24	WT_ENDO_UT_24	OK	3.44808	1.18444	-1.54159	-1.68558	0.0016	0.00695132	yes
gene:ENSG00000259431	ENSG00000259431	THTPA	NA	14:23511759-23578800	WT_UD_UT_24	WT_ENDO_UT_24	OK	12.1706	4.17671	-1.54296	-2.03062	0.0011	0.004989	yes
gene:ENSG00000118298	ENSG00000118298	CA14	NA	1:150255094-150265078	WT_UD_UT_24	WT_ENDO_UT_24	OK	17.537	6.00073	-1.54719	-4.18848	5e-05	0.000293557	yes
gene:ENSG00000186868	ENSG00000186868	MAPT	NA	17:45620327-46028334	WT_UD_UT_24	WT_ENDO_UT_24	OK	3.70414	1.26704	-1.54768	-2.1855	0.00015	0.000818244	yes
gene:ENSG00000274652	ENSG00000274652	ENSG00000274652	NA	13:51082118-51200252	WT_UD_UT_24	WT_ENDO_UT_24	OK	9.72027	3.32093	-1.54941	-2.09207	0.00065	0.00311216	yes
gene:ENSG00000198455	ENSG00000198455	ZXDB	NA	X:57591651-57597545	WT_UD_UT_24	WT_ENDO_UT_24	OK	3.16949	1.08245	-1.54995	-7.88428	5e-05	0.000293557	yes
gene:ENSG00000250328	ENSG00000250328	MGC32805	NA	5:122311296-122479087	WT_UD_UT_24	WT_ENDO_UT_24	OK	42.7418	14.595	-1.55018	-6.16896	5e-05	0.000293557	yes
gene:ENSG00000167103	ENSG00000167103	PIP5KL1	NA	9:127920878-127930797	WT_UD_UT_24	WT_ENDO_UT_24	OK	6.22102	2.12355	-1.55067	-2.62605	5e-05	0.000293557	yes
gene:ENSG00000116852	ENSG00000116852	KIF21B	NA	1:200969389-201023700	WT_UD_UT_24	WT_ENDO_UT_24	OK	7.89149	2.69352	-1.55081	-8.31027	5e-05	0.000293557	yes
gene:ENSG00000167157	ENSG00000167157	PRRX2	NA	9:129665640-129722674	WT_UD_UT_24	WT_ENDO_UT_24	OK	9.79925	3.34317	-1.55145	-6.97792	5e-05	0.000293557	yes
gene:ENSG00000197181	ENSG00000197181	PIWIL2	NA	8:22275296-22357563	WT_UD_UT_24	WT_ENDO_UT_24	OK	13.6214	4.64572	-1.55191	-8.60697	5e-05	0.000293557	yes
gene:ENSG00000197948	ENSG00000197948	FCHSD1	NA	5:141636949-141651419	WT_UD_UT_24	WT_ENDO_UT_24	OK	13.8142	4.69552	-1.5568	-3.27874	5e-05	0.000293557	yes
gene:ENSG00000167600	ENSG00000167600	CYP2S1	NA	19:41193048-41207539	WT_UD_UT_24	WT_ENDO_UT_24	OK	98.9892	33.6428	-1.55697	-5.57965	5e-05	0.000293557	yes
gene:ENSG00000167608	ENSG00000167608	TMC4	NA	19:54160107-54173250	WT_UD_UT_24	WT_ENDO_UT_24	OK	3.13282	1.0645	-1.55728	-2.20938	5e-05	0.000293557	yes
gene:ENSG00000141934	ENSG00000141934	PLPP2	NA	19:281039-291504	WT_UD_UT_24	WT_ENDO_UT_24	OK	40.8589	13.874	-1.55826	-7.68044	5e-05	0.000293557	yes
gene:ENSG00000036054	ENSG00000036054	TBC1D23	NA	3:100260999-100325251	WT_UD_UT_24	WT_ENDO_UT_24	OK	35.4223	12.0145	-1.55988	-5.88072	5e-05	0.000293557	yes
gene:ENSG00000234787	ENSG00000234787	LINC00458	NA	13:54115782-54132866	WT_UD_UT_24	WT_ENDO_UT_24	OK	14.9129	5.047	-1.56307	-5.64619	5e-05	0.000293557	yes
gene:ENSG00000108387	ENSG00000108387	2004-09-01	NA	17:58519836-58692055	WT_UD_UT_24	WT_ENDO_UT_24	OK	4.35517	1.47247	-1.56449	-2.58614	5e-05	0.000293557	yes
gene:ENSG00000084636	ENSG00000084636	COL16A1	NA	1:31617685-31704319	WT_UD_UT_24	WT_ENDO_UT_24	OK	7.46613	2.5232	-1.5651	-1.29421	0.0079	0.0281892	yes
gene:ENSG00000081923	ENSG00000081923	ATP8B1	NA	18:57630301-57740965	WT_UD_UT_24	WT_ENDO_UT_24	OK	2.99324	1.0109	-1.56607	-2.40342	5e-05	0.000293557	yes
gene:ENSG00000259761	ENSG00000259761	ENSG00000259761	NA	15:87042053-87047161	WT_UD_UT_24	WT_ENDO_UT_24	OK	5.98157	2.01939	-1.5666	-3.596	5e-05	0.000293557	yes
gene:ENSG00000205978	ENSG00000205978	NYNRIN	NA	14:24398785-24419288	WT_UD_UT_24	WT_ENDO_UT_24	OK	4.72549	1.59088	-1.57064	-4.3971	5e-05	0.000293557	yes
gene:ENSG00000109794	ENSG00000109794	FAM149A	NA	4:186104418-186172667	WT_UD_UT_24	WT_ENDO_UT_24	OK	8.36763	2.81691	-1.57071	-3.83985	5e-05	0.000293557	yes
gene:ENSG00000067840	ENSG00000067840	PDZD4	NA	X:153802165-153830565	WT_UD_UT_24	WT_ENDO_UT_24	OK	82.0485	27.5961	-1.57202	-7.09536	5e-05	0.000293557	yes
gene:ENSG00000198146	ENSG00000198146	ZNF770	NA	15:34978340-34988287	WT_UD_UT_24	WT_ENDO_UT_24	OK	36.833	12.3802	-1.57296	-4.10398	5e-05	0.000293557	yes
gene:ENSG00000118785	ENSG00000118785	SPP1	NA	4:87975649-87983426	WT_UD_UT_24	WT_ENDO_UT_24	OK	231.143	77.6733	-1.57329	-4.5174	5e-05	0.000293557	yes
gene:ENSG00000239213	ENSG00000239213	ENSG00000239213	NA	3:136818646-136862054	WT_UD_UT_24	WT_ENDO_UT_24	OK	6.42521	2.15537	-1.57581	-3.7761	5e-05	0.000293557	yes
gene:ENSG00000172164	ENSG00000172164	SNTB1	NA	8:120535744-120813359	WT_UD_UT_24	WT_ENDO_UT_24	OK	5.24487	1.74624	-1.58665	-4.12731	5e-05	0.000293557	yes
gene:ENSG00000163618	ENSG00000163618	CADPS	NA	3:62398345-62875389	WT_UD_UT_24	WT_ENDO_UT_24	OK	7.7094	2.56319	-1.58868	-2.76263	5e-05	0.000293557	yes
gene:ENSG00000105255	ENSG00000105255	FSD1	NA	19:4304599-4323843	WT_UD_UT_24	WT_ENDO_UT_24	OK	58.2904	19.362	-1.59003	-2.83459	5e-05	0.000293557	yes
gene:ENSG00000162576	ENSG00000162576	MXRA8	NA	1:1352688-1361777	WT_UD_UT_24	WT_ENDO_UT_24	OK	7.18782	2.38406	-1.59213	-3.41949	5e-05	0.000293557	yes
gene:ENSG00000116667	ENSG00000116667	C1orf21	NA	1:184387057-184629020	WT_UD_UT_24	WT_ENDO_UT_24	OK	15.6257	5.18027	-1.59282	-4.07843	5e-05	0.000293557	yes
gene:ENSG00000170412	ENSG00000170412	GPRC5C	NA	17:74424850-74451653	WT_UD_UT_24	WT_ENDO_UT_24	OK	17.7882	5.88459	-1.59591	-3.96283	5e-05	0.000293557	yes
gene:ENSG00000121570	ENSG00000121570	DPPA4	NA	3:109326140-109337572	WT_UD_UT_24	WT_ENDO_UT_24	OK	356.986	118.02	-1.59683	-6.47844	5e-05	0.000293557	yes
gene:ENSG00000188060	ENSG00000188060	RAB42	NA	1:28589322-28643085	WT_UD_UT_24	WT_ENDO_UT_24	OK	5.45967	1.80385	-1.59773	-2.63845	5e-05	0.000293557	yes
gene:ENSG00000105894	ENSG00000105894	PTN	NA	7:137227340-137343865	WT_UD_UT_24	WT_ENDO_UT_24	OK	27.8736	9.19725	-1.59962	-9.12981	5e-05	0.000293557	yes
gene:ENSG00000166801	ENSG00000166801	FAM111A	NA	11:59130132-59155039	WT_UD_UT_24	WT_ENDO_UT_24	OK	11.0978	3.65878	-1.60083	-3.13895	5e-05	0.000293557	yes
gene:ENSG00000147119	ENSG00000147119	CHST7	NA	X:46573783-46598408	WT_UD_UT_24	WT_ENDO_UT_24	OK	11.5696	3.81405	-1.60094	-8.53906	5e-05	0.000293557	yes
gene:ENSG00000137941	ENSG00000137941	TTLL7	NA	1:83865027-83999150	WT_UD_UT_24	WT_ENDO_UT_24	OK	3.35037	1.10434	-1.60113	-1.04443	0.015	0.0488294	yes
gene:ENSG00000164867	ENSG00000164867	NOS3	NA	7:150990994-151024499	WT_UD_UT_24	WT_ENDO_UT_24	OK	4.63274	1.52443	-1.60359	-2.57073	5e-05	0.000293557	yes
gene:ENSG00000177679	ENSG00000177679	SRRM3	NA	7:76201899-76287288	WT_UD_UT_24	WT_ENDO_UT_24	OK	9.08213	2.98567	-1.60498	-7.45892	5e-05	0.000293557	yes
gene:ENSG00000152779	ENSG00000152779	SLC16A12	NA	10:89430298-89556641	WT_UD_UT_24	WT_ENDO_UT_24	OK	4.16736	1.36884	-1.60618	-6.31357	5e-05	0.000293557	yes
gene:ENSG00000005249	ENSG00000005249	PRKAR2B	NA	7:107044648-107161811	WT_UD_UT_24	WT_ENDO_UT_24	OK	22.3124	7.30895	-1.61011	-6.84611	5e-05	0.000293557	yes
gene:ENSG00000101695	ENSG00000101695	RNF125	NA	18:32018371-32470484	WT_UD_UT_24	WT_ENDO_UT_24	OK	6.49068	2.1252	-1.61077	-2.65245	5e-05	0.000293557	yes
gene:ENSG00000046653	ENSG00000046653	GPM6B	NA	X:13771030-13938638	WT_UD_UT_24	WT_ENDO_UT_24	OK	92.6066	30.3127	-1.61119	-5.62249	5e-05	0.000293557	yes
gene:ENSG00000159176	ENSG00000159176	CSRP1	NA	1:201483529-201534784	WT_UD_UT_24	WT_ENDO_UT_24	OK	72.8481	23.8398	-1.61152	-5.98436	5e-05	0.000293557	yes
gene:ENSG00000095203	ENSG00000095203	EPB41L4B	NA	9:109171974-109320964	WT_UD_UT_24	WT_ENDO_UT_24	OK	12.356	4.04215	-1.61201	-9.27668	5e-05	0.000293557	yes
gene:ENSG00000266714	ENSG00000266714	MYO15B	NA	17:75588057-75626501	WT_UD_UT_24	WT_ENDO_UT_24	OK	6.6896	2.18602	-1.61361	-2.46578	5e-05	0.000293557	yes
gene:ENSG00000166780	ENSG00000166780	C16orf45	NA	16:15395753-15643166	WT_UD_UT_24	WT_ENDO_UT_24	OK	5.27475	1.72196	-1.61506	-2.01739	0.0012	0.00539205	yes
gene:ENSG00000163462	ENSG00000163462	TRIM46	NA	1:155169407-155192916	WT_UD_UT_24	WT_ENDO_UT_24	OK	3.10377	1.01228	-1.61642	-2.60809	0.00015	0.000818244	yes
gene:ENSG00000183248	ENSG00000183248	PRR36	NA	19:7868718-7874379	WT_UD_UT_24	WT_ENDO_UT_24	OK	6.84797	2.2292	-1.61915	-6.26292	5e-05	0.000293557	yes
gene:ENSG00000087258	ENSG00000087258	GNAO1	NA	16:56191389-56357444	WT_UD_UT_24	WT_ENDO_UT_24	OK	9.21288	2.99888	-1.61923	-2.67103	5e-05	0.000293557	yes
gene:ENSG00000161243	ENSG00000161243	FBXO27	NA	19:38990713-39032785	WT_UD_UT_24	WT_ENDO_UT_24	OK	11.842	3.8531	-1.61982	-1.71164	0.00445	0.0171107	yes
gene:ENSG00000164932	ENSG00000164932	CTHRC1	NA	8:103371514-103382997	WT_UD_UT_24	WT_ENDO_UT_24	OK	4.446	1.44457	-1.62187	-3.3474	5e-05	0.000293557	yes
gene:ENSG00000205364	ENSG00000205364	MT1M	NA	16:56632232-56633986	WT_UD_UT_24	WT_ENDO_UT_24	OK	4.76814	1.54858	-1.62248	-2.6107	0.00015	0.000818244	yes
gene:ENSG00000074370	ENSG00000074370	ATP2A3	NA	17:3923869-3964464	WT_UD_UT_24	WT_ENDO_UT_24	OK	17.1501	5.56674	-1.62331	-2.00549	0.0004	0.00200704	yes
gene:ENSG00000083799	ENSG00000083799	CYLD	NA	16:50693602-50803338	WT_UD_UT_24	WT_ENDO_UT_24	OK	5.21585	1.69202	-1.62416	-3.88756	5e-05	0.000293557	yes
gene:ENSG00000101443	ENSG00000101443	WFDC2	NA	20:45469705-45481532	WT_UD_UT_24	WT_ENDO_UT_24	OK	61.9345	20.0695	-1.62574	-6.08036	5e-05	0.000293557	yes
gene:ENSG00000118231	ENSG00000118231	CRYGD	NA	2:208121606-208124501	WT_UD_UT_24	WT_ENDO_UT_24	OK	12.5389	4.05749	-1.62775	-5.74158	5e-05	0.000293557	yes
gene:ENSG00000118960	ENSG00000118960	HS1BP3	NA	2:20560447-20651089	WT_UD_UT_24	WT_ENDO_UT_24	OK	28.0719	9.07743	-1.62877	-6.13882	5e-05	0.000293557	yes
gene:ENSG00000279364	ENSG00000279364	ENSG00000279364	NA	15:34978340-34988287	WT_UD_UT_24	WT_ENDO_UT_24	OK	42.7267	13.8091	-1.62952	-5.61103	5e-05	0.000293557	yes
gene:ENSG00000086475	ENSG00000086475	SEPHS1	NA	10:13317423-13348298	WT_UD_UT_24	WT_ENDO_UT_24	OK	414.595	133.769	-1.63196	-4.69954	5e-05	0.000293557	yes
gene:ENSG00000101311	ENSG00000101311	FERMT1	NA	20:6074844-6123544	WT_UD_UT_24	WT_ENDO_UT_24	OK	12.4422	4.01401	-1.63213	-7.62204	5e-05	0.000293557	yes
gene:ENSG00000111704	ENSG00000111704	NANOG	NA	12:7787793-7799141	WT_UD_UT_24	WT_ENDO_UT_24	OK	77.9245	25.1088	-1.63389	-5.12479	5e-05	0.000293557	yes
gene:ENSG00000124191	ENSG00000124191	TOX2	NA	20:43914863-44069616	WT_UD_UT_24	WT_ENDO_UT_24	OK	8.28072	2.6652	-1.63551	-6.87683	5e-05	0.000293557	yes
gene:ENSG00000196781	ENSG00000196781	TLE1	NA	9:81583682-81689305	WT_UD_UT_24	WT_ENDO_UT_24	OK	69.7153	22.4379	-1.63554	-6.51362	5e-05	0.000293557	yes
gene:ENSG00000169760	ENSG00000169760	NLGN1	NA	3:173396283-174286644	WT_UD_UT_24	WT_ENDO_UT_24	OK	5.58573	1.79665	-1.63644	-2.9707	5e-05	0.000293557	yes
gene:ENSG00000241859	ENSG00000241859	ENSG00000241859	NA	Y:13751655-13915824	WT_UD_UT_24	WT_ENDO_UT_24	OK	11.8439	3.80478	-1.63826	-5.95199	5e-05	0.000293557	yes
gene:ENSG00000112394	ENSG00000112394	SLC16A10	NA	6:111087502-111259034	WT_UD_UT_24	WT_ENDO_UT_24	OK	14.5176	4.66321	-1.63841	-6.36207	5e-05	0.000293557	yes
gene:ENSG00000139117	ENSG00000139117	CPNE8	NA	12:38646821-38909592	WT_UD_UT_24	WT_ENDO_UT_24	OK	4.12887	1.3255	-1.63922	-2.87194	5e-05	0.000293557	yes
gene:ENSG00000130475	ENSG00000130475	FCHO1	NA	19:17747717-17788568	WT_UD_UT_24	WT_ENDO_UT_24	OK	15.3212	4.9133	-1.64077	-5.71649	5e-05	0.000293557	yes
gene:ENSG00000142273	ENSG00000142273	CBLC	NA	19:44777868-44800634	WT_UD_UT_24	WT_ENDO_UT_24	OK	7.5883	2.43318	-1.64093	-7.05945	5e-05	0.000293557	yes
gene:ENSG00000197024	ENSG00000197024	ZNF398	NA	7:149126415-149182802	WT_UD_UT_24	WT_ENDO_UT_24	OK	32.9814	10.5752	-1.64096	-6.30457	5e-05	0.000293557	yes
gene:ENSG00000115648	ENSG00000115648	MLPH	NA	2:237485427-237555318	WT_UD_UT_24	WT_ENDO_UT_24	OK	8.1389	2.60193	-1.64525	-3.69201	5e-05	0.000293557	yes
gene:ENSG00000166387	ENSG00000166387	PPFIBP2	NA	11:7513297-7657127	WT_UD_UT_24	WT_ENDO_UT_24	OK	9.64308	3.08272	-1.64529	-2.35313	5e-05	0.000293557	yes
gene:ENSG00000260025	ENSG00000260025	ENSG00000260025	NA	2:36354748-36355114	WT_UD_UT_24	WT_ENDO_UT_24	OK	6.32553	2.02166	-1.64565	-2.78916	0.0001	0.000562019	yes
gene:ENSG00000164142	ENSG00000164142	FAM160A1	NA	4:151409215-151663632	WT_UD_UT_24	WT_ENDO_UT_24	OK	10.668	3.40698	-1.64673	-3.22735	5e-05	0.000293557	yes
gene:ENSG00000170915	ENSG00000170915	PAQR8	NA	6:52361420-52576915	WT_UD_UT_24	WT_ENDO_UT_24	OK	5.25893	1.67819	-1.64786	-1.74074	0.00055	0.00267716	yes
gene:ENSG00000177106	ENSG00000177106	EPS8L2	NA	11:644232-727727	WT_UD_UT_24	WT_ENDO_UT_24	OK	34.4284	10.9803	-1.64868	-3.17636	5e-05	0.000293557	yes
gene:ENSG00000218739	ENSG00000218739	CEBPZOS	NA	2:37167819-37249160	WT_UD_UT_24	WT_ENDO_UT_24	OK	22.462	7.15261	-1.65095	-2.01924	0.0005	0.00245631	yes
gene:ENSG00000213023	ENSG00000213023	SYT3	NA	19:50621976-50639827	WT_UD_UT_24	WT_ENDO_UT_24	OK	3.46433	1.10288	-1.6513	-3.89312	5e-05	0.000293557	yes
gene:ENSG00000053524	ENSG00000053524	MCF2L2	NA	3:183178042-183428778	WT_UD_UT_24	WT_ENDO_UT_24	OK	3.54825	1.12925	-1.65174	-1.93534	0.00065	0.00311216	yes
gene:ENSG00000164626	ENSG00000164626	KCNK5	NA	6:39188972-39229450	WT_UD_UT_24	WT_ENDO_UT_24	OK	16.8534	5.34923	-1.65564	-9.7173	5e-05	0.000293557	yes
gene:ENSG00000087510	ENSG00000087510	TFAP2C	NA	20:56629301-56639283	WT_UD_UT_24	WT_ENDO_UT_24	OK	18.0267	5.71472	-1.65738	-4.41699	5e-05	0.000293557	yes
gene:ENSG00000184922	ENSG00000184922	FMNL1	NA	17:45190930-45317040	WT_UD_UT_24	WT_ENDO_UT_24	OK	4.68739	1.48562	-1.65772	-2.93257	5e-05	0.000293557	yes
gene:ENSG00000132109	ENSG00000132109	TRIM21	NA	11:4384896-4393696	WT_UD_UT_24	WT_ENDO_UT_24	OK	9.36158	2.96553	-1.65846	-7.13466	5e-05	0.000293557	yes
gene:ENSG00000175928	ENSG00000175928	LRRN1	NA	3:3700813-3847703	WT_UD_UT_24	WT_ENDO_UT_24	OK	62.8309	19.8478	-1.6625	-6.64388	5e-05	0.000293557	yes
gene:ENSG00000149403	ENSG00000149403	GRIK4	NA	11:120511758-120988904	WT_UD_UT_24	WT_ENDO_UT_24	OK	8.06984	2.54684	-1.66383	-4.89962	0.0012	0.00539205	yes
gene:ENSG00000225077	ENSG00000225077	ENSG00000225077	NA	1:6236239-6239444	WT_UD_UT_24	WT_ENDO_UT_24	OK	7.37103	2.32587	-1.6641	-6.55957	5e-05	0.000293557	yes
gene:ENSG00000103316	ENSG00000103316	CRYM	NA	16:21233664-21339037	WT_UD_UT_24	WT_ENDO_UT_24	OK	4.57948	1.4445	-1.66461	-2.87919	5e-05	0.000293557	yes
gene:ENSG00000151650	ENSG00000151650	VENTX	NA	10:133237403-133241929	WT_UD_UT_24	WT_ENDO_UT_24	OK	22.5416	7.11014	-1.66464	-9.80006	5e-05	0.000293557	yes
gene:ENSG00000179299	ENSG00000179299	NSUN7	NA	4:40749896-40809985	WT_UD_UT_24	WT_ENDO_UT_24	OK	13.1386	4.14215	-1.66536	-4.64062	5e-05	0.000293557	yes
gene:ENSG00000224081	ENSG00000224081	SLC44A3-AS1	NA	1:94613813-94895246	WT_UD_UT_24	WT_ENDO_UT_24	OK	5.09311	1.60568	-1.66536	-3.07171	5e-05	0.000293557	yes
gene:ENSG00000260442	ENSG00000260442	ATP2A1-AS1	NA	16:28878404-28939346	WT_UD_UT_24	WT_ENDO_UT_24	OK	11.9294	3.75411	-1.66797	-2.44202	0.0005	0.00245631	yes
gene:ENSG00000128298	ENSG00000128298	BAIAP2L2	NA	22:38084888-38110670	WT_UD_UT_24	WT_ENDO_UT_24	OK	6.69595	2.10671	-1.6683	-4.71611	5e-05	0.000293557	yes
gene:ENSG00000247516	ENSG00000247516	MIR4458HG	NA	5:8333480-8463095	WT_UD_UT_24	WT_ENDO_UT_24	OK	15.3237	4.80008	-1.67463	-5.52916	5e-05	0.000293557	yes
gene:ENSG00000128242	ENSG00000128242	GAL3ST1	NA	22:30554634-30574587	WT_UD_UT_24	WT_ENDO_UT_24	OK	6.78541	2.12421	-1.67551	-3.11533	5e-05	0.000293557	yes
gene:ENSG00000229546	ENSG00000229546	ENSG00000229546	NA	13:42842413-42842887	WT_UD_UT_24	WT_ENDO_UT_24	OK	15.2118	4.76007	-1.67614	-2.37629	0.0016	0.00695132	yes
gene:ENSG00000165591	ENSG00000165591	FAAH2	NA	X:57286705-57489196	WT_UD_UT_24	WT_ENDO_UT_24	OK	8.3861	2.62291	-1.67683	-3.33211	5e-05	0.000293557	yes
gene:ENSG00000235823	ENSG00000235823	OLMALINC	NA	10:100373614-100383368	WT_UD_UT_24	WT_ENDO_UT_24	OK	50.9587	15.8226	-1.68735	-10.3478	5e-05	0.000293557	yes
gene:ENSG00000281566	ENSG00000281566	ENSG00000281566	NA	X:98573858-98864984	WT_UD_UT_24	WT_ENDO_UT_24	OK	19.8922	6.16812	-1.6893	-5.84568	5e-05	0.000293557	yes
gene:ENSG00000182511	ENSG00000182511	FES	NA	15:90883694-90895776	WT_UD_UT_24	WT_ENDO_UT_24	OK	4.12737	1.27957	-1.68956	-2.44575	5e-05	0.000293557	yes
gene:ENSG00000185189	ENSG00000185189	NRBP2	NA	8:143833269-143840974	WT_UD_UT_24	WT_ENDO_UT_24	OK	13.3343	4.13279	-1.68995	-4.08322	5e-05	0.000293557	yes
gene:ENSG00000166689	ENSG00000166689	PLEKHA7	NA	11:16777316-17053024	WT_UD_UT_24	WT_ENDO_UT_24	OK	6.90205	2.13568	-1.69233	-3.559	5e-05	0.000293557	yes
gene:ENSG00000130176	ENSG00000130176	CNN1	NA	19:11538716-11550323	WT_UD_UT_24	WT_ENDO_UT_24	OK	17.0376	5.26527	-1.69414	-3.64682	5e-05	0.000293557	yes
gene:ENSG00000176485	ENSG00000176485	PLA2G16	NA	11:63573194-63621671	WT_UD_UT_24	WT_ENDO_UT_24	OK	104.102	32.0508	-1.69956	-7.82056	5e-05	0.000293557	yes
gene:ENSG00000256288	ENSG00000256288	ENSG00000256288	NA	12:10332860-10338292	WT_UD_UT_24	WT_ENDO_UT_24	OK	30.6121	9.42295	-1.69985	-7.99629	5e-05	0.000293557	yes
gene:ENSG00000254277	ENSG00000254277	ENSG00000254277	NA	8:71675299-71702786	WT_UD_UT_24	WT_ENDO_UT_24	OK	58.5303	18.0123	-1.7002	-9.10025	5e-05	0.000293557	yes
gene:ENSG00000107821	ENSG00000107821	KAZALD1	NA	10:101061840-101068131	WT_UD_UT_24	WT_ENDO_UT_24	OK	6.08251	1.86796	-1.7032	-3.09886	5e-05	0.000293557	yes
gene:ENSG00000171680	ENSG00000171680	PLEKHG5	NA	1:6424787-6520061	WT_UD_UT_24	WT_ENDO_UT_24	OK	11.1182	3.41115	-1.70459	-7.21475	5e-05	0.000293557	yes
gene:ENSG00000118515	ENSG00000118515	SGK1	NA	6:134169245-134318112	WT_UD_UT_24	WT_ENDO_UT_24	OK	13.3804	4.10197	-1.70573	-4.36361	5e-05	0.000293557	yes
gene:ENSG00000162631	ENSG00000162631	NTNG1	NA	1:107140006-107483458	WT_UD_UT_24	WT_ENDO_UT_24	OK	3.3551	1.02847	-1.70586	-3.60867	5e-05	0.000293557	yes
gene:ENSG00000148082	ENSG00000148082	SHC3	NA	9:89005770-89178767	WT_UD_UT_24	WT_ENDO_UT_24	OK	9.04184	2.76524	-1.70921	-3.33964	5e-05	0.000293557	yes
gene:ENSG00000140451	ENSG00000140451	PIF1	NA	15:64815631-64825668	WT_UD_UT_24	WT_ENDO_UT_24	OK	103.8	31.7305	-1.70987	-4.24082	5e-05	0.000293557	yes
gene:ENSG00000185630	ENSG00000185630	PBX1	NA	1:164555583-164899296	WT_UD_UT_24	WT_ENDO_UT_24	OK	51.9229	15.8403	-1.71277	-6.08314	5e-05	0.000293557	yes
gene:ENSG00000230148	ENSG00000230148	HOXB-AS1	NA	17:48540893-48606414	WT_UD_UT_24	WT_ENDO_UT_24	OK	4.73715	1.4444	-1.71355	-1.92266	0.00685	0.024911	yes
gene:ENSG00000163694	ENSG00000163694	RBM47	NA	4:40423266-40630875	WT_UD_UT_24	WT_ENDO_UT_24	OK	64.3157	19.5333	-1.71924	-2.25595	0.0002	0.00106634	yes
gene:ENSG00000184489	ENSG00000184489	PTP4A3	NA	8:141389938-141432454	WT_UD_UT_24	WT_ENDO_UT_24	OK	22.818	6.91532	-1.7223	-6.77258	5e-05	0.000293557	yes
gene:ENSG00000172197	ENSG00000172197	MBOAT1	NA	6:20102144-20317739	WT_UD_UT_24	WT_ENDO_UT_24	OK	15.1611	4.58954	-1.72395	-9.09781	5e-05	0.000293557	yes
gene:ENSG00000197385	ENSG00000197385	ZNF860	NA	3:31657889-32077580	WT_UD_UT_24	WT_ENDO_UT_24	OK	3.612	1.09281	-1.72476	-1.75099	0.0019	0.00809595	yes
gene:ENSG00000140511	ENSG00000140511	HAPLN3	NA	15:88877287-88895626	WT_UD_UT_24	WT_ENDO_UT_24	OK	5.33119	1.61067	-1.7268	-3.96012	5e-05	0.000293557	yes
gene:ENSG00000268120	ENSG00000268120	ENSG00000268120	NA	19:7868718-7874379	WT_UD_UT_24	WT_ENDO_UT_24	OK	9.58706	2.89103	-1.72951	-3.66447	5e-05	0.000293557	yes
gene:ENSG00000262874	ENSG00000262874	C19orf84	NA	19:51388288-51390574	WT_UD_UT_24	WT_ENDO_UT_24	OK	4.69126	1.41223	-1.732	-5.36872	5e-05	0.000293557	yes
gene:ENSG00000260734	ENSG00000260734	ENSG00000260734	NA	16:71430261-71432282	WT_UD_UT_24	WT_ENDO_UT_24	OK	5.97055	1.79106	-1.73705	-4.56459	5e-05	0.000293557	yes
gene:ENSG00000186462	ENSG00000186462	NAP1L2	NA	X:73212298-73214848	WT_UD_UT_24	WT_ENDO_UT_24	OK	6.87898	2.06302	-1.73744	-8.40999	5e-05	0.000293557	yes
gene:ENSG00000186907	ENSG00000186907	RTN4RL2	NA	11:57460548-57477534	WT_UD_UT_24	WT_ENDO_UT_24	OK	6.2969	1.88539	-1.73978	-3.27915	5e-05	0.000293557	yes
gene:ENSG00000142102	ENSG00000142102	PGGHG	NA	11:289134-296107	WT_UD_UT_24	WT_ENDO_UT_24	OK	34.1926	10.2327	-1.7405	-6.21592	5e-05	0.000293557	yes
gene:ENSG00000267640	ENSG00000267640	ENSG00000267640	NA	19:37817358-37855215	WT_UD_UT_24	WT_ENDO_UT_24	OK	5.28365	1.57689	-1.74445	-2.36187	0.0001	0.000562019	yes
gene:ENSG00000186310	ENSG00000186310	NAP1L3	NA	X:93670929-93673568	WT_UD_UT_24	WT_ENDO_UT_24	OK	15.1688	4.5228	-1.74582	-9.79337	5e-05	0.000293557	yes
gene:ENSG00000161281	ENSG00000161281	COX7A1	NA	19:36150921-36152869	WT_UD_UT_24	WT_ENDO_UT_24	OK	11.7973	3.49338	-1.75576	-1.68977	0.01005	0.0346828	yes
gene:ENSG00000176654	ENSG00000176654	ENSG00000176654	NA	12:7812511-7900140	WT_UD_UT_24	WT_ENDO_UT_24	OK	5.03208	1.4891	-1.75671	-3.35815	5e-05	0.000293557	yes
gene:ENSG00000135636	ENSG00000135636	DYSF	NA	2:71453721-71686768	WT_UD_UT_24	WT_ENDO_UT_24	OK	4.49188	1.32596	-1.76028	-3.64482	5e-05	0.000293557	yes
gene:ENSG00000106123	ENSG00000106123	EPHB6	NA	7:142855060-142871094	WT_UD_UT_24	WT_ENDO_UT_24	OK	6.63281	1.95596	-1.76174	-3.32368	5e-05	0.000293557	yes
gene:ENSG00000161647	ENSG00000161647	MPP3	NA	17:43800798-43833170	WT_UD_UT_24	WT_ENDO_UT_24	OK	7.82997	2.30869	-1.76193	-2.52914	5e-05	0.000293557	yes
gene:ENSG00000105464	ENSG00000105464	GRIN2D	NA	19:48394874-48444931	WT_UD_UT_24	WT_ENDO_UT_24	OK	16.0372	4.71928	-1.76479	-10.5675	5e-05	0.000293557	yes
gene:ENSG00000219445	ENSG00000219445	LOC101928254	NA	7:124822385-125379321	WT_UD_UT_24	WT_ENDO_UT_24	OK	5.47284	1.60641	-1.76845	-3.50515	5e-05	0.000293557	yes
gene:ENSG00000232973	ENSG00000232973	CYP1B1-AS1	NA	2:37923186-38239590	WT_UD_UT_24	WT_ENDO_UT_24	OK	308.119	90.411	-1.76892	-6.29659	5e-05	0.000293557	yes
gene:ENSG00000105856	ENSG00000105856	HBP1	NA	7:107168960-107578464	WT_UD_UT_24	WT_ENDO_UT_24	OK	16.8195	4.92724	-1.77129	-2.81005	5e-05	0.000293557	yes
gene:ENSG00000119899	ENSG00000119899	SLC17A5	NA	6:73593378-73654155	WT_UD_UT_24	WT_ENDO_UT_24	OK	9.55678	2.79774	-1.77226	-6.08638	5e-05	0.000293557	yes
gene:ENSG00000281657	ENSG00000281657	LINC00976	NA	8:128904772-128966001	WT_UD_UT_24	WT_ENDO_UT_24	OK	9.02837	2.64292	-1.77234	-6.12957	5e-05	0.000293557	yes
gene:ENSG00000111674	ENSG00000111674	ENO2	NA	12:6867118-6923698	WT_UD_UT_24	WT_ENDO_UT_24	OK	45.9974	13.4645	-1.7724	-1.33262	0.0007	0.00332665	yes
gene:ENSG00000102981	ENSG00000102981	PARD6A	NA	16:67660945-67662778	WT_UD_UT_24	WT_ENDO_UT_24	OK	6.02584	1.76303	-1.77311	-5.75618	5e-05	0.000293557	yes
gene:ENSG00000170549	ENSG00000170549	IRX1	NA	5:3596053-3601403	WT_UD_UT_24	WT_ENDO_UT_24	OK	8.35741	2.44349	-1.77411	-7.40161	5e-05	0.000293557	yes
gene:ENSG00000154229	ENSG00000154229	PRKCA	NA	17:66302635-66810743	WT_UD_UT_24	WT_ENDO_UT_24	OK	5.26596	1.5388	-1.77489	-5.75355	5e-05	0.000293557	yes
gene:ENSG00000148926	ENSG00000148926	ADM	NA	11:10304679-10307397	WT_UD_UT_24	WT_ENDO_UT_24	OK	51.0491	14.9172	-1.77491	-8.88485	5e-05	0.000293557	yes
gene:ENSG00000148737	ENSG00000148737	TCF7L2	NA	10:112950249-113167678	WT_UD_UT_24	WT_ENDO_UT_24	OK	38.0093	11.0442	-1.78306	-1.62899	0.003	0.0121096	yes
gene:ENSG00000144868	ENSG00000144868	TMEM108	NA	3:133038390-133397792	WT_UD_UT_24	WT_ENDO_UT_24	OK	11.345	3.29314	-1.78452	-4.72535	5e-05	0.000293557	yes
gene:ENSG00000113361	ENSG00000113361	CDH6	NA	5:31093976-31329146	WT_UD_UT_24	WT_ENDO_UT_24	OK	5.6121	1.62027	-1.79231	-6.06269	5e-05	0.000293557	yes
gene:ENSG00000164076	ENSG00000164076	CAMKV	NA	3:49857987-49870222	WT_UD_UT_24	WT_ENDO_UT_24	OK	36.0401	10.3958	-1.7936	-4.93422	5e-05	0.000293557	yes
gene:ENSG00000006468	ENSG00000006468	ETV1	NA	7:13891227-13991425	WT_UD_UT_24	WT_ENDO_UT_24	OK	26.6725	7.69262	-1.79381	-4.27508	5e-05	0.000293557	yes
gene:ENSG00000259203	ENSG00000259203	ENSG00000259203	NA	15:52801613-52804942	WT_UD_UT_24	WT_ENDO_UT_24	OK	16.6914	4.79501	-1.79949	-6.48765	5e-05	0.000293557	yes
gene:ENSG00000162433	ENSG00000162433	AK4	NA	1:65147548-65232145	WT_UD_UT_24	WT_ENDO_UT_24	OK	69.8094	20.039	-1.80061	-6.37195	5e-05	0.000293557	yes
gene:ENSG00000105642	ENSG00000105642	KCNN1	NA	19:17951292-18000080	WT_UD_UT_24	WT_ENDO_UT_24	OK	17.269	4.94729	-1.80348	-2.48336	5e-05	0.000293557	yes
gene:ENSG00000124839	ENSG00000124839	RAB17	NA	2:237574321-237601614	WT_UD_UT_24	WT_ENDO_UT_24	OK	18.2379	5.22002	-1.80481	-5.25934	5e-05	0.000293557	yes
gene:ENSG00000101180	ENSG00000101180	HRH3	NA	20:62214969-62220267	WT_UD_UT_24	WT_ENDO_UT_24	OK	3.52521	1.00843	-1.80559	-6.82277	5e-05	0.000293557	yes
gene:ENSG00000130513	ENSG00000130513	GDF15	NA	19:18374730-18389176	WT_UD_UT_24	WT_ENDO_UT_24	OK	8.70682	2.48757	-1.80741	-3.46143	5e-05	0.000293557	yes
gene:ENSG00000257474	ENSG00000257474	ENSG00000257474	NA	12:79540202-79550535	WT_UD_UT_24	WT_ENDO_UT_24	OK	10.6963	3.03949	-1.81521	-5.49657	5e-05	0.000293557	yes
gene:ENSG00000105737	ENSG00000105737	GRIK5	NA	19:41998320-42081549	WT_UD_UT_24	WT_ENDO_UT_24	OK	17.7952	5.05096	-1.81685	-4.40243	5e-05	0.000293557	yes
gene:ENSG00000099139	ENSG00000099139	PCSK5	NA	9:75890643-76362339	WT_UD_UT_24	WT_ENDO_UT_24	OK	6.5182	1.84066	-1.82425	-4.6766	5e-05	0.000293557	yes
gene:ENSG00000130517	ENSG00000130517	PGPEP1	NA	19:18340586-18369950	WT_UD_UT_24	WT_ENDO_UT_24	OK	10.0827	2.84427	-1.82576	-3.13327	5e-05	0.000293557	yes
gene:ENSG00000001461	ENSG00000001461	NIPAL3	NA	1:24307555-24472976	WT_UD_UT_24	WT_ENDO_UT_24	OK	3.77437	1.06412	-1.82657	-3.36045	5e-05	0.000293557	yes
gene:ENSG00000259603	ENSG00000259603	ENSG00000259603	NA	5:3596053-3601403	WT_UD_UT_24	WT_ENDO_UT_24	OK	19.9475	5.6229	-1.82683	-3.33852	5e-05	0.000293557	yes
gene:ENSG00000068323	ENSG00000068323	TFE3	NA	X:49028725-49043486	WT_UD_UT_24	WT_ENDO_UT_24	OK	23.6327	6.63371	-1.8329	-6.45441	5e-05	0.000293557	yes
gene:ENSG00000027869	ENSG00000027869	SH2D2A	NA	1:156806242-156881850	WT_UD_UT_24	WT_ENDO_UT_24	OK	6.42342	1.79967	-1.83561	-4.81829	5e-05	0.000293557	yes
gene:ENSG00000163530	ENSG00000163530	DPPA2	NA	3:109293787-109316517	WT_UD_UT_24	WT_ENDO_UT_24	OK	18.9997	5.30996	-1.8392	-9.50001	5e-05	0.000293557	yes
gene:ENSG00000155324	ENSG00000155324	GRAMD2B	NA	5:126360131-126498604	WT_UD_UT_24	WT_ENDO_UT_24	OK	6.9433	1.93513	-1.84319	-3.11893	5e-05	0.000293557	yes
gene:ENSG00000196155	ENSG00000196155	PLEKHG4	NA	16:67277509-67326763	WT_UD_UT_24	WT_ENDO_UT_24	OK	4.70927	1.31134	-1.84446	-2.98217	5e-05	0.000293557	yes
gene:ENSG00000105137	ENSG00000105137	SYDE1	NA	19:15107402-15126174	WT_UD_UT_24	WT_ENDO_UT_24	OK	16.2283	4.51301	-1.84635	-2.59607	0.0002	0.00106634	yes
gene:ENSG00000103710	ENSG00000103710	RASL12	NA	15:65045369-65076690	WT_UD_UT_24	WT_ENDO_UT_24	OK	4.75423	1.32117	-1.8474	-6.73523	5e-05	0.000293557	yes
gene:ENSG00000169116	ENSG00000169116	PARM1	NA	4:74933094-75050115	WT_UD_UT_24	WT_ENDO_UT_24	OK	8.45033	2.34646	-1.84852	-10.3274	5e-05	0.000293557	yes
gene:ENSG00000135423	ENSG00000135423	GLS2	NA	12:56449501-56488414	WT_UD_UT_24	WT_ENDO_UT_24	OK	4.37463	1.21341	-1.8501	-2.06677	0.00015	0.000818244	yes
gene:ENSG00000116883	ENSG00000116883	ENSG00000116883	NA	1:36306386-36329221	WT_UD_UT_24	WT_ENDO_UT_24	OK	4.32542	1.1964	-1.85414	-3.44598	5e-05	0.000293557	yes
gene:ENSG00000162407	ENSG00000162407	PLPP3	NA	1:56494746-56645301	WT_UD_UT_24	WT_ENDO_UT_24	OK	19.415	5.36973	-1.85425	-6.94404	5e-05	0.000293557	yes
gene:ENSG00000175229	ENSG00000175229	GAL3ST3	NA	11:66041951-66049180	WT_UD_UT_24	WT_ENDO_UT_24	OK	8.90961	2.46379	-1.85449	-7.65095	5e-05	0.000293557	yes
gene:ENSG00000145916	ENSG00000145916	RMND5B	NA	5:178130995-178153967	WT_UD_UT_24	WT_ENDO_UT_24	OK	44.2824	12.2428	-1.8548	-4.00228	5e-05	0.000293557	yes
gene:ENSG00000182621	ENSG00000182621	PLCB1	NA	20:8962195-8968360	WT_UD_UT_24	WT_ENDO_UT_24	OK	23.1779	6.40602	-1.85525	-1.12172	0.00515	0.0194395	yes
gene:ENSG00000187244	ENSG00000187244	BCAM	NA	19:44809058-44821420	WT_UD_UT_24	WT_ENDO_UT_24	OK	31.037	8.57606	-1.8556	-7.02762	5e-05	0.000293557	yes
gene:ENSG00000128596	ENSG00000128596	CCDC136	NA	7:128790756-128822132	WT_UD_UT_24	WT_ENDO_UT_24	OK	18.8207	5.19855	-1.85614	-2.95709	5e-05	0.000293557	yes
gene:ENSG00000104368	ENSG00000104368	PLAT	NA	8:42175232-42207724	WT_UD_UT_24	WT_ENDO_UT_24	OK	4.03358	1.11117	-1.85999	-3.64234	5e-05	0.000293557	yes
gene:ENSG00000154429	ENSG00000154429	CCSAP	NA	1:229319402-229343294	WT_UD_UT_24	WT_ENDO_UT_24	OK	9.55983	2.6266	-1.86379	-10.5996	5e-05	0.000293557	yes
gene:ENSG00000162493	ENSG00000162493	PDPN	NA	1:13583464-13617957	WT_UD_UT_24	WT_ENDO_UT_24	OK	102.638	28.1959	-1.86401	-7.16168	5e-05	0.000293557	yes
gene:ENSG00000090932	ENSG00000090932	DLL3	NA	19:39498894-39508481	WT_UD_UT_24	WT_ENDO_UT_24	OK	9.02731	2.47831	-1.86494	-4.31226	5e-05	0.000293557	yes
gene:ENSG00000150510	ENSG00000150510	FAM124A	NA	13:51222333-51284241	WT_UD_UT_24	WT_ENDO_UT_24	OK	30.3	8.29729	-1.86861	-9.1465	5e-05	0.000293557	yes
gene:ENSG00000226792	ENSG00000226792	C13orf42	NA	13:51082118-51200252	WT_UD_UT_24	WT_ENDO_UT_24	OK	148.638	40.7026	-1.86862	-10.5014	5e-05	0.000293557	yes
gene:ENSG00000100167	ENSG00000100167	2003-09-01	NA	22:41976271-41998221	WT_UD_UT_24	WT_ENDO_UT_24	OK	7.99095	2.18785	-1.86885	-8.0333	5e-05	0.000293557	yes
gene:ENSG00000113356	ENSG00000113356	POLR3G	NA	5:90458202-90514553	WT_UD_UT_24	WT_ENDO_UT_24	OK	139.564	38.1236	-1.87217	-7.17554	5e-05	0.000293557	yes
gene:ENSG00000101938	ENSG00000101938	CHRDL1	NA	X:110673855-110795819	WT_UD_UT_24	WT_ENDO_UT_24	OK	5.54006	1.50896	-1.87634	-6.98132	5e-05	0.000293557	yes
gene:ENSG00000197956	ENSG00000197956	S100A6	NA	1:153533602-153536244	WT_UD_UT_24	WT_ENDO_UT_24	OK	16.6425	4.50981	-1.88373	-4.66871	5e-05	0.000293557	yes
gene:ENSG00000121769	ENSG00000121769	FABP3	NA	1:31365624-31376850	WT_UD_UT_24	WT_ENDO_UT_24	OK	9.66189	2.61518	-1.8854	-4.15276	5e-05	0.000293557	yes
gene:ENSG00000108679	ENSG00000108679	LGALS3BP	NA	17:78971237-78980109	WT_UD_UT_24	WT_ENDO_UT_24	OK	6.82733	1.84093	-1.89089	-2.8235	5e-05	0.000293557	yes
gene:ENSG00000146938	ENSG00000146938	NLGN4X	NA	X:5840636-6228863	WT_UD_UT_24	WT_ENDO_UT_24	OK	22.5176	6.03412	-1.89983	-7.40177	5e-05	0.000293557	yes
gene:ENSG00000129455	ENSG00000129455	KLK8	NA	19:50943302-51012129	WT_UD_UT_24	WT_ENDO_UT_24	OK	8.73082	2.33801	-1.90084	-1.99121	5e-05	0.000293557	yes
gene:ENSG00000225226	ENSG00000225226	LINC01795	NA	2:58275876-58296548	WT_UD_UT_24	WT_ENDO_UT_24	OK	7.07201	1.89069	-1.90321	-5.86521	5e-05	0.000293557	yes
gene:ENSG00000205307	ENSG00000205307	SAP25	NA	7:100572227-100608175	WT_UD_UT_24	WT_ENDO_UT_24	OK	16.9541	4.51055	-1.91026	-3.34924	5e-05	0.000293557	yes
gene:ENSG00000228863	ENSG00000228863	ENSG00000228863	NA	1:160670147-160711851	WT_UD_UT_24	WT_ENDO_UT_24	OK	8.70203	2.31171	-1.91239	-5.40832	5e-05	0.000293557	yes
gene:ENSG00000282012	ENSG00000282012	ENSG00000282012	NA	22:24691121-24696003	WT_UD_UT_24	WT_ENDO_UT_24	OK	58.0253	15.3927	-1.91443	-9.8254	5e-05	0.000293557	yes
gene:ENSG00000229150	ENSG00000229150	ENSG00000229150	NA	2:208108232-208112511	WT_UD_UT_24	WT_ENDO_UT_24	OK	26.6477	7.06464	-1.91532	-6.7075	5e-05	0.000293557	yes
gene:ENSG00000185483	ENSG00000185483	ROR1	NA	1:63774021-64181498	WT_UD_UT_24	WT_ENDO_UT_24	OK	20.7953	5.49423	-1.92027	-9.89372	5e-05	0.000293557	yes
gene:ENSG00000228437	ENSG00000228437	ENSG00000228437	NA	1:221880980-221984964	WT_UD_UT_24	WT_ENDO_UT_24	OK	11.2788	2.97856	-1.92092	-4.41667	5e-05	0.000293557	yes
gene:ENSG00000125966	ENSG00000125966	MMP24	NA	20:35172072-35284985	WT_UD_UT_24	WT_ENDO_UT_24	OK	18.0008	4.73425	-1.92685	-4.89014	5e-05	0.000293557	yes
gene:ENSG00000203279	ENSG00000203279	ENSG00000203279	NA	9:97156569-97378524	WT_UD_UT_24	WT_ENDO_UT_24	OK	11.3736	2.98685	-1.92899	-2.49014	5e-05	0.000293557	yes
gene:ENSG00000167601	ENSG00000167601	AXL	NA	19:41219202-41261766	WT_UD_UT_24	WT_ENDO_UT_24	OK	8.10014	2.12426	-1.93099	-7.54175	5e-05	0.000293557	yes
gene:ENSG00000146416	ENSG00000146416	AIG1	NA	6:143060495-143340304	WT_UD_UT_24	WT_ENDO_UT_24	OK	26.0664	6.81485	-1.93544	-5.22972	5e-05	0.000293557	yes
gene:ENSG00000121236	ENSG00000121236	TRIM6	NA	11:5248082-5645789	WT_UD_UT_24	WT_ENDO_UT_24	OK	9.4036	2.45331	-1.93848	-3.87994	5e-05	0.000293557	yes
gene:ENSG00000138083	ENSG00000138083	SIX3	NA	2:44941897-44946077	WT_UD_UT_24	WT_ENDO_UT_24	OK	6.06356	1.581	-1.93933	-8.84172	5e-05	0.000293557	yes
gene:ENSG00000101347	ENSG00000101347	SAMHD1	NA	20:36876120-36951843	WT_UD_UT_24	WT_ENDO_UT_24	OK	14.512	3.78221	-1.93994	-10.3592	5e-05	0.000293557	yes
gene:ENSG00000256969	ENSG00000256969	ENSG00000256969	NA	12:4020976-4026658	WT_UD_UT_24	WT_ENDO_UT_24	OK	10.1178	2.636	-1.94047	-5.26231	5e-05	0.000293557	yes
gene:ENSG00000168505	ENSG00000168505	GBX2	NA	2:236165235-236294927	WT_UD_UT_24	WT_ENDO_UT_24	OK	49.2297	12.8044	-1.94288	-9.02356	5e-05	0.000293557	yes
transcript:ENST00000435391	transcript:ENST00000435391	NANOGP2-001	NA	2:222424516-222560948	WT_UD_UT_24	WT_ENDO_UT_24	OK	4.17471	1.08532	-1.94355	-3.24869	5e-05	0.000293557	yes
gene:ENSG00000074964	ENSG00000074964	ARHGEF10L	NA	1:17539834-17697874	WT_UD_UT_24	WT_ENDO_UT_24	OK	13.6966	3.55736	-1.94494	-7.74876	5e-05	0.000293557	yes
gene:ENSG00000244509	ENSG00000244509	APOBEC3C	NA	22:39014082-39033276	WT_UD_UT_24	WT_ENDO_UT_24	OK	6.10186	1.58191	-1.94758	-8.29086	5e-05	0.000293557	yes
gene:ENSG00000128045	ENSG00000128045	RASL11B	NA	4:52862289-52866835	WT_UD_UT_24	WT_ENDO_UT_24	OK	22.9989	5.96185	-1.94773	-10.8081	5e-05	0.000293557	yes
gene:ENSG00000158882	ENSG00000158882	TOMM40L	NA	1:161225938-161238302	WT_UD_UT_24	WT_ENDO_UT_24	OK	29.4048	7.59772	-1.95241	-7.89201	5e-05	0.000293557	yes
gene:ENSG00000063180	ENSG00000063180	CA11	NA	19:48637941-48682245	WT_UD_UT_24	WT_ENDO_UT_24	OK	5.17316	1.33661	-1.95247	-2.17554	5e-05	0.000293557	yes
gene:ENSG00000228624	ENSG00000228624	HDAC2-AS2	NA	6:113933027-114471705	WT_UD_UT_24	WT_ENDO_UT_24	OK	14.6864	3.79135	-1.9537	-1.1577	0.0117	0.039508	yes
gene:ENSG00000253348	ENSG00000253348	ENSG00000253348	NA	5:170747046-170814047	WT_UD_UT_24	WT_ENDO_UT_24	OK	98.6638	25.3386	-1.96118	-6.23697	5e-05	0.000293557	yes
gene:ENSG00000266964	ENSG00000266964	FXYD1	NA	19:35124512-35154301	WT_UD_UT_24	WT_ENDO_UT_24	OK	6.19348	1.58964	-1.96205	-2.43027	5e-05	0.000293557	yes
gene:ENSG00000088992	ENSG00000088992	TESC	NA	12:117038922-117099479	WT_UD_UT_24	WT_ENDO_UT_24	OK	7.89971	2.02725	-1.96227	-3.27437	5e-05	0.000293557	yes
gene:ENSG00000145911	ENSG00000145911	N4BP3	NA	5:178113442-178126087	WT_UD_UT_24	WT_ENDO_UT_24	OK	22.4013	5.74835	-1.96236	-11.9915	5e-05	0.000293557	yes
transcript:ENST00000554937	transcript:ENST00000554937	PHC1P1-001	NA	12:55411726-55414787	WT_UD_UT_24	WT_ENDO_UT_24	OK	4.9193	1.26124	-1.96361	-8.90046	5e-05	0.000293557	yes
gene:ENSG00000174721	ENSG00000174721	FGFBP3	NA	10:91906588-91909483	WT_UD_UT_24	WT_ENDO_UT_24	OK	57.4003	14.6912	-1.9661	-11.3939	5e-05	0.000293557	yes
gene:ENSG00000261320	ENSG00000261320	ENSG00000261320	NA	16:67430651-67437553	WT_UD_UT_24	WT_ENDO_UT_24	OK	3.95268	1.00947	-1.96922	-1.65103	0.0131	0.0435123	yes
gene:ENSG00000146215	ENSG00000146215	CRIP3	NA	6:43295693-43369478	WT_UD_UT_24	WT_ENDO_UT_24	OK	26.7933	6.83123	-1.97166	-3.85336	5e-05	0.000293557	yes
gene:ENSG00000101445	ENSG00000101445	PPP1R16B	NA	20:38805704-38923024	WT_UD_UT_24	WT_ENDO_UT_24	OK	9.08023	2.31373	-1.97251	-2.44358	0.0001	0.000562019	yes
gene:ENSG00000196843	ENSG00000196843	ARID5A	NA	2:96536742-96552638	WT_UD_UT_24	WT_ENDO_UT_24	OK	11.2137	2.85028	-1.97609	-6.89193	5e-05	0.000293557	yes
gene:ENSG00000272817	ENSG00000272817	ENSG00000272817	NA	10:91906588-91909483	WT_UD_UT_24	WT_ENDO_UT_24	OK	36.9016	9.37942	-1.97611	-3.32703	5e-05	0.000293557	yes
gene:ENSG00000156711	ENSG00000156711	MAPK13	NA	6:36127808-36144524	WT_UD_UT_24	WT_ENDO_UT_24	OK	8.61252	2.18245	-1.98049	-5.55929	5e-05	0.000293557	yes
gene:ENSG00000113319	ENSG00000113319	RASGRF2	NA	5:80947696-81301560	WT_UD_UT_24	WT_ENDO_UT_24	OK	7.75022	1.96218	-1.98178	-5.0252	5e-05	0.000293557	yes
gene:ENSG00000206262	ENSG00000206262	FOXL2NB	NA	3:138947233-138953451	WT_UD_UT_24	WT_ENDO_UT_24	OK	4.7969	1.21425	-1.98203	-7.56002	5e-05	0.000293557	yes
gene:ENSG00000234273	ENSG00000234273	ENSG00000234273	NA	7:109521980-109597166	WT_UD_UT_24	WT_ENDO_UT_24	OK	5.66576	1.43283	-1.9834	-3.08742	5e-05	0.000293557	yes
gene:ENSG00000072195	ENSG00000072195	SPEG	NA	2:219434845-219538772	WT_UD_UT_24	WT_ENDO_UT_24	OK	20.7021	5.23426	-1.98372	-4.61709	5e-05	0.000293557	yes
gene:ENSG00000185669	ENSG00000185669	SNAI3	NA	16:88663297-88687186	WT_UD_UT_24	WT_ENDO_UT_24	OK	4.55851	1.14687	-1.99086	-5.46075	5e-05	0.000293557	yes
ENSG00000226539	ENSG00000226539	ENSG00000226539	NA	2:223704620-223705338	WT_UD_UT_24	WT_ENDO_UT_24	OK	25.233	6.34563	-1.99148	-8.8477	5e-05	0.000293557	yes
gene:ENSG00000177108	ENSG00000177108	ZDHHC22	NA	14:77098096-77259495	WT_UD_UT_24	WT_ENDO_UT_24	OK	32.2932	8.1059	-1.99419	-5.81968	5e-05	0.000293557	yes
gene:ENSG00000152284	ENSG00000152284	TCF7L1	NA	2:85133409-85310388	WT_UD_UT_24	WT_ENDO_UT_24	OK	70.6021	17.6938	-1.99647	-11.6019	5e-05	0.000293557	yes
gene:ENSG00000151388	ENSG00000151388	ADAMTS12	NA	5:33523534-33892192	WT_UD_UT_24	WT_ENDO_UT_24	OK	5.30307	1.31805	-2.00843	-5.16289	5e-05	0.000293557	yes
gene:ENSG00000101198	ENSG00000101198	NKAIN4	NA	20:63240783-63272694	WT_UD_UT_24	WT_ENDO_UT_24	OK	5.48735	1.36334	-2.00896	-3.47486	5e-05	0.000293557	yes
gene:ENSG00000151150	ENSG00000151150	ANK3	NA	10:60026297-60733490	WT_UD_UT_24	WT_ENDO_UT_24	OK	41.4458	10.2909	-2.00985	-4.03534	5e-05	0.000293557	yes
gene:ENSG00000280511	ENSG00000280511	ENSG00000280511	NA	6:76522450-76593623	WT_UD_UT_24	WT_ENDO_UT_24	OK	27.8577	6.91681	-2.0099	-8.5728	5e-05	0.000293557	yes
gene:ENSG00000236532	ENSG00000236532	LINC01695	NA	21:28048403-28228667	WT_UD_UT_24	WT_ENDO_UT_24	OK	14.6709	3.61663	-2.02024	-2.67724	0.00015	0.000818244	yes
gene:ENSG00000233056	ENSG00000233056	ENSG00000233056	NA	21:42916802-42925646	WT_UD_UT_24	WT_ENDO_UT_24	OK	59.9625	14.7252	-2.02577	-12.3721	5e-05	0.000293557	yes
gene:ENSG00000107731	ENSG00000107731	UNC5B	NA	10:71212569-71302864	WT_UD_UT_24	WT_ENDO_UT_24	OK	23.337	5.72114	-2.02824	-12.3363	5e-05	0.000293557	yes
gene:ENSG00000137094	ENSG00000137094	DNAJB5	NA	9:34989640-34998900	WT_UD_UT_24	WT_ENDO_UT_24	OK	19.1344	4.67036	-2.03456	-5.63699	5e-05	0.000293557	yes
gene:ENSG00000144749	ENSG00000144749	LRIG1	NA	3:66133609-66501263	WT_UD_UT_24	WT_ENDO_UT_24	OK	36.8207	8.96068	-2.03884	-5.46136	5e-05	0.000293557	yes
gene:ENSG00000107551	ENSG00000107551	RASSF4	NA	10:44811023-44995891	WT_UD_UT_24	WT_ENDO_UT_24	OK	12.269	2.96078	-2.05097	-4.87987	5e-05	0.000293557	yes
gene:ENSG00000259048	ENSG00000259048	ENSG00000259048	NA	14:37971988-38202923	WT_UD_UT_24	WT_ENDO_UT_24	OK	246.134	59.2988	-2.05337	-12.2535	5e-05	0.000293557	yes
gene:ENSG00000224945	ENSG00000224945	ENSG00000224945	NA	9:89005770-89178767	WT_UD_UT_24	WT_ENDO_UT_24	OK	10.5547	2.54074	-2.05456	-2.73586	5e-05	0.000293557	yes
gene:ENSG00000082684	ENSG00000082684	SEMA5B	NA	3:122909192-123027812	WT_UD_UT_24	WT_ENDO_UT_24	OK	6.03036	1.45145	-2.05475	-3.29749	5e-05	0.000293557	yes
gene:ENSG00000134198	ENSG00000134198	TSPAN2	NA	1:115048010-115089500	WT_UD_UT_24	WT_ENDO_UT_24	OK	6.6298	1.59245	-2.05772	-2.80626	5e-05	0.000293557	yes
gene:ENSG00000139200	ENSG00000139200	PIANP	NA	12:6693791-6700800	WT_UD_UT_24	WT_ENDO_UT_24	OK	4.64121	1.10784	-2.06675	-2.35049	5e-05	0.000293557	yes
gene:ENSG00000111752	ENSG00000111752	PHC1	NA	12:8681599-8949955	WT_UD_UT_24	WT_ENDO_UT_24	OK	174.696	41.59	-2.07054	-3.48583	5e-05	0.000293557	yes
gene:ENSG00000196338	ENSG00000196338	NLGN3	NA	X:71144830-71171201	WT_UD_UT_24	WT_ENDO_UT_24	OK	4.23387	1.00756	-2.07111	-8.22732	5e-05	0.000293557	yes
gene:ENSG00000197415	ENSG00000197415	VEPH1	NA	3:157175222-157533619	WT_UD_UT_24	WT_ENDO_UT_24	OK	7.67992	1.82244	-2.07522	-4.17459	5e-05	0.000293557	yes
gene:ENSG00000126583	ENSG00000126583	PRKCG	NA	19:53879189-53907652	WT_UD_UT_24	WT_ENDO_UT_24	OK	4.49834	1.0644	-2.07935	-5.80216	5e-05	0.000293557	yes
gene:ENSG00000167178	ENSG00000167178	ISLR2	NA	15:74100310-74138540	WT_UD_UT_24	WT_ENDO_UT_24	OK	13.5405	3.20001	-2.08113	-5.23277	5e-05	0.000293557	yes
gene:ENSG00000182667	ENSG00000182667	NTM	NA	11:131370477-132336822	WT_UD_UT_24	WT_ENDO_UT_24	OK	8.5424	2.00435	-2.09151	-3.69818	5e-05	0.000293557	yes
gene:ENSG00000225889	ENSG00000225889	ENSG00000225889	NA	2:64092651-64252859	WT_UD_UT_24	WT_ENDO_UT_24	OK	54.6642	12.7258	-2.10284	-6.8112	5e-05	0.000293557	yes
gene:ENSG00000255234	ENSG00000255234	ENSG00000255234	NA	11:83156987-83423516	WT_UD_UT_24	WT_ENDO_UT_24	OK	43.6767	10.1575	-2.10431	-6.62854	5e-05	0.000293557	yes
gene:ENSG00000100985	ENSG00000100985	MMP9	NA	20:46008907-46060152	WT_UD_UT_24	WT_ENDO_UT_24	OK	6.26414	1.45569	-2.10541	-7.44238	5e-05	0.000293557	yes
gene:ENSG00000184344	ENSG00000184344	GDF3	NA	12:7689781-7695776	WT_UD_UT_24	WT_ENDO_UT_24	OK	34.0713	7.89277	-2.10996	-11.4223	5e-05	0.000293557	yes
gene:ENSG00000168209	ENSG00000168209	DDIT4	NA	10:72273919-72276036	WT_UD_UT_24	WT_ENDO_UT_24	OK	13.597	3.12898	-2.11953	-5.67234	5e-05	0.000293557	yes
gene:ENSG00000278978	ENSG00000278978	ENSG00000278978	NA	4:151667223-151670503	WT_UD_UT_24	WT_ENDO_UT_24	OK	6.20853	1.4209	-2.12744	-5.38726	5e-05	0.000293557	yes
gene:ENSG00000236094	ENSG00000236094	LINC00545	NA	13:30881932-30977623	WT_UD_UT_24	WT_ENDO_UT_24	OK	11.6243	2.65944	-2.12795	-4.5039	5e-05	0.000293557	yes
gene:ENSG00000105409	ENSG00000105409	ATP1A3	NA	19:41966581-41997497	WT_UD_UT_24	WT_ENDO_UT_24	OK	57.994	13.2428	-2.13069	-0.80898	0.00505	0.0191092	yes
gene:ENSG00000123104	ENSG00000123104	ITPR2	NA	12:26120025-26833198	WT_UD_UT_24	WT_ENDO_UT_24	OK	13.5234	3.08659	-2.13137	-4.43938	5e-05	0.000293557	yes
gene:ENSG00000077063	ENSG00000077063	CTTNBP2	NA	7:117465783-117874139	WT_UD_UT_24	WT_ENDO_UT_24	OK	8.26701	1.87127	-2.14335	-3.17353	5e-05	0.000293557	yes
gene:ENSG00000275832	ENSG00000275832	ARHGAP23	NA	17:38419279-38512392	WT_UD_UT_24	WT_ENDO_UT_24	OK	22.2323	5.02896	-2.14433	-4.56186	5e-05	0.000293557	yes
gene:ENSG00000069399	ENSG00000069399	BCL3	NA	19:44747704-44760044	WT_UD_UT_24	WT_ENDO_UT_24	OK	20.8755	4.71615	-2.14613	-5.65255	5e-05	0.000293557	yes
gene:ENSG00000102575	ENSG00000102575	ACP5	NA	19:11559373-11619135	WT_UD_UT_24	WT_ENDO_UT_24	OK	10.7338	2.42475	-2.14625	-1.71764	0.00205	0.00866011	yes
gene:ENSG00000255192	ENSG00000255192	ENSG00000255192	NA	15:35084192-35085110	WT_UD_UT_24	WT_ENDO_UT_24	OK	7.69042	1.73487	-2.14824	-6.81816	5e-05	0.000293557	yes
gene:ENSG00000066468	ENSG00000066468	FGFR2	NA	10:121478333-121598458	WT_UD_UT_24	WT_ENDO_UT_24	OK	24.7337	5.5727	-2.15003	-6.57275	5e-05	0.000293557	yes
gene:ENSG00000100311	ENSG00000100311	PDGFB	NA	22:39223358-39244751	WT_UD_UT_24	WT_ENDO_UT_24	OK	5.69901	1.27316	-2.16229	-6.14061	5e-05	0.000293557	yes
gene:ENSG00000157613	ENSG00000157613	CREB3L1	NA	11:46277660-46321422	WT_UD_UT_24	WT_ENDO_UT_24	OK	7.08967	1.57475	-2.17059	-4.66503	5e-05	0.000293557	yes
gene:ENSG00000105976	ENSG00000105976	MET	NA	7:116672389-116798386	WT_UD_UT_24	WT_ENDO_UT_24	OK	6.54448	1.44731	-2.1769	-4.77974	5e-05	0.000293557	yes
gene:ENSG00000243004	ENSG00000243004	ENSG00000243004	NA	7:19918980-20217404	WT_UD_UT_24	WT_ENDO_UT_24	OK	72.892	16.0947	-2.17917	-7.18013	5e-05	0.000293557	yes
gene:ENSG00000244479	ENSG00000244479	ENSG00000244479	NA	7:144186082-144380632	WT_UD_UT_24	WT_ENDO_UT_24	OK	8.47273	1.86273	-2.18541	-2.60155	0.0002	0.00106634	yes
gene:ENSG00000094755	ENSG00000094755	GABRP	NA	5:170747046-170814047	WT_UD_UT_24	WT_ENDO_UT_24	OK	200.618	44.031	-2.18785	-10.6842	5e-05	0.000293557	yes
gene:ENSG00000099365	ENSG00000099365	STX1B	NA	16:30989255-31010628	WT_UD_UT_24	WT_ENDO_UT_24	OK	4.94386	1.08459	-2.18848	-2.79956	5e-05	0.000293557	yes
gene:ENSG00000282048	ENSG00000282048	ENSG00000282048	NA	1:113979390-114035572	WT_UD_UT_24	WT_ENDO_UT_24	OK	10.4009	2.27689	-2.19157	-5.99804	5e-05	0.000293557	yes
gene:ENSG00000198417	ENSG00000198417	MT1F	NA	16:56657693-56660698	WT_UD_UT_24	WT_ENDO_UT_24	OK	87.7294	19.1472	-2.19592	-10.2607	5e-05	0.000293557	yes
gene:ENSG00000173068	ENSG00000173068	BNC2	NA	9:16409502-16870843	WT_UD_UT_24	WT_ENDO_UT_24	OK	6.0762	1.32406	-2.1982	-4.23433	5e-05	0.000293557	yes
gene:ENSG00000144369	ENSG00000144369	FAM171B	NA	2:186590064-186765965	WT_UD_UT_24	WT_ENDO_UT_24	OK	9.61607	2.08529	-2.2052	-3.34145	5e-05	0.000293557	yes
gene:ENSG00000279481	ENSG00000279481	ENSG00000279481	NA	4:145680114-145938635	WT_UD_UT_24	WT_ENDO_UT_24	OK	35.4265	7.67849	-2.20594	-8.7996	5e-05	0.000293557	yes
gene:ENSG00000265992	ENSG00000265992	ESRG	NA	3:54122546-55074557	WT_UD_UT_24	WT_ENDO_UT_24	OK	669.222	145.032	-2.20612	-11.0039	5e-05	0.000293557	yes
gene:ENSG00000197461	ENSG00000197461	PDGFA	NA	7:497257-520296	WT_UD_UT_24	WT_ENDO_UT_24	OK	88.9311	19.2634	-2.20683	-10.0633	5e-05	0.000293557	yes
gene:ENSG00000095932	ENSG00000095932	SMIM24	NA	19:3473985-3480542	WT_UD_UT_24	WT_ENDO_UT_24	OK	8.18984	1.77093	-2.20933	-2.7162	5e-05	0.000293557	yes
gene:ENSG00000221946	ENSG00000221946	FXYD7	NA	19:35124512-35154301	WT_UD_UT_24	WT_ENDO_UT_24	OK	13.2239	2.85789	-2.21013	-5.12294	5e-05	0.000293557	yes
gene:ENSG00000248605	ENSG00000248605	ENSG00000248605	NA	5:25404732-25445925	WT_UD_UT_24	WT_ENDO_UT_24	OK	17.9518	3.8732	-2.21253	-4.75366	5e-05	0.000293557	yes
gene:ENSG00000164265	ENSG00000164265	SCGB3A2	NA	5:147870681-147906538	WT_UD_UT_24	WT_ENDO_UT_24	OK	584.39	125.954	-2.21404	-13.0414	5e-05	0.000293557	yes
gene:ENSG00000236922	ENSG00000236922	ENSG00000236922	NA	4:117406165-117691188	WT_UD_UT_24	WT_ENDO_UT_24	OK	14.068	3.02321	-2.21826	-5.67364	5e-05	0.000293557	yes
gene:ENSG00000274090	ENSG00000274090	ENSG00000274090	NA	13:55535696-55583524	WT_UD_UT_24	WT_ENDO_UT_24	OK	6.80783	1.45873	-2.22248	-6.24901	5e-05	0.000293557	yes
gene:ENSG00000205358	ENSG00000205358	MT1H	NA	16:56669813-56671129	WT_UD_UT_24	WT_ENDO_UT_24	OK	117.777	25.2141	-2.22375	-11.0269	5e-05	0.000293557	yes
gene:ENSG00000136110	ENSG00000136110	CNMD	NA	13:52703263-52739812	WT_UD_UT_24	WT_ENDO_UT_24	OK	72.3453	15.4779	-2.22469	-13.0161	5e-05	0.000293557	yes
gene:ENSG00000196154	ENSG00000196154	S100A4	NA	1:153543612-153550136	WT_UD_UT_24	WT_ENDO_UT_24	OK	7.9944	1.70679	-2.22771	-4.702	5e-05	0.000293557	yes
gene:ENSG00000134323	ENSG00000134323	MYCN	NA	2:15920398-15947007	WT_UD_UT_24	WT_ENDO_UT_24	OK	32.8491	6.93213	-2.24448	-12.9264	5e-05	0.000293557	yes
gene:ENSG00000139364	ENSG00000139364	TMEM132B	NA	12:125186835-125662377	WT_UD_UT_24	WT_ENDO_UT_24	OK	18.5059	3.88791	-2.25091	-4.9653	5e-05	0.000293557	yes
gene:ENSG00000267815	ENSG00000267815	ENSG00000267815	NA	19:50188185-50310545	WT_UD_UT_24	WT_ENDO_UT_24	OK	11.0093	2.31249	-2.25121	-2.70113	0.0001	0.000562019	yes
gene:ENSG00000116833	ENSG00000116833	NR5A2	NA	1:200027601-200177424	WT_UD_UT_24	WT_ENDO_UT_24	OK	20.5889	4.31747	-2.25361	-2.26027	5e-05	0.000293557	yes
gene:ENSG00000069696	ENSG00000069696	DRD4	NA	11:637292-640706	WT_UD_UT_24	WT_ENDO_UT_24	OK	6.99494	1.45828	-2.26205	-4.92972	5e-05	0.000293557	yes
gene:ENSG00000196456	ENSG00000196456	ZNF775	NA	7:150363776-150410597	WT_UD_UT_24	WT_ENDO_UT_24	OK	42.39	8.82896	-2.26341	-4.06453	5e-05	0.000293557	yes
gene:ENSG00000132297	ENSG00000132297	HHLA1	NA	8:132024219-132111159	WT_UD_UT_24	WT_ENDO_UT_24	OK	199.496	41.5405	-2.26377	-13.5116	5e-05	0.000293557	yes
gene:ENSG00000186469	ENSG00000186469	GNG2	NA	14:51826194-51979342	WT_UD_UT_24	WT_ENDO_UT_24	OK	7.14826	1.47789	-2.27406	-3.83838	5e-05	0.000293557	yes
gene:ENSG00000167614	ENSG00000167614	TTYH1	NA	19:54415218-54436900	WT_UD_UT_24	WT_ENDO_UT_24	OK	11.9366	2.46005	-2.27863	-4.20842	5e-05	0.000293557	yes
gene:ENSG00000103089	ENSG00000103089	FA2H	NA	16:74712954-74774831	WT_UD_UT_24	WT_ENDO_UT_24	OK	4.8918	1.0077	-2.2793	-3.53174	5e-05	0.000293557	yes
gene:ENSG00000135046	ENSG00000135046	ANXA1	NA	9:73151756-73170393	WT_UD_UT_24	WT_ENDO_UT_24	OK	17.5902	3.61725	-2.28181	-8.83366	5e-05	0.000293557	yes
gene:ENSG00000131969	ENSG00000131969	ABHD12B	NA	14:50848121-50944736	WT_UD_UT_24	WT_ENDO_UT_24	OK	57.7508	11.8567	-2.28413	-3.99458	5e-05	0.000293557	yes
gene:ENSG00000275216	ENSG00000275216	ENSG00000275216	NA	13:109269633-109273838	WT_UD_UT_24	WT_ENDO_UT_24	OK	125.411	25.6723	-2.28839	-13.9361	5e-05	0.000293557	yes
gene:ENSG00000236673	ENSG00000236673	ENSG00000236673	NA	6:131901962-131920565	WT_UD_UT_24	WT_ENDO_UT_24	OK	222.026	45.3737	-2.2908	-11.6101	5e-05	0.000293557	yes
gene:ENSG00000254488	ENSG00000254488	ENSG00000254488	NA	Y:21038288-21044724	WT_UD_UT_24	WT_ENDO_UT_24	OK	6.92185	1.40895	-2.29654	-7.09968	5e-05	0.000293557	yes
gene:ENSG00000117407	ENSG00000117407	ARTN	NA	1:43933319-43937241	WT_UD_UT_24	WT_ENDO_UT_24	OK	9.42262	1.9171	-2.2972	-3.52524	5e-05	0.000293557	yes
gene:ENSG00000198838	ENSG00000198838	RYR3	NA	15:33310944-33866121	WT_UD_UT_24	WT_ENDO_UT_24	OK	19.9068	4.03437	-2.30285	-3.30482	5e-05	0.000293557	yes
gene:ENSG00000282024	ENSG00000282024	ENSG00000282024	NA	6:16238579-16295549	WT_UD_UT_24	WT_ENDO_UT_24	OK	461.535	93.4356	-2.3044	-14.0616	5e-05	0.000293557	yes
gene:ENSG00000164176	ENSG00000164176	EDIL3	NA	5:83940553-84490765	WT_UD_UT_24	WT_ENDO_UT_24	OK	24.8198	5.01245	-2.3079	-8.25161	5e-05	0.000293557	yes
gene:ENSG00000124507	ENSG00000124507	PACSIN1	NA	6:34466060-34535231	WT_UD_UT_24	WT_ENDO_UT_24	OK	6.79103	1.36377	-2.31603	-4.78299	5e-05	0.000293557	yes
gene:ENSG00000249152	ENSG00000249152	ENSG00000249152	NA	4:92268766-92277075	WT_UD_UT_24	WT_ENDO_UT_24	OK	12.9546	2.59233	-2.32115	-7.12331	5e-05	0.000293557	yes
gene:ENSG00000143494	ENSG00000143494	VASH2	NA	1:212950519-212992037	WT_UD_UT_24	WT_ENDO_UT_24	OK	126.224	25.1696	-2.32624	-9.43789	5e-05	0.000293557	yes
gene:ENSG00000085831	ENSG00000085831	TTC39A	NA	1:51287257-51345116	WT_UD_UT_24	WT_ENDO_UT_24	OK	6.13712	1.21953	-2.33124	-3.29611	5e-05	0.000293557	yes
gene:ENSG00000168234	ENSG00000168234	TTC39C	NA	18:23992772-24135829	WT_UD_UT_24	WT_ENDO_UT_24	OK	61.8761	12.2661	-2.3347	-8.98141	5e-05	0.000293557	yes
gene:ENSG00000224557	ENSG00000224557	HLA-DPB2	NA	6:33112450-33129084	WT_UD_UT_24	WT_ENDO_UT_24	OK	26.084	5.15043	-2.3404	-11.5045	5e-05	0.000293557	yes
gene:ENSG00000280809	ENSG00000280809	LINC00836	NA	10:25651711-25732935	WT_UD_UT_24	WT_ENDO_UT_24	OK	5.76772	1.13769	-2.3419	-4.69111	5e-05	0.000293557	yes
gene:ENSG00000166105	ENSG00000166105	GLB1L3	NA	11:134274244-134319564	WT_UD_UT_24	WT_ENDO_UT_24	OK	43.1595	8.50068	-2.34403	-12.9199	5e-05	0.000293557	yes
gene:ENSG00000167680	ENSG00000167680	SEMA6B	NA	19:4542592-4559808	WT_UD_UT_24	WT_ENDO_UT_24	OK	22.8932	4.48442	-2.35193	-10.9105	5e-05	0.000293557	yes
gene:ENSG00000102271	ENSG00000102271	KLHL4	NA	X:87517748-87670050	WT_UD_UT_24	WT_ENDO_UT_24	OK	8.72619	1.70191	-2.35819	-9.32869	5e-05	0.000293557	yes
gene:ENSG00000128965	ENSG00000128965	CHAC1	NA	15:40952961-40956519	WT_UD_UT_24	WT_ENDO_UT_24	OK	19.4855	3.78224	-2.36509	-7.68576	5e-05	0.000293557	yes
gene:ENSG00000171798	ENSG00000171798	KNDC1	NA	10:133160446-133226412	WT_UD_UT_24	WT_ENDO_UT_24	OK	12.7486	2.47318	-2.3659	-4.01853	5e-05	0.000293557	yes
gene:ENSG00000283633	ENSG00000283633	ENSG00000283633	NA	22:16601886-16704477	WT_UD_UT_24	WT_ENDO_UT_24	OK	41.3714	7.96209	-2.37741	-12.2036	5e-05	0.000293557	yes
gene:ENSG00000169860	ENSG00000169860	P2RY1	NA	3:152834692-152841439	WT_UD_UT_24	WT_ENDO_UT_24	OK	16.3733	3.14619	-2.37967	-14.1923	5e-05	0.000293557	yes
gene:ENSG00000055118	ENSG00000055118	KCNH2	NA	7:150944960-150978315	WT_UD_UT_24	WT_ENDO_UT_24	OK	6.71815	1.28928	-2.3815	-11.1671	5e-05	0.000293557	yes
gene:ENSG00000134595	ENSG00000134595	SOX3	NA	X:140502984-140505116	WT_UD_UT_24	WT_ENDO_UT_24	OK	23.4636	4.50257	-2.38161	-13.0256	5e-05	0.000293557	yes
gene:ENSG00000008311	ENSG00000008311	AASS	NA	7:122075646-122144280	WT_UD_UT_24	WT_ENDO_UT_24	OK	64.7734	12.4231	-2.38237	-13.0646	5e-05	0.000293557	yes
gene:ENSG00000167617	ENSG00000167617	CDC42EP5	NA	19:54465025-54473264	WT_UD_UT_24	WT_ENDO_UT_24	OK	14.8041	2.82599	-2.38917	-2.41359	5e-05	0.000293557	yes
gene:ENSG00000139318	ENSG00000139318	DUSP6	NA	12:89347231-89353271	WT_UD_UT_24	WT_ENDO_UT_24	OK	71.898	13.72	-2.38967	-8.50193	5e-05	0.000293557	yes
gene:ENSG00000233718	ENSG00000233718	MYCNOS	NA	2:15920398-15947007	WT_UD_UT_24	WT_ENDO_UT_24	OK	5.56665	1.06146	-2.39076	-1.89209	0.0054	0.0202572	yes
gene:ENSG00000111087	ENSG00000111087	GLI1	NA	12:57460134-57520517	WT_UD_UT_24	WT_ENDO_UT_24	OK	15.2532	2.89687	-2.39654	-1.24715	0.00145	0.00636968	yes
gene:ENSG00000248131	ENSG00000248131	ENSG00000248131	NA	5:12574856-12804363	WT_UD_UT_24	WT_ENDO_UT_24	OK	10.5732	2.00731	-2.39707	-9.16088	5e-05	0.000293557	yes
gene:ENSG00000279332	ENSG00000279332	ENSG00000279332	NA	18:23992772-24135829	WT_UD_UT_24	WT_ENDO_UT_24	OK	14.0897	2.67479	-2.39714	-1.94439	0.0064	0.0234845	yes
gene:ENSG00000152061	ENSG00000152061	RABGAP1L	NA	1:174115299-174995308	WT_UD_UT_24	WT_ENDO_UT_24	OK	26.759	5.07423	-2.39876	-5.43364	5e-05	0.000293557	yes
gene:ENSG00000108984	ENSG00000108984	MAP2K6	NA	17:69414697-69543331	WT_UD_UT_24	WT_ENDO_UT_24	OK	18.2611	3.46007	-2.3999	-5.32073	5e-05	0.000293557	yes
gene:ENSG00000197462	ENSG00000197462	ENSG00000197462	NA	7:125917870-125933832	WT_UD_UT_24	WT_ENDO_UT_24	OK	6.87281	1.30066	-2.40166	-6.62559	5e-05	0.000293557	yes
gene:ENSG00000164588	ENSG00000164588	HCN1	NA	5:45254949-45696498	WT_UD_UT_24	WT_ENDO_UT_24	OK	17.6404	3.33206	-2.40439	-6.34183	0.00415	0.0160971	yes
gene:ENSG00000141736	ENSG00000141736	ERBB2	NA	17:39671121-39730787	WT_UD_UT_24	WT_ENDO_UT_24	OK	206.193	38.7779	-2.41069	-5.06109	5e-05	0.000293557	yes
gene:ENSG00000251292	ENSG00000251292	ENSG00000251292	NA	4:23560922-23904089	WT_UD_UT_24	WT_ENDO_UT_24	OK	265.62	49.7651	-2.41616	-14.3367	5e-05	0.000293557	yes
gene:ENSG00000077684	ENSG00000077684	JADE1	NA	4:128809622-129116640	WT_UD_UT_24	WT_ENDO_UT_24	OK	39.4674	7.39082	-2.41685	-6.71305	5e-05	0.000293557	yes
gene:ENSG00000279882	ENSG00000279882	ENSG00000279882	NA	19:27638482-27646483	WT_UD_UT_24	WT_ENDO_UT_24	OK	79.9759	14.97	-2.41749	-8.05687	5e-05	0.000293557	yes
gene:ENSG00000167654	ENSG00000167654	ATCAY	NA	19:3879863-3928079	WT_UD_UT_24	WT_ENDO_UT_24	OK	9.035	1.69007	-2.41844	-5.06636	5e-05	0.000293557	yes
gene:ENSG00000130303	ENSG00000130303	BST2	NA	19:17402938-17405648	WT_UD_UT_24	WT_ENDO_UT_24	OK	10.8676	2.03023	-2.42031	-3.10724	5e-05	0.000293557	yes
gene:ENSG00000141738	ENSG00000141738	GRB7	NA	17:39737926-39747291	WT_UD_UT_24	WT_ENDO_UT_24	OK	22.2319	4.14019	-2.42486	-9.93905	5e-05	0.000293557	yes
gene:ENSG00000185215	ENSG00000185215	TNFAIP2	NA	14:103123441-103137439	WT_UD_UT_24	WT_ENDO_UT_24	OK	9.65083	1.79495	-2.42671	-5.32407	5e-05	0.000293557	yes
gene:ENSG00000162878	ENSG00000162878	PKDCC	NA	2:42048019-42058528	WT_UD_UT_24	WT_ENDO_UT_24	OK	17.4994	3.20115	-2.45064	-5.07426	5e-05	0.000293557	yes
gene:ENSG00000104327	ENSG00000104327	CALB1	NA	8:90058607-90095475	WT_UD_UT_24	WT_ENDO_UT_24	OK	140.239	25.5025	-2.45918	-11.8625	5e-05	0.000293557	yes
gene:ENSG00000150593	ENSG00000150593	PDCD4	NA	10:110869742-110919274	WT_UD_UT_24	WT_ENDO_UT_24	OK	16.9783	3.08044	-2.46248	-4.41053	5e-05	0.000293557	yes
gene:ENSG00000140835	ENSG00000140835	CHST4	NA	16:71447596-71565089	WT_UD_UT_24	WT_ENDO_UT_24	OK	7.03803	1.27348	-2.4664	-5.15991	5e-05	0.000293557	yes
gene:ENSG00000250947	ENSG00000250947	TRPC7-AS2	NA	5:136213319-136365537	WT_UD_UT_24	WT_ENDO_UT_24	OK	15.6508	2.79836	-2.48358	-8.48467	5e-05	0.000293557	yes
gene:ENSG00000011332	ENSG00000011332	DPF1	NA	19:38211005-38229714	WT_UD_UT_24	WT_ENDO_UT_24	OK	9.17708	1.63899	-2.48523	-3.13186	5e-05	0.000293557	yes
gene:ENSG00000184481	ENSG00000184481	FOXO4	NA	X:71096196-71103535	WT_UD_UT_24	WT_ENDO_UT_24	OK	54.3872	9.65369	-2.49412	-6.85169	5e-05	0.000293557	yes
gene:ENSG00000075213	ENSG00000075213	SEMA3A	NA	7:83955776-84492724	WT_UD_UT_24	WT_ENDO_UT_24	OK	14.9388	2.64745	-2.49639	-6.67868	5e-05	0.000293557	yes
gene:ENSG00000230798	ENSG00000230798	FOXD3-AS1	NA	1:63320883-63325126	WT_UD_UT_24	WT_ENDO_UT_24	OK	230.038	40.7363	-2.49748	-10.9967	5e-05	0.000293557	yes
gene:ENSG00000120318	ENSG00000120318	ARAP3	NA	5:141653400-141682221	WT_UD_UT_24	WT_ENDO_UT_24	OK	21.0571	3.69895	-2.50912	-12.3215	5e-05	0.000293557	yes
gene:ENSG00000129991	ENSG00000129991	TNNI3	NA	19:55151766-55180441	WT_UD_UT_24	WT_ENDO_UT_24	OK	13.9407	2.44369	-2.51216	-3.52164	5e-05	0.000293557	yes
gene:ENSG00000226673	ENSG00000226673	LINC01108	NA	6:14280126-14285454	WT_UD_UT_24	WT_ENDO_UT_24	OK	81.7748	14.2923	-2.51642	-10.9566	5e-05	0.000293557	yes
gene:ENSG00000147601	ENSG00000147601	TERF1	NA	8:73008863-73048122	WT_UD_UT_24	WT_ENDO_UT_24	OK	170.641	29.7847	-2.51832	-11.0454	5e-05	0.000293557	yes
gene:ENSG00000233547	ENSG00000233547	ENSG00000233547	NA	10:112950249-113167678	WT_UD_UT_24	WT_ENDO_UT_24	OK	6.16227	1.07513	-2.51895	-2.162	0.00745	0.0267934	yes
gene:ENSG00000137841	ENSG00000137841	PLCB2	NA	15:40278175-40307935	WT_UD_UT_24	WT_ENDO_UT_24	OK	8.94633	1.54233	-2.53619	-4.0947	5e-05	0.000293557	yes
gene:ENSG00000170955	ENSG00000170955	CAVIN3	NA	11:6318945-6320647	WT_UD_UT_24	WT_ENDO_UT_24	OK	24.9897	4.29863	-2.53939	-11.0315	5e-05	0.000293557	yes
gene:ENSG00000169715	ENSG00000169715	MT1E	NA	16:56625474-56627112	WT_UD_UT_24	WT_ENDO_UT_24	OK	251.778	43.1065	-2.54618	-12.4581	5e-05	0.000293557	yes
gene:ENSG00000157782	ENSG00000157782	CABP1	NA	12:120629610-120667324	WT_UD_UT_24	WT_ENDO_UT_24	OK	16.4789	2.81084	-2.55154	-9.7117	5e-05	0.000293557	yes
gene:ENSG00000251687	ENSG00000251687	ENSG00000251687	NA	4:145680114-145938635	WT_UD_UT_24	WT_ENDO_UT_24	OK	48.7519	8.29941	-2.55438	-5.47225	5e-05	0.000293557	yes
gene:ENSG00000124496	ENSG00000124496	TRERF1	NA	6:42224930-42452051	WT_UD_UT_24	WT_ENDO_UT_24	OK	8.51989	1.44607	-2.5587	-12.8647	5e-05	0.000293557	yes
gene:ENSG00000143632	ENSG00000143632	ACTA1	NA	1:229431244-229434098	WT_UD_UT_24	WT_ENDO_UT_24	OK	7.5315	1.26586	-2.57282	-8.87688	5e-05	0.000293557	yes
gene:ENSG00000113657	ENSG00000113657	DPYSL3	NA	5:147390810-147510056	WT_UD_UT_24	WT_ENDO_UT_24	OK	336.707	56.486	-2.57553	-7.45754	5e-05	0.000293557	yes
gene:ENSG00000169783	ENSG00000169783	LINGO1	NA	15:77613026-77820900	WT_UD_UT_24	WT_ENDO_UT_24	OK	53.8837	9.03898	-2.57562	-11.9265	5e-05	0.000293557	yes
gene:ENSG00000184224	ENSG00000184224	C11orf72	NA	11:67602879-67606706	WT_UD_UT_24	WT_ENDO_UT_24	OK	6.12149	1.02508	-2.57814	-10.1939	5e-05	0.000293557	yes
gene:ENSG00000269926	ENSG00000269926	ENSG00000269926	NA	10:72273919-72276036	WT_UD_UT_24	WT_ENDO_UT_24	OK	9.91473	1.65073	-2.58647	-5.37174	5e-05	0.000293557	yes
gene:ENSG00000165140	ENSG00000165140	FBP1	NA	9:94603132-94640249	WT_UD_UT_24	WT_ENDO_UT_24	OK	8.53945	1.41469	-2.59366	-4.78567	5e-05	0.000293557	yes
gene:ENSG00000268471	ENSG00000268471	LINC02486	NA	4:152536263-152539263	WT_UD_UT_24	WT_ENDO_UT_24	OK	7.68232	1.26429	-2.60321	-1.85066	5e-05	0.000293557	yes
gene:ENSG00000198626	ENSG00000198626	RYR2	NA	1:237042204-237833988	WT_UD_UT_24	WT_ENDO_UT_24	OK	7.28191	1.18997	-2.61339	-3.52571	5e-05	0.000293557	yes
gene:ENSG00000253313	ENSG00000253313	C1orf210	NA	1:43281882-43285617	WT_UD_UT_24	WT_ENDO_UT_24	OK	8.94684	1.44851	-2.62681	-7.20377	5e-05	0.000293557	yes
gene:ENSG00000116016	ENSG00000116016	EPAS1	NA	2:46293666-46386703	WT_UD_UT_24	WT_ENDO_UT_24	OK	7.29388	1.1614	-2.65082	-3.35835	5e-05	0.000293557	yes
gene:ENSG00000274021	ENSG00000274021	ENSG00000274021	NA	12:89347231-89353271	WT_UD_UT_24	WT_ENDO_UT_24	OK	24.7845	3.93446	-2.6552	-8.9079	5e-05	0.000293557	yes
gene:ENSG00000254339	ENSG00000254339	ENSG00000254339	NA	8:114282066-114295839	WT_UD_UT_24	WT_ENDO_UT_24	OK	198.387	31.119	-2.67245	-15.4242	5e-05	0.000293557	yes
gene:ENSG00000130813	ENSG00000130813	C19orf66	NA	19:10086121-10102796	WT_UD_UT_24	WT_ENDO_UT_24	OK	6.97261	1.09203	-2.67468	-4.60841	5e-05	0.000293557	yes
gene:ENSG00000102096	ENSG00000102096	PIM2	NA	X:48913181-48919024	WT_UD_UT_24	WT_ENDO_UT_24	OK	104.74	16.3746	-2.67728	-15.3619	5e-05	0.000293557	yes
gene:ENSG00000149926	ENSG00000149926	FAM57B	NA	16:30023333-30052978	WT_UD_UT_24	WT_ENDO_UT_24	OK	10.0721	1.5746	-2.67731	-9.10724	5e-05	0.000293557	yes
gene:ENSG00000253358	ENSG00000253358	ENSG00000253358	NA	8:90993795-91041064	WT_UD_UT_24	WT_ENDO_UT_24	OK	7.14502	1.10395	-2.69426	-2.36238	0.0081	0.0288047	yes
gene:ENSG00000154080	ENSG00000154080	CHST9	NA	18:26454909-27190698	WT_UD_UT_24	WT_ENDO_UT_24	OK	9.39469	1.44358	-2.70219	-7.73391	5e-05	0.000293557	yes
gene:ENSG00000105289	ENSG00000105289	TJP3	NA	19:3708108-3750813	WT_UD_UT_24	WT_ENDO_UT_24	OK	8.99658	1.37337	-2.71165	-4.05316	5e-05	0.000293557	yes
gene:ENSG00000137266	ENSG00000137266	SLC22A23	NA	6:3224260-3457022	WT_UD_UT_24	WT_ENDO_UT_24	OK	22.8485	3.46225	-2.72232	-2.2259	0.0001	0.000562019	yes
gene:ENSG00000104833	ENSG00000104833	TUBB4A	NA	19:6494318-6502848	WT_UD_UT_24	WT_ENDO_UT_24	OK	7.88355	1.19387	-2.7232	-4.22397	5e-05	0.000293557	yes
gene:ENSG00000154027	ENSG00000154027	AK5	NA	1:77282050-77559969	WT_UD_UT_24	WT_ENDO_UT_24	OK	6.66319	1.00617	-2.72734	-3.11765	5e-05	0.000293557	yes
gene:ENSG00000255021	ENSG00000255021	ENSG00000255021	NA	3:14272372-14303845	WT_UD_UT_24	WT_ENDO_UT_24	OK	18.5607	2.73266	-2.76388	-8.73431	5e-05	0.000293557	yes
gene:ENSG00000136160	ENSG00000136160	EDNRB	NA	13:77895480-78659179	WT_UD_UT_24	WT_ENDO_UT_24	OK	9.83301	1.40947	-2.80248	-4.70729	5e-05	0.000293557	yes
gene:ENSG00000155099	ENSG00000155099	PIP4P2	NA	8:90993795-91041064	WT_UD_UT_24	WT_ENDO_UT_24	OK	30.6415	4.34465	-2.81818	-1.59624	5e-05	0.000293557	yes
gene:ENSG00000232301	ENSG00000232301	LNCPRESS1	NA	7:101299612-101301270	WT_UD_UT_24	WT_ENDO_UT_24	OK	79.8401	11.3095	-2.81958	-14.7585	5e-05	0.000293557	yes
gene:ENSG00000128567	ENSG00000128567	PODXL	NA	7:131500261-131558217	WT_UD_UT_24	WT_ENDO_UT_24	OK	201.715	28.4773	-2.82443	-6.68278	5e-05	0.000293557	yes
gene:ENSG00000071282	ENSG00000071282	LMCD1	NA	3:7952804-8611924	WT_UD_UT_24	WT_ENDO_UT_24	OK	10.5593	1.45535	-2.85908	-5.48177	5e-05	0.000293557	yes
gene:ENSG00000258649	ENSG00000258649	ENSG00000258649	NA	14:37971988-38202923	WT_UD_UT_24	WT_ENDO_UT_24	OK	22.8737	3.12571	-2.87143	-3.11776	5e-05	0.000293557	yes
gene:ENSG00000149557	ENSG00000149557	FEZ1	NA	11:125445744-125499528	WT_UD_UT_24	WT_ENDO_UT_24	OK	17.7095	2.41825	-2.87249	-7.67072	5e-05	0.000293557	yes
gene:ENSG00000167371	ENSG00000167371	PRRT2	NA	16:29806105-29848039	WT_UD_UT_24	WT_ENDO_UT_24	OK	52.8993	7.20716	-2.87575	-3.13514	0.00195	0.00828485	yes
gene:ENSG00000008083	ENSG00000008083	JARID2	NA	6:15246295-15522040	WT_UD_UT_24	WT_ENDO_UT_24	OK	110.243	14.9914	-2.87847	-16.8325	5e-05	0.000293557	yes
gene:ENSG00000101194	ENSG00000101194	SLC17A9	NA	20:62952646-62969585	WT_UD_UT_24	WT_ENDO_UT_24	OK	12.8782	1.74858	-2.88068	-8.17094	5e-05	0.000293557	yes
gene:ENSG00000158246	ENSG00000158246	FAM46B	NA	1:27005019-27012836	WT_UD_UT_24	WT_ENDO_UT_24	OK	50.9003	6.75927	-2.91273	-16.973	5e-05	0.000293557	yes
gene:ENSG00000159784	ENSG00000159784	FAM131B	NA	7:143353399-143362770	WT_UD_UT_24	WT_ENDO_UT_24	OK	11.7247	1.55279	-2.91662	-12.2217	5e-05	0.000293557	yes
gene:ENSG00000235688	ENSG00000235688	ENSG00000235688	NA	2:949626-950274	WT_UD_UT_24	WT_ENDO_UT_24	OK	19.9706	2.62924	-2.92516	-8.47331	5e-05	0.000293557	yes
gene:ENSG00000187193	ENSG00000187193	MT1X	NA	16:56682423-56688052	WT_UD_UT_24	WT_ENDO_UT_24	OK	121.412	15.9369	-2.92946	-10.2081	5e-05	0.000293557	yes
gene:ENSG00000224525	ENSG00000224525	ENSG00000224525	NA	1:242082985-242524696	WT_UD_UT_24	WT_ENDO_UT_24	OK	12.9349	1.6967	-2.93047	-7.14308	5e-05	0.000293557	yes
gene:ENSG00000123560	ENSG00000123560	PLP1	NA	X:103773717-103792619	WT_UD_UT_24	WT_ENDO_UT_24	OK	20.1788	2.61641	-2.94718	-7.70444	5e-05	0.000293557	yes
gene:ENSG00000118507	ENSG00000118507	AKAP7	NA	6:131135665-131283535	WT_UD_UT_24	WT_ENDO_UT_24	OK	33.3144	4.29351	-2.95591	-8.97711	5e-05	0.000293557	yes
gene:ENSG00000173175	ENSG00000173175	ADCY5	NA	3:123282295-123449758	WT_UD_UT_24	WT_ENDO_UT_24	OK	11.6149	1.49576	-2.95702	-5.41899	5e-05	0.000293557	yes
gene:ENSG00000162496	ENSG00000162496	DHRS3	NA	1:12567909-12617731	WT_UD_UT_24	WT_ENDO_UT_24	OK	11.0782	1.41204	-2.97187	-6.77422	5e-05	0.000293557	yes
gene:ENSG00000231412	ENSG00000231412	ENSG00000231412	NA	19:43329294-43331430	WT_UD_UT_24	WT_ENDO_UT_24	OK	65.9895	8.40976	-2.9721	-8.47043	5e-05	0.000293557	yes
gene:ENSG00000253507	ENSG00000253507	ENSG00000253507	NA	8:131308544-131317632	WT_UD_UT_24	WT_ENDO_UT_24	OK	89.4285	11.3714	-2.97532	-15.523	5e-05	0.000293557	yes
gene:ENSG00000154096	ENSG00000154096	THY1	NA	11:119381777-119526664	WT_UD_UT_24	WT_ENDO_UT_24	OK	219.103	27.6804	-2.98467	-9.42381	5e-05	0.000293557	yes
gene:ENSG00000117154	ENSG00000117154	IGSF21	NA	1:18107745-18378483	WT_UD_UT_24	WT_ENDO_UT_24	OK	25.479	3.17561	-3.0042	-11.0303	5e-05	0.000293557	yes
gene:ENSG00000157150	ENSG00000157150	TIMP4	NA	3:12004401-12191400	WT_UD_UT_24	WT_ENDO_UT_24	OK	9.83242	1.21877	-3.01212	-7.5298	5e-05	0.000293557	yes
gene:ENSG00000120949	ENSG00000120949	TNFRSF8	NA	1:12063376-12144207	WT_UD_UT_24	WT_ENDO_UT_24	OK	11.6221	1.41125	-3.04183	-13.4751	5e-05	0.000293557	yes
gene:ENSG00000171794	ENSG00000171794	UTF1	NA	10:133230273-133231558	WT_UD_UT_24	WT_ENDO_UT_24	OK	304.256	36.636	-3.05395	-18.5252	5e-05	0.000293557	yes
gene:ENSG00000169499	ENSG00000169499	PLEKHA2	NA	8:38901234-38973909	WT_UD_UT_24	WT_ENDO_UT_24	OK	8.656	1.01688	-3.08955	-4.41098	5e-05	0.000293557	yes
gene:ENSG00000187608	ENSG00000187608	ISG15	NA	1:1001137-1014541	WT_UD_UT_24	WT_ENDO_UT_24	OK	14.9567	1.73721	-3.10594	-8.69867	5e-05	0.000293557	yes
gene:ENSG00000255026	ENSG00000255026	ENSG00000255026	NA	11:287304-288987	WT_UD_UT_24	WT_ENDO_UT_24	OK	12.2749	1.42012	-3.11164	-6.41981	5e-05	0.000293557	yes
gene:ENSG00000164056	ENSG00000164056	SPRY1	NA	4:123396794-123403760	WT_UD_UT_24	WT_ENDO_UT_24	OK	55.2521	6.26521	-3.14059	-12.6948	5e-05	0.000293557	yes
gene:ENSG00000263873	ENSG00000263873	ENSG00000263873	NA	11:119381777-119526664	WT_UD_UT_24	WT_ENDO_UT_24	OK	168.62	19.1013	-3.14203	-8.55237	5e-05	0.000293557	yes
gene:ENSG00000125144	ENSG00000125144	MT1G	NA	16:56666730-56668065	WT_UD_UT_24	WT_ENDO_UT_24	OK	418.695	47.3802	-3.14354	-16.7987	5e-05	0.000293557	yes
gene:ENSG00000128610	ENSG00000128610	FEZF1	NA	7:122301393-122310691	WT_UD_UT_24	WT_ENDO_UT_24	OK	17.8139	2.00444	-3.15173	-7.6559	5e-05	0.000293557	yes
gene:ENSG00000156049	ENSG00000156049	GNA14	NA	9:77423078-77648307	WT_UD_UT_24	WT_ENDO_UT_24	OK	22.7008	2.51521	-3.17399	-14.9593	5e-05	0.000293557	yes
gene:ENSG00000091986	ENSG00000091986	CCDC80	NA	3:112596793-112649530	WT_UD_UT_24	WT_ENDO_UT_24	OK	14.5534	1.58737	-3.19665	-6.85104	5e-05	0.000293557	yes
gene:ENSG00000179761	ENSG00000179761	PIPOX	NA	17:28905249-29057220	WT_UD_UT_24	WT_ENDO_UT_24	OK	30.7347	3.28587	-3.22552	-4.45605	5e-05	0.000293557	yes
gene:ENSG00000259439	ENSG00000259439	LINC01833	NA	2:44921076-44939199	WT_UD_UT_24	WT_ENDO_UT_24	OK	12.8514	1.37234	-3.22722	-4.59877	5e-05	0.000293557	yes
gene:ENSG00000105605	ENSG00000105605	CACNG7	NA	19:53909334-53943941	WT_UD_UT_24	WT_ENDO_UT_24	OK	22.0986	2.30438	-3.2615	-11.121	5e-05	0.000293557	yes
gene:ENSG00000110446	ENSG00000110446	SLC15A3	NA	11:60913165-60952530	WT_UD_UT_24	WT_ENDO_UT_24	OK	10.4352	1.07305	-3.28167	-1.42087	0.00065	0.00311216	yes
gene:ENSG00000068831	ENSG00000068831	RASGRP2	NA	11:64726910-64745456	WT_UD_UT_24	WT_ENDO_UT_24	OK	15.1733	1.53527	-3.30498	-5.07188	5e-05	0.000293557	yes
gene:ENSG00000156475	ENSG00000156475	PPP2R2B	NA	5:146563225-147084784	WT_UD_UT_24	WT_ENDO_UT_24	OK	12.3982	1.23857	-3.32338	-4.17672	5e-05	0.000293557	yes
gene:ENSG00000136014	ENSG00000136014	USP44	NA	12:95516559-95551490	WT_UD_UT_24	WT_ENDO_UT_24	OK	42.0117	4.15745	-3.33702	-11.8855	5e-05	0.000293557	yes
gene:ENSG00000243709	ENSG00000243709	LEFTY1	NA	1:225886281-225924340	WT_UD_UT_24	WT_ENDO_UT_24	OK	46.7676	4.62732	-3.33726	-7.69332	5e-05	0.000293557	yes
gene:ENSG00000166073	ENSG00000166073	GPR176	NA	15:39600030-39920892	WT_UD_UT_24	WT_ENDO_UT_24	OK	54.4628	5.29	-3.36393	-18.3127	5e-05	0.000293557	yes
gene:ENSG00000254934	ENSG00000254934	LINC00678	NA	11:27506837-27877648	WT_UD_UT_24	WT_ENDO_UT_24	OK	233.183	22.198	-3.39296	-18.9579	5e-05	0.000293557	yes
gene:ENSG00000182866	ENSG00000182866	LCK	NA	1:32251238-32286165	WT_UD_UT_24	WT_ENDO_UT_24	OK	45.8159	4.26526	-3.42514	-13.2447	5e-05	0.000293557	yes
gene:ENSG00000132274	ENSG00000132274	TRIM22	NA	11:5663556-5938619	WT_UD_UT_24	WT_ENDO_UT_24	OK	20.0391	1.76696	-3.50348	-4.53421	5e-05	0.000293557	yes
gene:ENSG00000147596	ENSG00000147596	PRDM14	NA	8:70051650-70071693	WT_UD_UT_24	WT_ENDO_UT_24	OK	71.5282	6.06355	-3.56028	-11.6926	5e-05	0.000293557	yes
gene:ENSG00000187140	ENSG00000187140	FOXD3	NA	1:63320883-63325126	WT_UD_UT_24	WT_ENDO_UT_24	OK	19.8161	1.6761	-3.56349	-9.55276	5e-05	0.000293557	yes
gene:ENSG00000163032	ENSG00000163032	VSNL1	NA	2:17539125-17657018	WT_UD_UT_24	WT_ENDO_UT_24	OK	105.446	8.79877	-3.58306	-13.2809	5e-05	0.000293557	yes
gene:ENSG00000128849	ENSG00000128849	CGNL1	NA	15:57375966-57550727	WT_UD_UT_24	WT_ENDO_UT_24	OK	25.9493	1.99678	-3.69994	-13.6864	5e-05	0.000293557	yes
gene:ENSG00000189143	ENSG00000189143	CLDN4	NA	7:73799541-73832693	WT_UD_UT_24	WT_ENDO_UT_24	OK	17.3964	1.31311	-3.72772	-13.0765	5e-05	0.000293557	yes
gene:ENSG00000131771	ENSG00000131771	PPP1R1B	NA	17:39626739-39636626	WT_UD_UT_24	WT_ENDO_UT_24	OK	15.8251	1.00115	-3.9825	-8.64924	5e-05	0.000293557	yes
gene:ENSG00000230316	ENSG00000230316	FEZF1-AS1	NA	7:122301393-122310691	WT_UD_UT_24	WT_ENDO_UT_24	OK	21.1371	1.32787	-3.99259	-8.50518	5e-05	0.000293557	yes
gene:ENSG00000279646	ENSG00000279646	AC016577.1	NA	5:155870343-156767788	WT_UD_UT_24	WT_ENDO_UT_24	OK	72.5998	4.2297	-4.10134	-5.74373	5e-05	0.000293557	yes
gene:ENSG00000124313	ENSG00000124313	IQSEC2	NA	X:53232875-53321324	WT_UD_UT_24	WT_ENDO_UT_24	OK	28.912	1.39859	-4.36962	-10.4531	5e-05	0.000293557	yes
gene:ENSG00000179046	ENSG00000179046	TRIML2	NA	4:188091272-188109603	WT_UD_UT_24	WT_ENDO_UT_24	OK	61.2217	2.95024	-4.37514	-12.8747	5e-05	0.000293557	yes
gene:ENSG00000104332	ENSG00000104332	SFRP1	NA	8:41261957-41309497	WT_UD_UT_24	WT_ENDO_UT_24	OK	25.3644	1.0842	-4.5481	-21.9951	5e-05	0.000293557	yes
gene:ENSG00000181449	ENSG00000181449	SOX2	NA	3:180983708-181836880	WT_UD_UT_24	WT_ENDO_UT_24	OK	125.538	3.73079	-5.07249	-19.3772	5e-05	0.000293557	yes

## Sheet: WT UT UD 24 vs WT UT ENDO 48
test_id	gene_id	gene	gene_id2	locus	sample_1	sample_2	status	value_1	value_2	log2.fold_change	test_stat	p_value	q_value	significant
gene:ENSG00000147869	ENSG00000147869	CER1	NA	9:14719723-14722717	WT_UD_UT_24	WT_ENDO_UT_48	OK	1.61417	4525.76	11.4532	29.909	5e-05	0.000293557	yes
gene:ENSG00000090530	ENSG00000090530	P3H2	NA	3:189956727-190144846	WT_UD_UT_24	WT_ENDO_UT_48	OK	1.64961	397.733	7.91354	17.4884	5e-05	0.000293557	yes
gene:ENSG00000095596	ENSG00000095596	CYP26A1	NA	10:93073474-93077890	WT_UD_UT_24	WT_ENDO_UT_48	OK	2.57207	454.964	7.46668	17.7178	5e-05	0.000293557	yes
gene:ENSG00000187634	ENSG00000187634	SAMD11	NA	1:923927-959309	WT_UD_UT_24	WT_ENDO_UT_48	OK	1.05966	181.407	7.41948	3.52907	5e-05	0.000293557	yes
gene:ENSG00000116729	ENSG00000116729	WLS	NA	1:67701465-68233120	WT_UD_UT_24	WT_ENDO_UT_48	OK	1.25466	169.303	7.07617	6.44998	5e-05	0.000293557	yes
gene:ENSG00000185155	ENSG00000185155	MIXL1	NA	1:226223617-226227054	WT_UD_UT_24	WT_ENDO_UT_48	OK	8.96978	842.849	6.55406	27.1414	5e-05	0.000293557	yes
gene:ENSG00000204335	ENSG00000204335	SP5	NA	2:170715350-170718078	WT_UD_UT_24	WT_ENDO_UT_48	OK	1.6659	134.301	6.33302	5.62599	5e-05	0.000293557	yes
gene:ENSG00000185269	ENSG00000185269	NOTUM	NA	17:81952506-81961840	WT_UD_UT_24	WT_ENDO_UT_48	OK	1.00781	60.99	5.91928	12.7435	5e-05	0.000293557	yes
gene:ENSG00000134107	ENSG00000134107	BHLHE40	NA	3:4896808-4985323	WT_UD_UT_24	WT_ENDO_UT_48	OK	2.81086	166.87	5.89157	15.8279	5e-05	0.000293557	yes
gene:ENSG00000174640	ENSG00000174640	SLCO2A1	NA	3:133932695-134052184	WT_UD_UT_24	WT_ENDO_UT_48	OK	1.75011	98.094	5.80865	5.35444	5e-05	0.000293557	yes
gene:ENSG00000138650	ENSG00000138650	PCDH10	NA	4:133149314-133208606	WT_UD_UT_24	WT_ENDO_UT_48	OK	2.59551	138.405	5.73673	19.7907	5e-05	0.000293557	yes
gene:ENSG00000165588	ENSG00000165588	OTX2	NA	14:56799904-56810479	WT_UD_UT_24	WT_ENDO_UT_48	OK	7.22824	322.636	5.48012	25.2664	5e-05	0.000293557	yes
gene:ENSG00000144476	ENSG00000144476	ACKR3	NA	2:236567786-236582358	WT_UD_UT_24	WT_ENDO_UT_48	OK	1.03249	40.8941	5.3077	10.6769	5e-05	0.000293557	yes
gene:ENSG00000158270	ENSG00000158270	COLEC12	NA	18:316736-500722	WT_UD_UT_24	WT_ENDO_UT_48	OK	1.08201	41.5251	5.2622	22.6361	5e-05	0.000293557	yes
gene:ENSG00000049089	ENSG00000049089	COL9A2	NA	1:40300486-40317816	WT_UD_UT_24	WT_ENDO_UT_48	OK	4.2226	136.437	5.01396	13.9321	5e-05	0.000293557	yes
gene:ENSG00000139263	ENSG00000139263	LRIG3	NA	12:58872148-58920522	WT_UD_UT_24	WT_ENDO_UT_48	OK	1.28564	40.1074	4.96331	6.35821	5e-05	0.000293557	yes
gene:ENSG00000153363	ENSG00000153363	ENSG00000153363	NA	1:211382802-211435333	WT_UD_UT_24	WT_ENDO_UT_48	OK	9.58706	292.458	4.931	16.2573	5e-05	0.000293557	yes
gene:ENSG00000099250	ENSG00000099250	NRP1	NA	10:33177491-33336262	WT_UD_UT_24	WT_ENDO_UT_48	OK	1.07981	32.6714	4.91918	8.42622	5e-05	0.000293557	yes
gene:ENSG00000177283	ENSG00000177283	FZD8	NA	10:35638248-35642278	WT_UD_UT_24	WT_ENDO_UT_48	OK	4.49293	124.842	4.79631	8.59501	5e-05	0.000293557	yes
gene:ENSG00000116106	ENSG00000116106	EPHA4	NA	2:221418026-221574454	WT_UD_UT_24	WT_ENDO_UT_48	OK	1.13131	30.2118	4.73904	8.04106	5e-05	0.000293557	yes
gene:ENSG00000164741	ENSG00000164741	DLC1	NA	8:13083360-13604610	WT_UD_UT_24	WT_ENDO_UT_48	OK	2.43966	61.9887	4.66725	9.08115	5e-05	0.000293557	yes
gene:ENSG00000074527	ENSG00000074527	NTN4	NA	12:95551581-95791152	WT_UD_UT_24	WT_ENDO_UT_48	OK	1.42373	35.5437	4.64185	6.70343	5e-05	0.000293557	yes
gene:ENSG00000137834	ENSG00000137834	SMAD6	NA	15:66702227-66782848	WT_UD_UT_24	WT_ENDO_UT_48	OK	2.42592	58.4517	4.59064	16.3061	5e-05	0.000293557	yes
gene:ENSG00000107485	ENSG00000107485	GATA3	NA	10:8053603-8075198	WT_UD_UT_24	WT_ENDO_UT_48	OK	1.58338	38.0331	4.58618	7.8587	5e-05	0.000293557	yes
gene:ENSG00000065320	ENSG00000065320	NTN1	NA	17:9021541-9244000	WT_UD_UT_24	WT_ENDO_UT_48	OK	5.19214	121.669	4.55048	23.96	5e-05	0.000293557	yes
gene:ENSG00000170542	ENSG00000170542	SERPINB9	NA	6:2887265-2903280	WT_UD_UT_24	WT_ENDO_UT_48	OK	15.0258	334.36	4.47589	24.6749	5e-05	0.000293557	yes
gene:ENSG00000272841	ENSG00000272841	ENSG00000272841	NA	6:160990317-161117385	WT_UD_UT_24	WT_ENDO_UT_48	OK	1.85836	40.085	4.43096	6.51992	5e-05	0.000293557	yes
gene:ENSG00000153721	ENSG00000153721	CNKSR3	NA	6:154387503-154510659	WT_UD_UT_24	WT_ENDO_UT_48	OK	2.03617	43.9054	4.43047	13.6452	5e-05	0.000293557	yes
gene:ENSG00000132510	ENSG00000132510	KDM6B	NA	17:7839903-7854796	WT_UD_UT_24	WT_ENDO_UT_48	OK	1.49788	32.1916	4.4257	7.57788	5e-05	0.000293557	yes
gene:ENSG00000130635	ENSG00000130635	COL5A1	NA	9:134641773-134844843	WT_UD_UT_24	WT_ENDO_UT_48	OK	5.41702	116.359	4.42494	11.0548	5e-05	0.000293557	yes
gene:ENSG00000135111	ENSG00000135111	TBX3	NA	12:114670253-114684164	WT_UD_UT_24	WT_ENDO_UT_48	OK	1.88312	39.2678	4.38215	16.9955	5e-05	0.000293557	yes
gene:ENSG00000159388	ENSG00000159388	BTG2	NA	1:203305490-203309602	WT_UD_UT_24	WT_ENDO_UT_48	OK	1.64081	33.5109	4.35215	18.316	5e-05	0.000293557	yes
gene:ENSG00000184304	ENSG00000184304	PRKD1	NA	14:29576478-30297043	WT_UD_UT_24	WT_ENDO_UT_48	OK	1.13107	22.6362	4.32287	8.32433	5e-05	0.000293557	yes
gene:ENSG00000164292	ENSG00000164292	RHOBTB3	NA	5:95701248-95824383	WT_UD_UT_24	WT_ENDO_UT_48	OK	8.53018	168.552	4.30448	9.06345	5e-05	0.000293557	yes
gene:ENSG00000204262	ENSG00000204262	COL5A2	NA	2:189031895-189179879	WT_UD_UT_24	WT_ENDO_UT_48	OK	12.6607	246.444	4.28283	14.1626	5e-05	0.000293557	yes
gene:ENSG00000166482	ENSG00000166482	MFAP4	NA	17:19337553-19387240	WT_UD_UT_24	WT_ENDO_UT_48	OK	3.47664	64.6403	4.21667	8.27431	5e-05	0.000293557	yes
gene:ENSG00000161638	ENSG00000161638	ITGA5	NA	12:54353660-54497688	WT_UD_UT_24	WT_ENDO_UT_48	OK	9.05693	166.986	4.20456	9.8539	5e-05	0.000293557	yes
gene:ENSG00000171617	ENSG00000171617	ENC1	NA	5:74627405-74867854	WT_UD_UT_24	WT_ENDO_UT_48	OK	8.59123	156.544	4.18756	8.84091	5e-05	0.000293557	yes
gene:ENSG00000146250	ENSG00000146250	PRSS35	NA	6:83512537-83525704	WT_UD_UT_24	WT_ENDO_UT_48	OK	1.4037	24.6788	4.13597	18.906	5e-05	0.000293557	yes
gene:ENSG00000189431	ENSG00000189431	RASSF10	NA	11:13009576-13012106	WT_UD_UT_24	WT_ENDO_UT_48	OK	1.61117	27.8876	4.11344	19.5919	5e-05	0.000293557	yes
gene:ENSG00000061337	ENSG00000061337	LZTS1	NA	8:20246164-20303963	WT_UD_UT_24	WT_ENDO_UT_48	OK	12.6211	208.833	4.04844	3.9122	5e-05	0.000293557	yes
gene:ENSG00000078804	ENSG00000078804	TP53INP2	NA	20:34560541-34825649	WT_UD_UT_24	WT_ENDO_UT_48	OK	2.07462	33.8628	4.02879	9.88275	5e-05	0.000293557	yes
gene:ENSG00000138061	ENSG00000138061	CYP1B1	NA	2:37923186-38239590	WT_UD_UT_24	WT_ENDO_UT_48	OK	2.35106	38.2446	4.02387	2.13369	5e-05	0.000293557	yes
gene:ENSG00000102349	ENSG00000102349	KLF8	NA	X:56232420-56287889	WT_UD_UT_24	WT_ENDO_UT_48	OK	2.64166	41.5409	3.97502	16.7357	5e-05	0.000293557	yes
gene:ENSG00000101670	ENSG00000101670	LIPG	NA	18:49560698-49599182	WT_UD_UT_24	WT_ENDO_UT_48	OK	4.26855	67.0642	3.97372	15.5957	5e-05	0.000293557	yes
gene:ENSG00000013297	ENSG00000013297	CLDN11	NA	3:170418864-170860380	WT_UD_UT_24	WT_ENDO_UT_48	OK	4.31367	67.3899	3.96554	14.5617	5e-05	0.000293557	yes
gene:ENSG00000122694	ENSG00000122694	GLIPR2	NA	9:36136535-36163913	WT_UD_UT_24	WT_ENDO_UT_48	OK	2.21178	34.4122	3.95964	15.4435	5e-05	0.000293557	yes
gene:ENSG00000260778	ENSG00000260778	LOC106660606	NA	16:2253115-2273418	WT_UD_UT_24	WT_ENDO_UT_48	OK	1.64023	24.0909	3.87652	1.5454	0.015	0.0488294	yes
gene:ENSG00000107984	ENSG00000107984	DKK1	NA	10:52314295-52318042	WT_UD_UT_24	WT_ENDO_UT_48	OK	1.18156	17.2746	3.86988	6.69838	5e-05	0.000293557	yes
gene:ENSG00000213694	ENSG00000213694	S1PR3	NA	9:88990862-89005010	WT_UD_UT_24	WT_ENDO_UT_48	OK	2.66872	38.4819	3.84996	21.2793	5e-05	0.000293557	yes
gene:ENSG00000124126	ENSG00000124126	PREX1	NA	20:48624251-48849458	WT_UD_UT_24	WT_ENDO_UT_48	OK	4.66391	65.8046	3.81858	11.8173	5e-05	0.000293557	yes
gene:ENSG00000142627	ENSG00000142627	EPHA2	NA	1:16124336-16157329	WT_UD_UT_24	WT_ENDO_UT_48	OK	19.2373	266.846	3.79403	11.3294	5e-05	0.000293557	yes
gene:ENSG00000182580	ENSG00000182580	EPHB3	NA	3:184561783-184582409	WT_UD_UT_24	WT_ENDO_UT_48	OK	4.10079	55.7482	3.76495	7.61339	5e-05	0.000293557	yes
gene:ENSG00000169071	ENSG00000169071	ROR2	NA	9:91563090-91950162	WT_UD_UT_24	WT_ENDO_UT_48	OK	10.0196	133.543	3.73641	12.1098	5e-05	0.000293557	yes
gene:ENSG00000175906	ENSG00000175906	ARL4D	NA	17:43398958-43401137	WT_UD_UT_24	WT_ENDO_UT_48	OK	4.50825	57.9821	3.68497	19.5388	5e-05	0.000293557	yes
gene:ENSG00000109472	ENSG00000109472	CPE	NA	4:165361193-165498320	WT_UD_UT_24	WT_ENDO_UT_48	OK	5.75903	73.5722	3.67526	11.9609	5e-05	0.000293557	yes
gene:ENSG00000171766	ENSG00000171766	GATM	NA	15:45361123-45402327	WT_UD_UT_24	WT_ENDO_UT_48	OK	4.17146	52.4997	3.65368	10.9809	5e-05	0.000293557	yes
gene:ENSG00000149294	ENSG00000149294	NCAM1	NA	11:112959278-113278436	WT_UD_UT_24	WT_ENDO_UT_48	OK	1.28459	15.9289	3.63227	4.95357	5e-05	0.000293557	yes
gene:ENSG00000087008	ENSG00000087008	ACOX3	NA	4:8366281-8512610	WT_UD_UT_24	WT_ENDO_UT_48	OK	6.36388	77.53	3.60678	9.36278	5e-05	0.000293557	yes
gene:ENSG00000227279	ENSG00000227279	ENSG00000227279	NA	18:27950965-28177446	WT_UD_UT_24	WT_ENDO_UT_48	OK	10.1809	123.568	3.60138	3.27163	5e-05	0.000293557	yes
gene:ENSG00000259945	ENSG00000259945	ENSG00000259945	NA	16:67517861-67546788	WT_UD_UT_24	WT_ENDO_UT_48	OK	3.40606	41.161	3.5951	4.18065	5e-05	0.000293557	yes
gene:ENSG00000026025	ENSG00000026025	VIM	NA	10:17214238-17237593	WT_UD_UT_24	WT_ENDO_UT_48	OK	74.7631	895.253	3.5819	12.1518	5e-05	0.000293557	yes
gene:ENSG00000283263	ENSG00000283263	PTGR1	NA	9:111525158-111599855	WT_UD_UT_24	WT_ENDO_UT_48	OK	5.83322	68.6013	3.55587	5.54205	5e-05	0.000293557	yes
gene:ENSG00000234431	ENSG00000234431	ENSG00000234431	NA	2:201116103-201176687	WT_UD_UT_24	WT_ENDO_UT_48	OK	1.0913	12.8285	3.55524	2.15829	0.00615	0.0226876	yes
gene:ENSG00000154553	ENSG00000154553	PDLIM3	NA	4:185500659-185535612	WT_UD_UT_24	WT_ENDO_UT_48	OK	2.75466	32.2634	3.54995	12.786	5e-05	0.000293557	yes
gene:ENSG00000234961	ENSG00000234961	ENSG00000234961	NA	10:17214238-17237593	WT_UD_UT_24	WT_ENDO_UT_48	OK	51.4458	600.998	3.54623	5.54944	5e-05	0.000293557	yes
gene:ENSG00000188290	ENSG00000188290	HES4	NA	1:998961-1000172	WT_UD_UT_24	WT_ENDO_UT_48	OK	2.18326	25.4813	3.54488	12.1674	5e-05	0.000293557	yes
gene:ENSG00000109099	ENSG00000109099	PMP22	NA	17:15229776-15265707	WT_UD_UT_24	WT_ENDO_UT_48	OK	2.00011	23.2396	3.53844	8.74462	5e-05	0.000293557	yes
gene:ENSG00000150551	ENSG00000150551	LYPD1	NA	2:132416573-132671579	WT_UD_UT_24	WT_ENDO_UT_48	OK	1.37159	15.809	3.52683	13.3349	5e-05	0.000293557	yes
gene:ENSG00000100906	ENSG00000100906	NFKBIA	NA	14:35401510-35404749	WT_UD_UT_24	WT_ENDO_UT_48	OK	16.3126	184.586	3.50023	5.23503	5e-05	0.000293557	yes
gene:ENSG00000170558	ENSG00000170558	CDH2	NA	18:27950965-28177446	WT_UD_UT_24	WT_ENDO_UT_48	OK	24.5275	273.16	3.47727	11.638	5e-05	0.000293557	yes
gene:ENSG00000166839	ENSG00000166839	ANKDD1A	NA	15:64841882-64958700	WT_UD_UT_24	WT_ENDO_UT_48	OK	1.58891	17.6519	3.47372	4.03144	5e-05	0.000293557	yes
gene:ENSG00000137331	ENSG00000137331	IER3	NA	6:30742928-30744554	WT_UD_UT_24	WT_ENDO_UT_48	OK	39.8119	441.879	3.47238	20.9802	5e-05	0.000293557	yes
gene:ENSG00000173442	ENSG00000173442	EHBP1L1	NA	11:65576037-65592650	WT_UD_UT_24	WT_ENDO_UT_48	OK	2.08911	22.5123	3.42975	3.38484	5e-05	0.000293557	yes
gene:ENSG00000180479	ENSG00000180479	ZNF571	NA	19:37545469-37719790	WT_UD_UT_24	WT_ENDO_UT_48	OK	1.30541	13.9165	3.41422	5.285	5e-05	0.000293557	yes
gene:ENSG00000128394	ENSG00000128394	APOBEC3F	NA	22:39040603-39087743	WT_UD_UT_24	WT_ENDO_UT_48	OK	1.24259	13.0068	3.38785	8.04013	5e-05	0.000293557	yes
gene:ENSG00000258525	ENSG00000258525	LOC100506071	NA	14:30874513-31096450	WT_UD_UT_24	WT_ENDO_UT_48	OK	3.52734	36.7813	3.38232	5.91308	5e-05	0.000293557	yes
gene:ENSG00000260894	ENSG00000260894	ENSG00000260894	NA	16:67517861-67546788	WT_UD_UT_24	WT_ENDO_UT_48	OK	8.29137	85.1869	3.36095	2.78854	0.0009	0.00416891	yes
gene:ENSG00000187984	ENSG00000187984	ANKRD19P	NA	9:92809387-92899608	WT_UD_UT_24	WT_ENDO_UT_48	OK	3.50243	35.7796	3.35271	8.1918	5e-05	0.000293557	yes
gene:ENSG00000100473	ENSG00000100473	COCH	NA	14:30874513-31096450	WT_UD_UT_24	WT_ENDO_UT_48	OK	10.0637	102.328	3.34598	7.15982	5e-05	0.000293557	yes
gene:ENSG00000110841	ENSG00000110841	PPFIBP1	NA	12:27523430-27695564	WT_UD_UT_24	WT_ENDO_UT_48	OK	5.52685	55.5237	3.32858	10.4264	5e-05	0.000293557	yes
gene:ENSG00000116991	ENSG00000116991	SIPA1L2	NA	1:232397964-232561558	WT_UD_UT_24	WT_ENDO_UT_48	OK	4.9824	50.0181	3.32754	11.7696	5e-05	0.000293557	yes
gene:ENSG00000197324	ENSG00000197324	LRP10	NA	14:22871612-22881580	WT_UD_UT_24	WT_ENDO_UT_48	OK	14	138.909	3.31064	9.57803	5e-05	0.000293557	yes
gene:ENSG00000134363	ENSG00000134363	FST	NA	5:53480408-53487134	WT_UD_UT_24	WT_ENDO_UT_48	OK	3.88686	38.5051	3.30837	12.1323	5e-05	0.000293557	yes
gene:ENSG00000139438	ENSG00000139438	FAM222A	NA	12:109714227-109773508	WT_UD_UT_24	WT_ENDO_UT_48	OK	1.17415	11.4701	3.28819	11.6226	5e-05	0.000293557	yes
gene:ENSG00000039523	ENSG00000039523	RIPOR1	NA	16:67517861-67546788	WT_UD_UT_24	WT_ENDO_UT_48	OK	4.82375	46.9871	3.28404	6.54628	5e-05	0.000293557	yes
gene:ENSG00000279692	ENSG00000279692	ENSG00000279692	NA	17:81395474-81466332	WT_UD_UT_24	WT_ENDO_UT_48	OK	8.95245	87.115	3.28257	9.47649	5e-05	0.000293557	yes
gene:ENSG00000026559	ENSG00000026559	KCNG1	NA	20:50999369-51023129	WT_UD_UT_24	WT_ENDO_UT_48	OK	22.7159	220.739	3.28057	16.3983	5e-05	0.000293557	yes
gene:ENSG00000230392	ENSG00000230392	LOC101928336	NA	X:119291528-119335610	WT_UD_UT_24	WT_ENDO_UT_48	OK	1.0153	9.83307	3.27573	14.3501	5e-05	0.000293557	yes
gene:ENSG00000113594	ENSG00000113594	LIFR	NA	5:38474962-38671216	WT_UD_UT_24	WT_ENDO_UT_48	OK	5.10309	49.2947	3.27199	8.93722	5e-05	0.000293557	yes
gene:ENSG00000262211	ENSG00000262211	ENSG00000262211	NA	5:55935094-55994993	WT_UD_UT_24	WT_ENDO_UT_48	OK	1.06901	10.264	3.26325	4.43078	5e-05	0.000293557	yes
gene:ENSG00000255318	ENSG00000255318	RP11-655M14.13	NA	11:67618278-67627304	WT_UD_UT_24	WT_ENDO_UT_48	OK	4.37585	41.7937	3.25565	14.2901	5e-05	0.000293557	yes
gene:ENSG00000101460	ENSG00000101460	MAP1LC3A	NA	20:34546853-34560345	WT_UD_UT_24	WT_ENDO_UT_48	OK	4.68721	43.1795	3.20354	12.9448	5e-05	0.000293557	yes
gene:ENSG00000135074	ENSG00000135074	ADAM19	NA	5:157477303-157575775	WT_UD_UT_24	WT_ENDO_UT_48	OK	16.1649	146.86	3.1835	15.0386	5e-05	0.000293557	yes
gene:ENSG00000134352	ENSG00000134352	IL6ST	NA	5:55935094-55994993	WT_UD_UT_24	WT_ENDO_UT_48	OK	3.41725	30.7396	3.16919	2.70393	5e-05	0.000293557	yes
gene:ENSG00000132031	ENSG00000132031	MATN3	NA	2:19990216-20012694	WT_UD_UT_24	WT_ENDO_UT_48	OK	3.08384	27.4339	3.15316	14.8774	5e-05	0.000293557	yes
gene:ENSG00000158856	ENSG00000158856	DMTN	NA	8:22048994-22082527	WT_UD_UT_24	WT_ENDO_UT_48	OK	2.53301	22.5335	3.15315	6.4035	5e-05	0.000293557	yes
gene:ENSG00000135929	ENSG00000135929	CYP27A1	NA	2:218781748-218815293	WT_UD_UT_24	WT_ENDO_UT_48	OK	2.8068	24.9238	3.15053	14.2006	5e-05	0.000293557	yes
gene:ENSG00000182472	ENSG00000182472	CAPN12	NA	19:38647648-38769904	WT_UD_UT_24	WT_ENDO_UT_48	OK	2.44712	21.5865	3.14097	1.2532	5e-05	0.000293557	yes
gene:ENSG00000140807	ENSG00000140807	NKD1	NA	16:50548329-50649249	WT_UD_UT_24	WT_ENDO_UT_48	OK	3.77931	32.9718	3.12504	5.69933	5e-05	0.000293557	yes
gene:ENSG00000074410	ENSG00000074410	CA12	NA	15:63321377-63382161	WT_UD_UT_24	WT_ENDO_UT_48	OK	1.23925	10.7815	3.12102	9.14742	5e-05	0.000293557	yes
gene:ENSG00000104899	ENSG00000104899	AMH	NA	19:2249308-2252073	WT_UD_UT_24	WT_ENDO_UT_48	OK	2.15782	18.77	3.12078	1.43963	5e-05	0.000293557	yes
gene:ENSG00000106018	ENSG00000106018	VIPR2	NA	7:159006521-159144957	WT_UD_UT_24	WT_ENDO_UT_48	OK	1.5968	13.5137	3.08116	10.9092	5e-05	0.000293557	yes
gene:ENSG00000164442	ENSG00000164442	CITED2	NA	6:139371806-139374620	WT_UD_UT_24	WT_ENDO_UT_48	OK	37.7247	318.134	3.07606	16.9738	5e-05	0.000293557	yes
gene:ENSG00000082014	ENSG00000082014	SMARCD3	NA	7:151232488-151277896	WT_UD_UT_24	WT_ENDO_UT_48	OK	8.17296	68.7856	3.07318	5.85187	5e-05	0.000293557	yes
gene:ENSG00000167535	ENSG00000167535	CACNB3	NA	12:48813793-48828941	WT_UD_UT_24	WT_ENDO_UT_48	OK	2.0646	17.2165	3.05986	5.89233	5e-05	0.000293557	yes
gene:ENSG00000152229	ENSG00000152229	PSTPIP2	NA	18:45983535-46072272	WT_UD_UT_24	WT_ENDO_UT_48	OK	1.47534	12.2747	3.05657	6.66807	5e-05	0.000293557	yes
gene:ENSG00000198910	ENSG00000198910	L1CAM	NA	X:153861513-153935223	WT_UD_UT_24	WT_ENDO_UT_48	OK	18.5163	152.77	3.0445	6.68009	5e-05	0.000293557	yes
gene:ENSG00000196562	ENSG00000196562	SULF2	NA	20:47501901-47786616	WT_UD_UT_24	WT_ENDO_UT_48	OK	38.1341	314.245	3.04274	7.82092	5e-05	0.000293557	yes
gene:ENSG00000197467	ENSG00000197467	COL13A1	NA	10:69801930-69964275	WT_UD_UT_24	WT_ENDO_UT_48	OK	7.20879	59.3998	3.04263	8.33514	5e-05	0.000293557	yes
gene:ENSG00000225216	ENSG00000225216	ENSG00000225216	NA	2:205681989-205798133	WT_UD_UT_24	WT_ENDO_UT_48	OK	8.13266	66.4205	3.02983	2.65854	5e-05	0.000293557	yes
gene:ENSG00000104419	ENSG00000104419	NDRG1	NA	8:133237170-133302022	WT_UD_UT_24	WT_ENDO_UT_48	OK	4.16802	34.003	3.02823	6.88908	5e-05	0.000293557	yes
gene:ENSG00000135919	ENSG00000135919	SERPINE2	NA	2:223975111-224039319	WT_UD_UT_24	WT_ENDO_UT_48	OK	73.3408	595.813	3.02217	13.8954	5e-05	0.000293557	yes
gene:ENSG00000003402	ENSG00000003402	CFLAR	NA	2:201116103-201176687	WT_UD_UT_24	WT_ENDO_UT_48	OK	8.1696	65.9991	3.01411	6.57986	5e-05	0.000293557	yes
gene:ENSG00000105419	ENSG00000105419	MEIS3	NA	19:47403123-47419523	WT_UD_UT_24	WT_ENDO_UT_48	OK	23.0478	185.301	3.00717	12.9683	5e-05	0.000293557	yes
gene:ENSG00000111885	ENSG00000111885	MAN1A1	NA	6:119177208-119349761	WT_UD_UT_24	WT_ENDO_UT_48	OK	3.14145	24.787	2.98008	17.376	5e-05	0.000293557	yes
gene:ENSG00000145642	ENSG00000145642	SHISAL2B	NA	5:64690307-64718090	WT_UD_UT_24	WT_ENDO_UT_48	OK	5.4773	43.1431	2.97759	8.17357	5e-05	0.000293557	yes
gene:ENSG00000099284	ENSG00000099284	H2AFY2	NA	10:70052795-70132934	WT_UD_UT_24	WT_ENDO_UT_48	OK	22.3806	173.833	2.95738	15.6488	5e-05	0.000293557	yes
gene:ENSG00000272661	ENSG00000272661	ENSG00000272661	NA	7:151232488-151277896	WT_UD_UT_24	WT_ENDO_UT_48	OK	1.51683	11.7554	2.95419	2.27367	0.00275	0.011218	yes
gene:ENSG00000142156	ENSG00000142156	COL6A1	NA	21:45981736-46005050	WT_UD_UT_24	WT_ENDO_UT_48	OK	145.374	1126	2.95337	8.30631	5e-05	0.000293557	yes
gene:ENSG00000129757	ENSG00000129757	CDKN1C	NA	11:2883212-2885881	WT_UD_UT_24	WT_ENDO_UT_48	OK	20.1041	155.244	2.94898	16.5042	5e-05	0.000293557	yes
gene:ENSG00000140455	ENSG00000140455	USP3	NA	15:63504510-63602428	WT_UD_UT_24	WT_ENDO_UT_48	OK	5.02375	38.621	2.94255	8.02904	5e-05	0.000293557	yes
gene:ENSG00000226179	ENSG00000226179	ENSG00000226179	NA	X:320989-321851	WT_UD_UT_24	WT_ENDO_UT_48	OK	1.80325	13.7811	2.93402	5.90647	5e-05	0.000293557	yes
gene:ENSG00000164938	ENSG00000164938	TP53INP1	NA	8:94813310-95116455	WT_UD_UT_24	WT_ENDO_UT_48	OK	1.89784	14.4038	2.92401	7.09953	5e-05	0.000293557	yes
gene:ENSG00000118257	ENSG00000118257	NRP2	NA	2:205681989-205798133	WT_UD_UT_24	WT_ENDO_UT_48	OK	32.3785	237.97	2.87767	4.391	5e-05	0.000293557	yes
gene:ENSG00000138829	ENSG00000138829	FBN2	NA	5:128257908-129033642	WT_UD_UT_24	WT_ENDO_UT_48	OK	9.10456	66.8839	2.877	13.6667	5e-05	0.000293557	yes
gene:ENSG00000106853	ENSG00000106853	PTGR1	NA	9:111525158-111599855	WT_UD_UT_24	WT_ENDO_UT_48	OK	21.9799	161.19	2.8745	9.81549	5e-05	0.000293557	yes
gene:ENSG00000168621	ENSG00000168621	GDNF	NA	5:37811588-37966964	WT_UD_UT_24	WT_ENDO_UT_48	OK	1.2742	9.22545	2.85603	3.8138	5e-05	0.000293557	yes
gene:ENSG00000114698	ENSG00000114698	PLSCR4	NA	3:146192338-146251179	WT_UD_UT_24	WT_ENDO_UT_48	OK	1.28986	9.31317	2.85205	4.68157	5e-05	0.000293557	yes
gene:ENSG00000170577	ENSG00000170577	SIX2	NA	2:45005160-45009430	WT_UD_UT_24	WT_ENDO_UT_48	OK	1.11913	8.01851	2.84096	11.5012	5e-05	0.000293557	yes
gene:ENSG00000111859	ENSG00000111859	NEDD9	NA	6:11173451-11382348	WT_UD_UT_24	WT_ENDO_UT_48	OK	2.64679	18.9562	2.84036	8.31497	5e-05	0.000293557	yes
gene:ENSG00000142173	ENSG00000142173	COL6A2	NA	21:46098096-46132849	WT_UD_UT_24	WT_ENDO_UT_48	OK	39.1225	277.455	2.82619	10.7355	5e-05	0.000293557	yes
gene:ENSG00000085871	ENSG00000085871	MGST2	NA	4:139665767-140154184	WT_UD_UT_24	WT_ENDO_UT_48	OK	6.43298	45.413	2.81955	6.61285	5e-05	0.000293557	yes
gene:ENSG00000166750	ENSG00000166750	SLFN5	NA	17:35243035-35273655	WT_UD_UT_24	WT_ENDO_UT_48	OK	1.96226	13.8046	2.81456	8.5707	5e-05	0.000293557	yes
gene:ENSG00000145391	ENSG00000145391	SETD7	NA	4:139495940-139606699	WT_UD_UT_24	WT_ENDO_UT_48	OK	2.8359	19.9367	2.81355	10.5482	5e-05	0.000293557	yes
gene:ENSG00000117525	ENSG00000117525	F3	NA	1:94529224-94541800	WT_UD_UT_24	WT_ENDO_UT_48	OK	3.1941	22.2943	2.80319	11.0854	5e-05	0.000293557	yes
gene:ENSG00000139211	ENSG00000139211	AMIGO2	NA	12:47075706-47236662	WT_UD_UT_24	WT_ENDO_UT_48	OK	4.61315	32.1844	2.80254	14.2932	5e-05	0.000293557	yes
gene:ENSG00000254535	ENSG00000254535	PABPC4L	NA	4:134196332-134201748	WT_UD_UT_24	WT_ENDO_UT_48	OK	1.09628	7.64759	2.80239	14.2049	5e-05	0.000293557	yes
gene:ENSG00000053524	ENSG00000053524	MCF2L2	NA	3:183178042-183428778	WT_UD_UT_24	WT_ENDO_UT_48	OK	3.54825	24.7095	2.79988	4.53846	5e-05	0.000293557	yes
gene:ENSG00000178974	ENSG00000178974	FBXO34	NA	14:55262766-55355222	WT_UD_UT_24	WT_ENDO_UT_48	OK	5.954	41.3842	2.79715	8.21028	5e-05	0.000293557	yes
gene:ENSG00000172638	ENSG00000172638	EFEMP2	NA	11:65823021-65873592	WT_UD_UT_24	WT_ENDO_UT_48	OK	2.58701	17.9427	2.79404	0.803523	0.00015	0.000818244	yes
gene:ENSG00000163874	ENSG00000163874	ZC3H12A	NA	1:37474551-37484379	WT_UD_UT_24	WT_ENDO_UT_48	OK	4.78689	33.1648	2.79249	8.89274	5e-05	0.000293557	yes
gene:ENSG00000249242	ENSG00000249242	TMEM150C	NA	4:82483169-82562357	WT_UD_UT_24	WT_ENDO_UT_48	OK	2.40264	16.5119	2.78081	7.13903	5e-05	0.000293557	yes
gene:ENSG00000053108	ENSG00000053108	FSTL4	NA	5:133160437-133612564	WT_UD_UT_24	WT_ENDO_UT_48	OK	1.34668	9.16887	2.76733	6.14471	5e-05	0.000293557	yes
gene:ENSG00000163659	ENSG00000163659	TIPARP	NA	3:156671861-156706770	WT_UD_UT_24	WT_ENDO_UT_48	OK	2.00344	13.5632	2.75915	11.1569	5e-05	0.000293557	yes
gene:ENSG00000182704	ENSG00000182704	TSKU	NA	11:76782250-76798154	WT_UD_UT_24	WT_ENDO_UT_48	OK	20.4072	136.66	2.74344	11.6429	5e-05	0.000293557	yes
gene:ENSG00000080561	ENSG00000080561	MID2	NA	X:107825754-107935980	WT_UD_UT_24	WT_ENDO_UT_48	OK	1.12406	7.52511	2.74299	5.70199	5e-05	0.000293557	yes
gene:ENSG00000175938	ENSG00000175938	ORAI3	NA	16:30919318-30956511	WT_UD_UT_24	WT_ENDO_UT_48	OK	1.21025	8.08048	2.73914	2.40094	0.00015	0.000818244	yes
gene:ENSG00000104936	ENSG00000104936	DMPK	NA	19:45764784-45792802	WT_UD_UT_24	WT_ENDO_UT_48	OK	8.04613	53.5194	2.73369	3.45814	5e-05	0.000293557	yes
gene:ENSG00000238178	ENSG00000238178	ENSG00000238178	NA	X:16123555-16171464	WT_UD_UT_24	WT_ENDO_UT_48	OK	9.27159	61.3162	2.72538	6.82975	5e-05	0.000293557	yes
gene:ENSG00000180340	ENSG00000180340	FZD2	NA	17:44557458-44559570	WT_UD_UT_24	WT_ENDO_UT_48	OK	2.70453	17.813	2.71948	13.7309	5e-05	0.000293557	yes
gene:ENSG00000163827	ENSG00000163827	LRRC2	NA	3:46515422-46582463	WT_UD_UT_24	WT_ENDO_UT_48	OK	2.45827	16.1223	2.71334	1.79322	0.00085	0.00396073	yes
gene:ENSG00000169851	ENSG00000169851	PCDH7	NA	4:30720414-31146805	WT_UD_UT_24	WT_ENDO_UT_48	OK	2.33076	15.2469	2.70964	3.5811	5e-05	0.000293557	yes
gene:ENSG00000146278	ENSG00000146278	PNRC1	NA	6:89080750-89085160	WT_UD_UT_24	WT_ENDO_UT_48	OK	7.39318	48.2592	2.70654	12.5564	5e-05	0.000293557	yes
gene:ENSG00000153208	ENSG00000153208	MERTK	NA	2:111898478-112029561	WT_UD_UT_24	WT_ENDO_UT_48	OK	2.64642	17.2539	2.70481	8.39962	5e-05	0.000293557	yes
gene:ENSG00000104881	ENSG00000104881	PPP1R13L	NA	19:45379633-45478828	WT_UD_UT_24	WT_ENDO_UT_48	OK	5.61175	36.3759	2.69646	3.83081	5e-05	0.000293557	yes
gene:ENSG00000273209	ENSG00000273209	ENSG00000273209	NA	2:202032769-202033537	WT_UD_UT_24	WT_ENDO_UT_48	OK	2.48951	16.1228	2.69517	9.28031	5e-05	0.000293557	yes
gene:ENSG00000155275	ENSG00000155275	TRMT44	NA	4:8366281-8512610	WT_UD_UT_24	WT_ENDO_UT_48	OK	7.84358	50.2791	2.68038	6.93025	5e-05	0.000293557	yes
gene:ENSG00000186792	ENSG00000186792	HYAL3	NA	3:50279026-50299468	WT_UD_UT_24	WT_ENDO_UT_48	OK	1.63207	10.4547	2.67938	2.7869	5e-05	0.000293557	yes
gene:ENSG00000101986	ENSG00000101986	ABCD1	NA	X:153724867-153785732	WT_UD_UT_24	WT_ENDO_UT_48	OK	5.90933	37.411	2.6624	10.9783	5e-05	0.000293557	yes
gene:ENSG00000140859	ENSG00000140859	KIFC3	NA	16:57758216-57863053	WT_UD_UT_24	WT_ENDO_UT_48	OK	12.5476	79.4109	2.66193	7.93577	5e-05	0.000293557	yes
gene:ENSG00000105329	ENSG00000105329	TGFB1	NA	19:41262495-41425005	WT_UD_UT_24	WT_ENDO_UT_48	OK	45.583	288.24	2.6607	3.59101	5e-05	0.000293557	yes
gene:ENSG00000105204	ENSG00000105204	DYRK1B	NA	19:39825349-39834201	WT_UD_UT_24	WT_ENDO_UT_48	OK	2.27946	14.3777	2.65707	8.77366	5e-05	0.000293557	yes
gene:ENSG00000198420	ENSG00000198420	TCAF1	NA	7:143851374-143902198	WT_UD_UT_24	WT_ENDO_UT_48	OK	5.14854	32.3855	2.65312	6.15755	5e-05	0.000293557	yes
gene:ENSG00000087074	ENSG00000087074	PPP1R15A	NA	19:48872391-48876057	WT_UD_UT_24	WT_ENDO_UT_48	OK	7.52827	47.3422	2.65274	15.3464	5e-05	0.000293557	yes
gene:ENSG00000129946	ENSG00000129946	SHC2	NA	19:416582-460996	WT_UD_UT_24	WT_ENDO_UT_48	OK	2.99636	18.7608	2.64644	6.74214	5e-05	0.000293557	yes
gene:ENSG00000152804	ENSG00000152804	HHEX	NA	10:92689950-92695646	WT_UD_UT_24	WT_ENDO_UT_48	OK	1.26689	7.89083	2.63889	9.55511	5e-05	0.000293557	yes
gene:ENSG00000134686	ENSG00000134686	PHC2	NA	1:33306765-33431052	WT_UD_UT_24	WT_ENDO_UT_48	OK	8.59078	53.478	2.63808	9.05972	5e-05	0.000293557	yes
gene:ENSG00000173406	ENSG00000173406	DAB1	NA	1:56929209-58546802	WT_UD_UT_24	WT_ENDO_UT_48	OK	5.02639	31.1784	2.63295	6.79079	5e-05	0.000293557	yes
gene:ENSG00000234062	ENSG00000234062	ENSG00000234062	NA	X:136909394-137021630	WT_UD_UT_24	WT_ENDO_UT_48	OK	1.01617	6.30213	2.6327	5.97052	5e-05	0.000293557	yes
gene:ENSG00000259248	ENSG00000259248	USP3-AS1	NA	15:63504510-63602428	WT_UD_UT_24	WT_ENDO_UT_48	OK	3.11975	19.2012	2.62169	3.91811	5e-05	0.000293557	yes
gene:ENSG00000158747	ENSG00000158747	NBL1	NA	1:19596976-19658456	WT_UD_UT_24	WT_ENDO_UT_48	OK	15.9204	97.5527	2.6153	7.62752	5e-05	0.000293557	yes
gene:ENSG00000185222	ENSG00000185222	TCEAL9	NA	X:103356444-103358469	WT_UD_UT_24	WT_ENDO_UT_48	OK	32.4436	195.621	2.59206	15.6005	5e-05	0.000293557	yes
gene:ENSG00000173706	ENSG00000173706	HEG1	NA	3:124965709-125055958	WT_UD_UT_24	WT_ENDO_UT_48	OK	6.24844	37.5103	2.58572	8.94909	5e-05	0.000293557	yes
gene:ENSG00000141506	ENSG00000141506	PIK3R5	NA	17:8878910-8965712	WT_UD_UT_24	WT_ENDO_UT_48	OK	3.37023	20.178	2.58187	4.25955	5e-05	0.000293557	yes
gene:ENSG00000106638	ENSG00000106638	TBL2	NA	7:73568931-73578791	WT_UD_UT_24	WT_ENDO_UT_48	OK	6.67993	39.9435	2.58006	6.71	5e-05	0.000293557	yes
gene:ENSG00000054598	ENSG00000054598	FOXC1	NA	6:1609971-1613897	WT_UD_UT_24	WT_ENDO_UT_48	OK	2.82655	16.8779	2.57802	14.4487	5e-05	0.000293557	yes
gene:ENSG00000185361	ENSG00000185361	TNFAIP8L1	NA	19:4639517-4670370	WT_UD_UT_24	WT_ENDO_UT_48	OK	2.70989	16.1278	2.57324	7.42516	5e-05	0.000293557	yes
gene:ENSG00000149256	ENSG00000149256	TENM4	NA	11:78652830-79440948	WT_UD_UT_24	WT_ENDO_UT_48	OK	5.58128	33.1688	2.57116	3.15543	5e-05	0.000293557	yes
gene:ENSG00000223486	ENSG00000223486	ENSG00000223486	NA	X:40009275-40012182	WT_UD_UT_24	WT_ENDO_UT_48	OK	1.18342	7.00942	2.56633	11.252	5e-05	0.000293557	yes
gene:ENSG00000182118	ENSG00000182118	FAM89A	NA	1:231018957-231040246	WT_UD_UT_24	WT_ENDO_UT_48	OK	15.381	90.7042	2.56002	8.59455	5e-05	0.000293557	yes
gene:ENSG00000099860	ENSG00000099860	GADD45B	NA	19:2476121-2478259	WT_UD_UT_24	WT_ENDO_UT_48	OK	16.8812	99.3619	2.55727	5.87316	5e-05	0.000293557	yes
gene:ENSG00000243811	ENSG00000243811	APOBEC3D	NA	22:39014082-39033276	WT_UD_UT_24	WT_ENDO_UT_48	OK	1.32738	7.80059	2.555	3.9649	5e-05	0.000293557	yes
gene:ENSG00000130449	ENSG00000130449	ZSWIM6	NA	5:61332272-61546170	WT_UD_UT_24	WT_ENDO_UT_48	OK	2.6757	15.6971	2.55251	14.7281	5e-05	0.000293557	yes
gene:ENSG00000167720	ENSG00000167720	SRR	NA	17:2054153-2381058	WT_UD_UT_24	WT_ENDO_UT_48	OK	4.76787	27.9027	2.54899	1.16728	0.0053	0.0199295	yes
gene:ENSG00000164318	ENSG00000164318	EGFLAM	NA	5:38258408-38468339	WT_UD_UT_24	WT_ENDO_UT_48	OK	1.28904	7.50779	2.54209	4.10629	5e-05	0.000293557	yes
gene:ENSG00000122642	ENSG00000122642	FKBP9	NA	7:32957403-33006931	WT_UD_UT_24	WT_ENDO_UT_48	OK	5.01783	29.1594	2.53883	7.97121	5e-05	0.000293557	yes
gene:ENSG00000214274	ENSG00000214274	ANG	NA	14:20684099-20707120	WT_UD_UT_24	WT_ENDO_UT_48	OK	2.3616	13.7212	2.53857	2.51446	5e-05	0.000293557	yes
gene:ENSG00000135299	ENSG00000135299	ANKRD6	NA	6:89433169-89638753	WT_UD_UT_24	WT_ENDO_UT_48	OK	7.14441	41.3293	2.53228	6.13709	5e-05	0.000293557	yes
gene:ENSG00000083290	ENSG00000083290	ULK2	NA	17:19770828-19867936	WT_UD_UT_24	WT_ENDO_UT_48	OK	3.88856	22.4777	2.53119	6.55656	5e-05	0.000293557	yes
gene:ENSG00000174327	ENSG00000174327	SLC16A13	NA	17:7036074-7040121	WT_UD_UT_24	WT_ENDO_UT_48	OK	1.19272	6.88951	2.53015	9.19005	5e-05	0.000293557	yes
gene:ENSG00000050165	ENSG00000050165	DKK3	NA	11:11963105-12009769	WT_UD_UT_24	WT_ENDO_UT_48	OK	15.6212	89.967	2.52589	6.01818	5e-05	0.000293557	yes
gene:ENSG00000169126	ENSG00000169126	ARMC4	NA	10:27812163-27999048	WT_UD_UT_24	WT_ENDO_UT_48	OK	2.91453	16.7605	2.52373	4.49703	5e-05	0.000293557	yes
gene:ENSG00000213145	ENSG00000213145	CRIP1	NA	14:105486316-105499575	WT_UD_UT_24	WT_ENDO_UT_48	OK	10.5249	60.4827	2.52271	6.32833	5e-05	0.000293557	yes
gene:ENSG00000189060	ENSG00000189060	H1F0	NA	22:37805092-37807436	WT_UD_UT_24	WT_ENDO_UT_48	OK	45.3471	258.092	2.5088	15.1772	5e-05	0.000293557	yes
gene:ENSG00000118985	ENSG00000118985	ELL2	NA	5:95885097-96808100	WT_UD_UT_24	WT_ENDO_UT_48	OK	4.99918	28.4456	2.50844	3.34582	5e-05	0.000293557	yes
gene:ENSG00000173221	ENSG00000173221	GLRX	NA	5:95701248-95824383	WT_UD_UT_24	WT_ENDO_UT_48	OK	17.3891	98.8435	2.50696	4.34099	5e-05	0.000293557	yes
gene:ENSG00000157227	ENSG00000157227	MMP14	NA	14:22836556-22849027	WT_UD_UT_24	WT_ENDO_UT_48	OK	59.9461	339.579	2.50201	8.44384	5e-05	0.000293557	yes
gene:ENSG00000274180	ENSG00000274180	NATD1	NA	17:21238869-21253410	WT_UD_UT_24	WT_ENDO_UT_48	OK	5.82946	32.9484	2.49878	15.2288	5e-05	0.000293557	yes
gene:ENSG00000180914	ENSG00000180914	OXTR	NA	3:8690634-8963773	WT_UD_UT_24	WT_ENDO_UT_48	OK	1.62839	9.20036	2.49825	3.75704	5e-05	0.000293557	yes
gene:ENSG00000224842	ENSG00000224842	ENSG00000224842	NA	9:126589593-126613700	WT_UD_UT_24	WT_ENDO_UT_48	OK	1.47863	8.35194	2.49785	4.72821	5e-05	0.000293557	yes
gene:ENSG00000145349	ENSG00000145349	CAMK2D	NA	4:113451031-113761927	WT_UD_UT_24	WT_ENDO_UT_48	OK	8.58954	48.4101	2.49465	7.72478	5e-05	0.000293557	yes
gene:ENSG00000144655	ENSG00000144655	CSRNP1	NA	3:39141854-39154562	WT_UD_UT_24	WT_ENDO_UT_48	OK	3.63805	20.2896	2.4795	13.4331	5e-05	0.000293557	yes
gene:ENSG00000198795	ENSG00000198795	ZNF521	NA	18:25061925-25352190	WT_UD_UT_24	WT_ENDO_UT_48	OK	5.88679	32.6333	2.47079	4.88622	5e-05	0.000293557	yes
gene:ENSG00000143630	ENSG00000143630	HCN3	NA	1:155262867-155301434	WT_UD_UT_24	WT_ENDO_UT_48	OK	2.02991	11.2398	2.46913	3.79387	5e-05	0.000293557	yes
gene:ENSG00000173482	ENSG00000173482	PTPRM	NA	18:7566781-8406953	WT_UD_UT_24	WT_ENDO_UT_48	OK	7.80086	43.0238	2.46343	5.92217	5e-05	0.000293557	yes
gene:ENSG00000149485	ENSG00000149485	FADS1	NA	11:61680432-61867354	WT_UD_UT_24	WT_ENDO_UT_48	OK	119.428	657.234	2.46027	1.44812	5e-05	0.000293557	yes
gene:ENSG00000157399	ENSG00000157399	ARSE	NA	X:2934631-2968310	WT_UD_UT_24	WT_ENDO_UT_48	OK	10.4558	57.3367	2.45516	6.21925	5e-05	0.000293557	yes
gene:ENSG00000172348	ENSG00000172348	RCAN2	NA	6:46220735-46491972	WT_UD_UT_24	WT_ENDO_UT_48	OK	1.59027	8.71611	2.45442	12.0054	5e-05	0.000293557	yes
gene:ENSG00000263271	ENSG00000263271	ENSG00000263271	NA	17:81395474-81466332	WT_UD_UT_24	WT_ENDO_UT_48	OK	6.13655	33.0681	2.42994	1.98378	0.00225	0.00940482	yes
gene:ENSG00000228672	ENSG00000228672	PROB1	NA	5:139390591-139395713	WT_UD_UT_24	WT_ENDO_UT_48	OK	1.20472	6.46828	2.42469	12.5339	5e-05	0.000293557	yes
gene:ENSG00000269113	ENSG00000269113	TRABD2B	NA	1:47760527-47996895	WT_UD_UT_24	WT_ENDO_UT_48	OK	3.89173	20.8849	2.42397	6.31879	5e-05	0.000293557	yes
gene:ENSG00000248810	ENSG00000248810	ENSG00000248810	NA	4:141319449-141332618	WT_UD_UT_24	WT_ENDO_UT_48	OK	1.12315	6.02349	2.42305	5.5749	5e-05	0.000293557	yes
gene:ENSG00000118508	ENSG00000118508	RAB32	NA	6:146543692-146554965	WT_UD_UT_24	WT_ENDO_UT_48	OK	3.07902	16.4193	2.41485	10.6377	5e-05	0.000293557	yes
gene:ENSG00000114019	ENSG00000114019	AMOTL2	NA	3:134351851-134375479	WT_UD_UT_24	WT_ENDO_UT_48	OK	25.7885	136.393	2.40297	9.47457	5e-05	0.000293557	yes
gene:ENSG00000163975	ENSG00000163975	MELTF	NA	3:196988620-197029816	WT_UD_UT_24	WT_ENDO_UT_48	OK	2.3741	12.4594	2.39179	5.11143	5e-05	0.000293557	yes
gene:ENSG00000185189	ENSG00000185189	NRBP2	NA	8:143833269-143840974	WT_UD_UT_24	WT_ENDO_UT_48	OK	13.3343	69.6748	2.38549	11.8369	5e-05	0.000293557	yes
gene:ENSG00000081026	ENSG00000081026	MAGI3	NA	1:113390748-113685923	WT_UD_UT_24	WT_ENDO_UT_48	OK	2.92858	15.271	2.38253	7.71629	5e-05	0.000293557	yes
gene:ENSG00000083838	ENSG00000083838	ZNF446	NA	19:58467044-58481230	WT_UD_UT_24	WT_ENDO_UT_48	OK	1.39276	7.25858	2.38174	3.38509	5e-05	0.000293557	yes
gene:ENSG00000184557	ENSG00000184557	SOCS3	NA	17:78356777-78360077	WT_UD_UT_24	WT_ENDO_UT_48	OK	22.2177	115.557	2.37883	6.64554	5e-05	0.000293557	yes
gene:ENSG00000172201	ENSG00000172201	ID4	NA	6:19324987-19840684	WT_UD_UT_24	WT_ENDO_UT_48	OK	1.31908	6.84371	2.37525	9.90257	5e-05	0.000293557	yes
gene:ENSG00000141933	ENSG00000141933	TPGS1	NA	19:489175-519654	WT_UD_UT_24	WT_ENDO_UT_48	OK	4.87155	25.227	2.37252	10.0483	5e-05	0.000293557	yes
gene:ENSG00000185022	ENSG00000185022	MAFF	NA	22:38111494-38216511	WT_UD_UT_24	WT_ENDO_UT_48	OK	3.31882	17.1544	2.36984	5.19063	5e-05	0.000293557	yes
gene:ENSG00000225951	ENSG00000225951	ENSG00000225951	NA	9:128455185-128501292	WT_UD_UT_24	WT_ENDO_UT_48	OK	2.24737	11.5975	2.36751	1.95577	0.00315	0.0126407	yes
gene:ENSG00000143951	ENSG00000143951	WDPCP	NA	2:63121382-63827843	WT_UD_UT_24	WT_ENDO_UT_48	OK	2.58635	13.3416	2.36694	2.04247	5e-05	0.000293557	yes
gene:ENSG00000111077	ENSG00000111077	TNS2	NA	12:53006157-53079420	WT_UD_UT_24	WT_ENDO_UT_48	OK	3.72594	19.2199	2.36693	0.626959	0.0017	0.00733562	yes
gene:ENSG00000153976	ENSG00000153976	HS3ST3B1	NA	17:13495688-13601927	WT_UD_UT_24	WT_ENDO_UT_48	OK	3.5836	18.4681	2.36555	12.6904	5e-05	0.000293557	yes
gene:ENSG00000124216	ENSG00000124216	SNAI1	NA	20:49982998-49988886	WT_UD_UT_24	WT_ENDO_UT_48	OK	5.93387	30.5423	2.36377	12.9515	5e-05	0.000293557	yes
gene:ENSG00000265666	ENSG00000265666	RARA-AS1	NA	17:40309191-40357643	WT_UD_UT_24	WT_ENDO_UT_48	OK	1.05761	5.43561	2.36163	3.90082	5e-05	0.000293557	yes
gene:ENSG00000088882	ENSG00000088882	CPXM1	NA	20:2794068-2800637	WT_UD_UT_24	WT_ENDO_UT_48	OK	9.03194	46.3612	2.35981	14.0256	5e-05	0.000293557	yes
gene:ENSG00000168899	ENSG00000168899	VAMP5	NA	2:85584407-85593412	WT_UD_UT_24	WT_ENDO_UT_48	OK	4.90458	25.1448	2.35806	9.56802	5e-05	0.000293557	yes
gene:ENSG00000166452	ENSG00000166452	AKIP1	NA	11:8911138-8933006	WT_UD_UT_24	WT_ENDO_UT_48	OK	13.2901	67.7462	2.34979	10.6066	5e-05	0.000293557	yes
gene:ENSG00000174469	ENSG00000174469	CNTNAP2	NA	7:146116001-148420998	WT_UD_UT_24	WT_ENDO_UT_48	OK	26.8151	134.955	2.33136	12.0057	5e-05	0.000293557	yes
gene:ENSG00000177551	ENSG00000177551	NHLH2	NA	1:115836376-115843917	WT_UD_UT_24	WT_ENDO_UT_48	OK	1.25245	6.28861	2.32799	7.07633	5e-05	0.000293557	yes
gene:ENSG00000245694	ENSG00000245694	LOC101927480	NA	16:54845188-54929189	WT_UD_UT_24	WT_ENDO_UT_48	OK	4.80334	24.0963	2.3267	7.62818	5e-05	0.000293557	yes
gene:ENSG00000156869	ENSG00000156869	FRRS1	NA	1:99708702-99766631	WT_UD_UT_24	WT_ENDO_UT_48	OK	2.43962	12.1763	2.31935	1.81583	0.00295	0.0119317	yes
gene:ENSG00000162576	ENSG00000162576	MXRA8	NA	1:1352688-1361777	WT_UD_UT_24	WT_ENDO_UT_48	OK	7.18782	35.8285	2.31748	7.11324	5e-05	0.000293557	yes
gene:ENSG00000130522	ENSG00000130522	JUND	NA	19:18279759-18281622	WT_UD_UT_24	WT_ENDO_UT_48	OK	90.7285	452.234	2.31744	9.48753	5e-05	0.000293557	yes
gene:ENSG00000160360	ENSG00000160360	GPSM1	NA	9:136327475-136373681	WT_UD_UT_24	WT_ENDO_UT_48	OK	5.07007	25.2215	2.31458	9.47144	5e-05	0.000293557	yes
gene:ENSG00000113396	ENSG00000113396	SLC27A6	NA	5:128257908-129033642	WT_UD_UT_24	WT_ENDO_UT_48	OK	1.67999	8.3413	2.31182	2.20589	0.0002	0.00106634	yes
gene:ENSG00000259316	ENSG00000259316	ENSG00000259316	NA	15:64165516-64387687	WT_UD_UT_24	WT_ENDO_UT_48	OK	12.4591	61.7975	2.31034	4.49375	5e-05	0.000293557	yes
gene:ENSG00000182985	ENSG00000182985	CADM1	NA	11:115169217-115504957	WT_UD_UT_24	WT_ENDO_UT_48	OK	10.6394	52.7328	2.30928	6.88601	5e-05	0.000293557	yes
gene:ENSG00000113790	ENSG00000113790	EHHADH	NA	3:185162870-185281990	WT_UD_UT_24	WT_ENDO_UT_48	OK	1.66903	8.25984	2.3071	2.00528	5e-05	0.000293557	yes
gene:ENSG00000122861	ENSG00000122861	PLAU	NA	10:73909176-73922777	WT_UD_UT_24	WT_ENDO_UT_48	OK	12.9825	64.2216	2.30649	12.3351	5e-05	0.000293557	yes
gene:ENSG00000174804	ENSG00000174804	FZD4	NA	11:86791058-86955391	WT_UD_UT_24	WT_ENDO_UT_48	OK	2.5373	12.5379	2.30493	11.1965	5e-05	0.000293557	yes
gene:ENSG00000144579	ENSG00000144579	CTDSP1	NA	2:218398255-218405941	WT_UD_UT_24	WT_ENDO_UT_48	OK	7.46643	36.8704	2.30397	8.16158	5e-05	0.000293557	yes
gene:ENSG00000186318	ENSG00000186318	BACE1	NA	11:117232624-117413268	WT_UD_UT_24	WT_ENDO_UT_48	OK	4.44615	21.9134	2.30118	3.86733	5e-05	0.000293557	yes
gene:ENSG00000083750	ENSG00000083750	RRAGB	NA	X:55717738-55758774	WT_UD_UT_24	WT_ENDO_UT_48	OK	3.37101	16.4476	2.28663	4.29201	5e-05	0.000293557	yes
gene:ENSG00000260266	ENSG00000260266	PPIAP46	NA	15:74337758-74371211	WT_UD_UT_24	WT_ENDO_UT_48	OK	3.92872	19.0734	2.27943	7.00408	5e-05	0.000293557	yes
gene:ENSG00000179833	ENSG00000179833	SERTAD2	NA	2:64631620-64751005	WT_UD_UT_24	WT_ENDO_UT_48	OK	2.98369	14.4599	2.27688	7.15364	5e-05	0.000293557	yes
gene:ENSG00000099992	ENSG00000099992	TBC1D10A	NA	22:30285116-30327046	WT_UD_UT_24	WT_ENDO_UT_48	OK	2.27858	11.0354	2.27593	3.2076	5e-05	0.000293557	yes
gene:ENSG00000136811	ENSG00000136811	ODF2	NA	9:128455185-128501292	WT_UD_UT_24	WT_ENDO_UT_48	OK	9.19419	44.3583	2.27041	10.13	5e-05	0.000293557	yes
gene:ENSG00000131069	ENSG00000131069	ACSS2	NA	20:34844719-34927962	WT_UD_UT_24	WT_ENDO_UT_48	OK	29.8623	144.061	2.27028	5.3815	5e-05	0.000293557	yes
gene:ENSG00000259407	ENSG00000259407	ENSG00000259407	NA	15:85380570-85750281	WT_UD_UT_24	WT_ENDO_UT_48	OK	1.6925	8.15041	2.26772	2.09123	0.0008	0.00375093	yes
gene:ENSG00000166803	ENSG00000166803	PCLAF	NA	15:64165516-64387687	WT_UD_UT_24	WT_ENDO_UT_48	OK	8.19978	39.447	2.26626	4.74641	5e-05	0.000293557	yes
gene:ENSG00000067225	ENSG00000067225	PKM	NA	15:72199028-72231822	WT_UD_UT_24	WT_ENDO_UT_48	OK	449.363	2153.08	2.26045	4.01245	5e-05	0.000293557	yes
gene:ENSG00000164082	ENSG00000164082	GRM2	NA	3:51707069-51718613	WT_UD_UT_24	WT_ENDO_UT_48	OK	2.40673	11.5119	2.25798	5.89649	5e-05	0.000293557	yes
gene:ENSG00000180592	ENSG00000180592	SKIDA1	NA	10:21513477-21743630	WT_UD_UT_24	WT_ENDO_UT_48	OK	3.3291	15.8957	2.25543	5.97361	5e-05	0.000293557	yes
gene:ENSG00000224093	ENSG00000224093	ENSG00000224093	NA	1:93561785-93847150	WT_UD_UT_24	WT_ENDO_UT_48	OK	1.64673	7.84719	2.25257	1.92538	0.00155	0.00675886	yes
gene:ENSG00000087128	ENSG00000087128	TMPRSS11E	NA	4:68447448-68497604	WT_UD_UT_24	WT_ENDO_UT_48	OK	1.1859	5.64047	2.24983	8.75537	5e-05	0.000293557	yes
gene:ENSG00000116675	ENSG00000116675	DNAJC6	NA	1:65248218-65416006	WT_UD_UT_24	WT_ENDO_UT_48	OK	2.07964	9.8734	2.24722	6.70074	5e-05	0.000293557	yes
gene:ENSG00000182685	ENSG00000182685	BRICD5	NA	16:2204247-2211950	WT_UD_UT_24	WT_ENDO_UT_48	OK	4.11179	19.4748	2.24377	1.378	0.00645	0.0236442	yes
gene:ENSG00000178752	ENSG00000178752	ERFE	NA	2:238158981-238168900	WT_UD_UT_24	WT_ENDO_UT_48	OK	1.09933	5.16611	2.23246	5.74312	5e-05	0.000293557	yes
gene:ENSG00000050555	ENSG00000050555	LAMC3	NA	9:131009081-131094473	WT_UD_UT_24	WT_ENDO_UT_48	OK	12.2846	57.6894	2.23146	8.04132	5e-05	0.000293557	yes
gene:ENSG00000158792	ENSG00000158792	SPATA2L	NA	16:89680736-89701705	WT_UD_UT_24	WT_ENDO_UT_48	OK	6.65987	31.2663	2.23104	5.34783	5e-05	0.000293557	yes
gene:ENSG00000107957	ENSG00000107957	SH3PXD2A	NA	10:103594026-103855543	WT_UD_UT_24	WT_ENDO_UT_48	OK	3.76439	17.6196	2.22669	10.8185	5e-05	0.000293557	yes
gene:ENSG00000166924	ENSG00000166924	NYAP1	NA	7:100483926-100494799	WT_UD_UT_24	WT_ENDO_UT_48	OK	2.0746	9.70888	2.22647	5.24942	5e-05	0.000293557	yes
gene:ENSG00000184261	ENSG00000184261	KCNK12	NA	2:47402968-47570939	WT_UD_UT_24	WT_ENDO_UT_48	OK	5.30549	24.7392	2.22124	2.14302	0.0144	0.0471587	yes
gene:ENSG00000118640	ENSG00000118640	VAMP8	NA	2:85561561-85582031	WT_UD_UT_24	WT_ENDO_UT_48	OK	42.1065	196.138	2.21975	12.8959	5e-05	0.000293557	yes
gene:ENSG00000061656	ENSG00000061656	SPAG4	NA	20:35615891-35621049	WT_UD_UT_24	WT_ENDO_UT_48	OK	1.77717	8.23581	2.21233	5.05447	5e-05	0.000293557	yes
gene:ENSG00000158427	ENSG00000158427	TMSB15B	NA	X:103917410-103966712	WT_UD_UT_24	WT_ENDO_UT_48	OK	1.22503	5.6394	2.20272	4.49374	5e-05	0.000293557	yes
gene:ENSG00000265688	ENSG00000265688	MAFG-AS1	NA	17:81927828-81930753	WT_UD_UT_24	WT_ENDO_UT_48	OK	1.19329	5.48552	2.20069	6.77919	5e-05	0.000293557	yes
gene:ENSG00000185070	ENSG00000185070	FLRT2	NA	14:85530143-85654426	WT_UD_UT_24	WT_ENDO_UT_48	OK	1.83334	8.41691	2.19882	3.79339	5e-05	0.000293557	yes
gene:ENSG00000184545	ENSG00000184545	DUSP8	NA	11:1554043-1599184	WT_UD_UT_24	WT_ENDO_UT_48	OK	3.2749	15.0182	2.19719	5.51001	5e-05	0.000293557	yes
gene:ENSG00000081059	ENSG00000081059	TCF7	NA	5:134114710-134371047	WT_UD_UT_24	WT_ENDO_UT_48	OK	9.83448	45.0921	2.19695	2.50633	5e-05	0.000293557	yes
gene:ENSG00000260630	ENSG00000260630	SNAI3-AS1	NA	16:88663297-88687186	WT_UD_UT_24	WT_ENDO_UT_48	OK	1.17316	5.37232	2.19515	3.62526	5e-05	0.000293557	yes
ENSG00000225138	ENSG00000225138	ENSG00000225138	NA	5:473235-524332	WT_UD_UT_24	WT_ENDO_UT_48	OK	1.47698	6.73501	2.18903	10.0569	5e-05	0.000293557	yes
gene:ENSG00000120925	ENSG00000120925	RNF170	NA	8:42849636-43085788	WT_UD_UT_24	WT_ENDO_UT_48	OK	5.92878	27.0232	2.18839	1.2619	0.00055	0.00267716	yes
gene:ENSG00000148834	ENSG00000148834	GSTO1	NA	10:104235355-104267459	WT_UD_UT_24	WT_ENDO_UT_48	OK	50.1569	228.013	2.1846	11.7227	5e-05	0.000293557	yes
gene:ENSG00000171310	ENSG00000171310	CHST11	NA	12:104455294-104762014	WT_UD_UT_24	WT_ENDO_UT_48	OK	22.7544	103.221	2.18152	8.13377	5e-05	0.000293557	yes
gene:ENSG00000160233	ENSG00000160233	LRRC3	NA	21:44455485-44462196	WT_UD_UT_24	WT_ENDO_UT_48	OK	4.26232	19.2907	2.1782	13.1473	5e-05	0.000293557	yes
gene:ENSG00000141458	ENSG00000141458	NPC1	NA	18:23503469-23586898	WT_UD_UT_24	WT_ENDO_UT_48	OK	21.4385	96.8048	2.17488	6.45938	5e-05	0.000293557	yes
gene:ENSG00000078070	ENSG00000078070	MCCC1	NA	3:183015217-183116075	WT_UD_UT_24	WT_ENDO_UT_48	OK	23.5958	106.348	2.17218	2.50607	0.0002	0.00106634	yes
gene:ENSG00000173218	ENSG00000173218	VANGL1	NA	1:115641952-115698224	WT_UD_UT_24	WT_ENDO_UT_48	OK	10.3099	46.3719	2.16921	4.95568	5e-05	0.000293557	yes
gene:ENSG00000136720	ENSG00000136720	HS6ST1	NA	2:128236715-128318577	WT_UD_UT_24	WT_ENDO_UT_48	OK	28.9768	130.285	2.1687	13.0808	5e-05	0.000293557	yes
gene:ENSG00000130203	ENSG00000130203	APOE	NA	19:44905753-44919349	WT_UD_UT_24	WT_ENDO_UT_48	OK	405.586	1822.18	2.16759	10.6583	5e-05	0.000293557	yes
gene:ENSG00000236104	ENSG00000236104	ZBTB22	NA	6:33314405-33317942	WT_UD_UT_24	WT_ENDO_UT_48	OK	2.74733	12.275	2.15961	10.2587	5e-05	0.000293557	yes
gene:ENSG00000156860	ENSG00000156860	FBRS	NA	16:30658430-30670814	WT_UD_UT_24	WT_ENDO_UT_48	OK	5.03912	22.4107	2.15294	6.54501	5e-05	0.000293557	yes
gene:ENSG00000100311	ENSG00000100311	PDGFB	NA	22:39223358-39244751	WT_UD_UT_24	WT_ENDO_UT_48	OK	5.69901	25.2703	2.14866	8.47572	5e-05	0.000293557	yes
gene:ENSG00000188313	ENSG00000188313	PLSCR1	NA	3:146515179-146544864	WT_UD_UT_24	WT_ENDO_UT_48	OK	48.0119	212.565	2.14644	10.3511	5e-05	0.000293557	yes
gene:ENSG00000115468	ENSG00000115468	EFHD1	NA	2:232547967-232682781	WT_UD_UT_24	WT_ENDO_UT_48	OK	5.45316	24.042	2.1404	3.95795	5e-05	0.000293557	yes
gene:ENSG00000138083	ENSG00000138083	SIX3	NA	2:44941897-44946077	WT_UD_UT_24	WT_ENDO_UT_48	OK	6.06356	26.6756	2.13728	12.3223	5e-05	0.000293557	yes
gene:ENSG00000188483	ENSG00000188483	IER5L	NA	9:129175551-129210548	WT_UD_UT_24	WT_ENDO_UT_48	OK	1.69504	7.43574	2.13316	7.73524	5e-05	0.000293557	yes
gene:ENSG00000067082	ENSG00000067082	KLF6	NA	10:3775995-3785281	WT_UD_UT_24	WT_ENDO_UT_48	OK	12.6817	55.4388	2.12815	8.03152	5e-05	0.000293557	yes
gene:ENSG00000155760	ENSG00000155760	FZD7	NA	2:202034586-202038445	WT_UD_UT_24	WT_ENDO_UT_48	OK	40.2707	175.404	2.12288	12.7718	5e-05	0.000293557	yes
gene:ENSG00000176597	ENSG00000176597	B3GNT5	NA	3:183178042-183428778	WT_UD_UT_24	WT_ENDO_UT_48	OK	6.22011	27.0537	2.12081	6.47689	5e-05	0.000293557	yes
gene:ENSG00000110237	ENSG00000110237	ARHGEF17	NA	11:73307234-73369091	WT_UD_UT_24	WT_ENDO_UT_48	OK	4.02231	17.4668	2.11852	4.16575	5e-05	0.000293557	yes
gene:ENSG00000164458	ENSG00000164458	T	NA	6:166157655-166168700	WT_UD_UT_24	WT_ENDO_UT_48	OK	1.21685	5.27308	2.11549	5.00321	5e-05	0.000293557	yes
gene:ENSG00000111058	ENSG00000111058	ACSS3	NA	12:80792519-81759553	WT_UD_UT_24	WT_ENDO_UT_48	OK	6.24481	26.8673	2.10512	8.22903	5e-05	0.000293557	yes
gene:ENSG00000213722	ENSG00000213722	DDAH2	NA	6:31727037-31739763	WT_UD_UT_24	WT_ENDO_UT_48	OK	69.8528	300.35	2.10425	6.38632	5e-05	0.000293557	yes
gene:ENSG00000141582	ENSG00000141582	CBX4	NA	17:79833155-79839429	WT_UD_UT_24	WT_ENDO_UT_48	OK	2.66203	11.4445	2.10405	5.64132	5e-05	0.000293557	yes
gene:ENSG00000141526	ENSG00000141526	SLC16A3	NA	17:82228396-82273731	WT_UD_UT_24	WT_ENDO_UT_48	OK	18.5201	79.2577	2.09746	3.15442	5e-05	0.000293557	yes
gene:ENSG00000167702	ENSG00000167702	KIFC2	NA	8:144466042-144476335	WT_UD_UT_24	WT_ENDO_UT_48	OK	12.3223	52.6809	2.09601	2.77758	5e-05	0.000293557	yes
gene:ENSG00000100146	ENSG00000100146	SOX10	NA	22:37943049-38041915	WT_UD_UT_24	WT_ENDO_UT_48	OK	1.88025	8.00574	2.09011	0.763331	0.00315	0.0126407	yes
gene:ENSG00000259409	ENSG00000259409	ENSG00000259409	NA	15:40087889-40108892	WT_UD_UT_24	WT_ENDO_UT_48	OK	6.17166	26.2407	2.08808	2.96662	5e-05	0.000293557	yes
gene:ENSG00000110931	ENSG00000110931	CAMKK2	NA	12:121237690-121298308	WT_UD_UT_24	WT_ENDO_UT_48	OK	22.8308	96.9826	2.08674	9.90829	5e-05	0.000293557	yes
gene:ENSG00000180884	ENSG00000180884	ZNF792	NA	19:34956353-34964049	WT_UD_UT_24	WT_ENDO_UT_48	OK	2.15095	9.13409	2.08629	11.1557	5e-05	0.000293557	yes
gene:ENSG00000187837	ENSG00000187837	HIST1H1C	NA	6:26055786-26056428	WT_UD_UT_24	WT_ENDO_UT_48	OK	7.27819	30.9048	2.08618	9.26217	5e-05	0.000293557	yes
gene:ENSG00000250722	ENSG00000250722	SELENOP	NA	5:42756800-42887392	WT_UD_UT_24	WT_ENDO_UT_48	OK	7.71081	32.7108	2.08481	6.72642	5e-05	0.000293557	yes
gene:ENSG00000278834	ENSG00000278834	ENSG00000278834	NA	17:40624961-40665181	WT_UD_UT_24	WT_ENDO_UT_48	OK	1.67287	7.08046	2.08152	1.79763	0.0052	0.0196029	yes
gene:ENSG00000049769	ENSG00000049769	PPP1R3F	NA	X:49269842-49301461	WT_UD_UT_24	WT_ENDO_UT_48	OK	1.57073	6.64105	2.07997	2.16018	5e-05	0.000293557	yes
gene:ENSG00000164488	ENSG00000164488	DACT2	NA	6:168292829-168319754	WT_UD_UT_24	WT_ENDO_UT_48	OK	4.0506	17.0841	2.07645	8.90576	5e-05	0.000293557	yes
gene:ENSG00000204682	ENSG00000204682	CASC10	NA	10:21492657-21497262	WT_UD_UT_24	WT_ENDO_UT_48	OK	6.68382	28.1808	2.07597	12.5097	5e-05	0.000293557	yes
gene:ENSG00000155849	ENSG00000155849	ELMO1	NA	7:36854360-37449249	WT_UD_UT_24	WT_ENDO_UT_48	OK	8.32315	34.9527	2.0702	5.63166	5e-05	0.000293557	yes
gene:ENSG00000085185	ENSG00000085185	BCORL1	NA	X:129981106-130058083	WT_UD_UT_24	WT_ENDO_UT_48	OK	2.14707	8.98313	2.06485	5.67398	5e-05	0.000293557	yes
gene:ENSG00000117318	ENSG00000117318	ID3	NA	1:23557917-23559794	WT_UD_UT_24	WT_ENDO_UT_48	OK	57.771	241.657	2.06454	11.4945	5e-05	0.000293557	yes
gene:ENSG00000205730	ENSG00000205730	ITPRIPL2	NA	16:19113931-19268334	WT_UD_UT_24	WT_ENDO_UT_48	OK	1.20494	5.03231	2.06226	5.8195	5e-05	0.000293557	yes
gene:ENSG00000114315	ENSG00000114315	HES1	NA	3:194136144-194138732	WT_UD_UT_24	WT_ENDO_UT_48	OK	9.41796	39.1551	2.05571	11.6897	5e-05	0.000293557	yes
gene:ENSG00000144278	ENSG00000144278	GALNT13	NA	2:153871912-154457438	WT_UD_UT_24	WT_ENDO_UT_48	OK	3.94719	16.3838	2.05337	4.62849	5e-05	0.000293557	yes
gene:ENSG00000148426	ENSG00000148426	PROSER2	NA	10:11823338-11894700	WT_UD_UT_24	WT_ENDO_UT_48	OK	8.13842	33.7429	2.05176	8.49488	5e-05	0.000293557	yes
gene:ENSG00000244586	ENSG00000244586	ENSG00000244586	NA	3:55465714-55490539	WT_UD_UT_24	WT_ENDO_UT_48	OK	1.12069	4.64501	2.0513	2.12794	0.00265	0.0108577	yes
gene:ENSG00000090097	ENSG00000090097	PCBP4	NA	3:51955313-51989202	WT_UD_UT_24	WT_ENDO_UT_48	OK	25.3892	105.219	2.05112	6.16863	5e-05	0.000293557	yes
gene:ENSG00000267278	ENSG00000267278	MAP3K14-AS1	NA	17:45190930-45317040	WT_UD_UT_24	WT_ENDO_UT_48	OK	1.3692	5.67188	2.05049	2.27295	0.0001	0.000562019	yes
gene:ENSG00000276166	ENSG00000276166	ENSG00000276166	NA	16:57758216-57863053	WT_UD_UT_24	WT_ENDO_UT_48	OK	1.79711	7.43093	2.04787	1.89619	0.00185	0.00790652	yes
gene:ENSG00000259375	ENSG00000259375	ENSG00000259375	NA	15:85380570-85750281	WT_UD_UT_24	WT_ENDO_UT_48	OK	3.4747	14.2689	2.03791	2.4674	0.00025	0.00130805	yes
gene:ENSG00000254610	ENSG00000254610	ENSG00000254610	NA	11:67934562-67955802	WT_UD_UT_24	WT_ENDO_UT_48	OK	1.14717	4.70737	2.03684	4.89519	5e-05	0.000293557	yes
gene:ENSG00000140939	ENSG00000140939	NOL3	NA	16:67170153-67184040	WT_UD_UT_24	WT_ENDO_UT_48	OK	2.00691	8.20833	2.03211	2.4649	5e-05	0.000293557	yes
gene:ENSG00000068078	ENSG00000068078	FGFR3	NA	4:1793306-1808872	WT_UD_UT_24	WT_ENDO_UT_48	OK	17.9325	73.1197	2.02768	4.89453	5e-05	0.000293557	yes
gene:ENSG00000090339	ENSG00000090339	ICAM1	NA	19:10251900-10289019	WT_UD_UT_24	WT_ENDO_UT_48	OK	1.50792	6.13142	2.02367	1.54771	0.007	0.0253831	yes
gene:ENSG00000175274	ENSG00000175274	TP53I11	NA	11:44719391-44951306	WT_UD_UT_24	WT_ENDO_UT_48	OK	38.5872	156.761	2.02237	2.20775	5e-05	0.000293557	yes
gene:ENSG00000168675	ENSG00000168675	LDLRAD4	NA	18:13217497-13652755	WT_UD_UT_24	WT_ENDO_UT_48	OK	3.19974	12.9747	2.01967	5.56683	5e-05	0.000293557	yes
gene:ENSG00000034677	ENSG00000034677	RNF19A	NA	8:100157905-100336218	WT_UD_UT_24	WT_ENDO_UT_48	OK	11.2383	45.5526	2.0191	2.97986	5e-05	0.000293557	yes
gene:ENSG00000244486	ENSG00000244486	SCARF2	NA	22:20424814-20495883	WT_UD_UT_24	WT_ENDO_UT_48	OK	15.0075	60.7018	2.01605	7.29664	5e-05	0.000293557	yes
gene:ENSG00000203896	ENSG00000203896	LIME1	NA	20:63657809-63743505	WT_UD_UT_24	WT_ENDO_UT_48	OK	1.05155	4.24991	2.01492	1.07771	0.0092	0.0321526	yes
gene:ENSG00000124942	ENSG00000124942	AHNAK	NA	11:62433541-62556235	WT_UD_UT_24	WT_ENDO_UT_48	OK	4.75544	19.2179	2.0148	3.86819	5e-05	0.000293557	yes
gene:ENSG00000275180	ENSG00000275180	ENSG00000275180	NA	12:62601750-62622213	WT_UD_UT_24	WT_ENDO_UT_48	OK	1.11659	4.51155	2.01452	2.14035	0.00285	0.0115759	yes
gene:ENSG00000283674	ENSG00000283674	LOC729732	NA	8:12537078-12665588	WT_UD_UT_24	WT_ENDO_UT_48	OK	6.35574	25.6495	2.0128	8.40433	5e-05	0.000293557	yes
gene:ENSG00000171444	ENSG00000171444	MCC	NA	5:113022098-113488830	WT_UD_UT_24	WT_ENDO_UT_48	OK	8.99636	36.2517	2.01064	7.22316	5e-05	0.000293557	yes
transcript:ENST00000453092	transcript:ENST00000453092	GTF2IP4-001	NA	7:73154937-73207283	WT_UD_UT_24	WT_ENDO_UT_48	OK	4.24133	16.9928	2.00233	10.5647	5e-05	0.000293557	yes
gene:ENSG00000099385	ENSG00000099385	BCL7C	NA	16:30833625-30895220	WT_UD_UT_24	WT_ENDO_UT_48	OK	11.496	45.9906	2.00021	9.51776	5e-05	0.000293557	yes
gene:ENSG00000230074	ENSG00000230074	ENSG00000230074	NA	9:34638132-34681298	WT_UD_UT_24	WT_ENDO_UT_48	OK	1.33213	5.32807	1.99988	2.29625	0.00115	0.00519115	yes
gene:ENSG00000222047	ENSG00000222047	C10orf55	NA	10:73909176-73922777	WT_UD_UT_24	WT_ENDO_UT_48	OK	1.54984	6.17039	1.99324	3.45866	5e-05	0.000293557	yes
gene:ENSG00000100276	ENSG00000100276	RASL10A	NA	22:29312932-29319679	WT_UD_UT_24	WT_ENDO_UT_48	OK	1.44212	5.71677	1.98701	6.17722	5e-05	0.000293557	yes
gene:ENSG00000128311	ENSG00000128311	TST	NA	22:37010858-37029822	WT_UD_UT_24	WT_ENDO_UT_48	OK	7.94	31.4684	1.9867	4.01793	5e-05	0.000293557	yes
gene:ENSG00000240024	ENSG00000240024	LINC00888	NA	3:183447607-183456013	WT_UD_UT_24	WT_ENDO_UT_48	OK	6.5457	25.9214	1.98553	9.55036	5e-05	0.000293557	yes
gene:ENSG00000106025	ENSG00000106025	TSPAN12	NA	7:120787319-120858402	WT_UD_UT_24	WT_ENDO_UT_48	OK	8.55654	33.788	1.98141	5.79357	5e-05	0.000293557	yes
gene:ENSG00000170006	ENSG00000170006	TMEM154	NA	4:152618631-152680165	WT_UD_UT_24	WT_ENDO_UT_48	OK	2.76161	10.8698	1.97674	3.89184	5e-05	0.000293557	yes
gene:ENSG00000058668	ENSG00000058668	ATP2B4	NA	1:203626560-203744081	WT_UD_UT_24	WT_ENDO_UT_48	OK	4.94825	19.4452	1.97442	5.12856	5e-05	0.000293557	yes
gene:ENSG00000011028	ENSG00000011028	MRC2	NA	17:62626030-62693597	WT_UD_UT_24	WT_ENDO_UT_48	OK	20.5425	80.585	1.9719	3.3065	5e-05	0.000293557	yes
gene:ENSG00000082438	ENSG00000082438	COBLL1	NA	2:164653623-164849334	WT_UD_UT_24	WT_ENDO_UT_48	OK	2.52296	9.88817	1.97059	4.26075	5e-05	0.000293557	yes
gene:ENSG00000113369	ENSG00000113369	ARRDC3	NA	5:91368723-91439085	WT_UD_UT_24	WT_ENDO_UT_48	OK	3.18107	12.4586	1.96956	3.53033	5e-05	0.000293557	yes
gene:ENSG00000242779	ENSG00000242779	ZNF702P	NA	19:52861806-53037898	WT_UD_UT_24	WT_ENDO_UT_48	OK	2.45293	9.58618	1.96645	1.63485	0.014	0.0460418	yes
gene:ENSG00000162415	ENSG00000162415	ZSWIM5	NA	1:45016398-45306209	WT_UD_UT_24	WT_ENDO_UT_48	OK	1.4474	5.65616	1.96636	3.26478	5e-05	0.000293557	yes
gene:ENSG00000178163	ENSG00000178163	ZNF518B	NA	4:10439873-10457410	WT_UD_UT_24	WT_ENDO_UT_48	OK	3.3547	13.1088	1.96628	4.65226	5e-05	0.000293557	yes
gene:ENSG00000100100	ENSG00000100100	PIK3IP1	NA	22:31281592-31346232	WT_UD_UT_24	WT_ENDO_UT_48	OK	1.04516	4.0788	1.96442	1.57043	0.0069	0.0250684	yes
gene:ENSG00000139832	ENSG00000139832	RAB20	NA	13:110523065-110561733	WT_UD_UT_24	WT_ENDO_UT_48	OK	6.44327	25.0613	1.9596	10.6459	5e-05	0.000293557	yes
gene:ENSG00000171843	ENSG00000171843	MLLT3	NA	9:20341664-20622543	WT_UD_UT_24	WT_ENDO_UT_48	OK	3.76443	14.6366	1.95908	6.48052	5e-05	0.000293557	yes
transcript:ENST00000564840	transcript:ENST00000564840	FIGNL2-001	NA	12:51815042-51842106	WT_UD_UT_24	WT_ENDO_UT_48	OK	2.94057	11.4221	1.95766	7.9121	5e-05	0.000293557	yes
gene:ENSG00000139044	ENSG00000139044	B4GALNT3	NA	12:460363-563509	WT_UD_UT_24	WT_ENDO_UT_48	OK	8.47752	32.9149	1.95703	7.38067	5e-05	0.000293557	yes
gene:ENSG00000272755	ENSG00000272755	ENSG00000272755	NA	1:149176021-149321732	WT_UD_UT_24	WT_ENDO_UT_48	OK	1.78126	6.88549	1.95066	3.17339	5e-05	0.000293557	yes
gene:ENSG00000132003	ENSG00000132003	ZSWIM4	NA	19:13795459-13832230	WT_UD_UT_24	WT_ENDO_UT_48	OK	11.4358	44.0203	1.94462	10.5549	5e-05	0.000293557	yes
gene:ENSG00000110719	ENSG00000110719	TCIRG1	NA	11:68039015-68121444	WT_UD_UT_24	WT_ENDO_UT_48	OK	13.7176	52.7178	1.94226	1.75622	0.0003	0.00154518	yes
gene:ENSG00000196739	ENSG00000196739	COL27A1	NA	9:114155559-114312511	WT_UD_UT_24	WT_ENDO_UT_48	OK	8.91126	34.2118	1.94079	4.84728	5e-05	0.000293557	yes
gene:ENSG00000165102	ENSG00000165102	HGSNAT	NA	8:43140454-43202855	WT_UD_UT_24	WT_ENDO_UT_48	OK	2.1249	8.13767	1.93722	4.48957	5e-05	0.000293557	yes
gene:ENSG00000185950	ENSG00000185950	IRS2	NA	13:109752697-109808252	WT_UD_UT_24	WT_ENDO_UT_48	OK	4.04394	15.4753	1.93613	11.7471	5e-05	0.000293557	yes
gene:ENSG00000115289	ENSG00000115289	PCGF1	NA	2:74505042-74508580	WT_UD_UT_24	WT_ENDO_UT_48	OK	6.17678	23.6016	1.93396	4.10135	5e-05	0.000293557	yes
gene:ENSG00000273456	ENSG00000273456	ENSG00000273456	NA	2:202374931-202375604	WT_UD_UT_24	WT_ENDO_UT_48	OK	1.48364	5.66041	1.93177	4.84194	5e-05	0.000293557	yes
gene:ENSG00000170340	ENSG00000170340	B3GNT2	NA	2:62196112-62224731	WT_UD_UT_24	WT_ENDO_UT_48	OK	22.7371	86.7298	1.93148	11.9399	5e-05	0.000293557	yes
gene:ENSG00000266074	ENSG00000266074	BAHCC1	NA	17:81395474-81466332	WT_UD_UT_24	WT_ENDO_UT_48	OK	10.3337	39.3324	1.92836	3.6258	5e-05	0.000293557	yes
gene:ENSG00000204178	ENSG00000204178	MACO1	NA	1:25430857-25500209	WT_UD_UT_24	WT_ENDO_UT_48	OK	7.3897	28.0934	1.92664	5.57103	5e-05	0.000293557	yes
gene:ENSG00000099864	ENSG00000099864	PALM	NA	19:708938-748329	WT_UD_UT_24	WT_ENDO_UT_48	OK	18.6821	70.9737	1.92563	8.26296	5e-05	0.000293557	yes
gene:ENSG00000033327	ENSG00000033327	GAB2	NA	11:78215296-78574874	WT_UD_UT_24	WT_ENDO_UT_48	OK	5.67193	21.5295	1.92441	3.23095	5e-05	0.000293557	yes
gene:ENSG00000104863	ENSG00000104863	LIN7B	NA	19:49114323-49119140	WT_UD_UT_24	WT_ENDO_UT_48	OK	1.3885	5.2558	1.92039	3.33257	5e-05	0.000293557	yes
gene:ENSG00000106351	ENSG00000106351	AGFG2	NA	7:100539210-100568219	WT_UD_UT_24	WT_ENDO_UT_48	OK	3.38241	12.7823	1.91803	6.65133	5e-05	0.000293557	yes
gene:ENSG00000268565	ENSG00000268565	ENSG00000268565	NA	19:4639517-4670370	WT_UD_UT_24	WT_ENDO_UT_48	OK	5.43345	20.5212	1.91717	1.62127	0.01085	0.0370375	yes
gene:ENSG00000242616	ENSG00000242616	GNG10	NA	9:111631351-111670246	WT_UD_UT_24	WT_ENDO_UT_48	OK	15.3045	57.712	1.91491	7.46183	5e-05	0.000293557	yes
gene:ENSG00000155366	ENSG00000155366	RHOC	NA	1:112701105-112715477	WT_UD_UT_24	WT_ENDO_UT_48	OK	48.9987	184.749	1.91475	6.6152	5e-05	0.000293557	yes
gene:ENSG00000112186	ENSG00000112186	CAP2	NA	6:17393215-17557792	WT_UD_UT_24	WT_ENDO_UT_48	OK	7.84376	29.5289	1.91251	9.39321	5e-05	0.000293557	yes
gene:ENSG00000161677	ENSG00000161677	JOSD2	NA	19:50505997-50511353	WT_UD_UT_24	WT_ENDO_UT_48	OK	3.96077	14.8322	1.90488	6.18708	5e-05	0.000293557	yes
gene:ENSG00000087076	ENSG00000087076	HSD17B14	NA	19:48813016-48836678	WT_UD_UT_24	WT_ENDO_UT_48	OK	2.00743	7.50736	1.90296	5.67995	5e-05	0.000293557	yes
gene:ENSG00000104497	ENSG00000104497	SNX16	NA	8:81791822-81842866	WT_UD_UT_24	WT_ENDO_UT_48	OK	4.0298	15.0688	1.90278	5.80062	5e-05	0.000293557	yes
gene:ENSG00000104341	ENSG00000104341	LAPTM4B	NA	8:97775056-97853013	WT_UD_UT_24	WT_ENDO_UT_48	OK	423.679	1582.56	1.90122	6.75067	5e-05	0.000293557	yes
gene:ENSG00000279369	ENSG00000279369	ENSG00000279369	NA	17:63622414-63702670	WT_UD_UT_24	WT_ENDO_UT_48	OK	3.11156	11.6223	1.90118	2.64225	5e-05	0.000293557	yes
gene:ENSG00000107338	ENSG00000107338	SHB	NA	9:37510891-38069211	WT_UD_UT_24	WT_ENDO_UT_48	OK	6.99958	26.0636	1.8967	4.26087	5e-05	0.000293557	yes
gene:ENSG00000108840	ENSG00000108840	HDAC5	NA	17:44076745-44123702	WT_UD_UT_24	WT_ENDO_UT_48	OK	47.8429	177.917	1.89483	6.36342	5e-05	0.000293557	yes
gene:ENSG00000242516	ENSG00000242516	LINC00960	NA	3:75672390-75679303	WT_UD_UT_24	WT_ENDO_UT_48	OK	1.12024	4.16432	1.89427	6.09288	5e-05	0.000293557	yes
gene:ENSG00000182568	ENSG00000182568	SATB1	NA	3:17157161-18920401	WT_UD_UT_24	WT_ENDO_UT_48	OK	13.5653	50.3504	1.89208	4.11722	5e-05	0.000293557	yes
gene:ENSG00000172081	ENSG00000172081	MOB3A	NA	19:2071037-2099593	WT_UD_UT_24	WT_ENDO_UT_48	OK	3.56459	13.1675	1.88517	4.56988	5e-05	0.000293557	yes
gene:ENSG00000104081	ENSG00000104081	BMF	NA	15:40087889-40108892	WT_UD_UT_24	WT_ENDO_UT_48	OK	10.7255	39.6027	1.88455	5.1555	5e-05	0.000293557	yes
gene:ENSG00000182670	ENSG00000182670	TTC3	NA	21:37073225-37203112	WT_UD_UT_24	WT_ENDO_UT_48	OK	7.61624	28.0477	1.88073	4.69273	5e-05	0.000293557	yes
gene:ENSG00000126091	ENSG00000126091	ST3GAL3	NA	1:43650157-43931165	WT_UD_UT_24	WT_ENDO_UT_48	OK	1.39473	5.1346	1.88027	1.09673	0.0005	0.00245631	yes
gene:ENSG00000188997	ENSG00000188997	KCTD21	NA	11:78139770-78214711	WT_UD_UT_24	WT_ENDO_UT_48	OK	1.59872	5.88114	1.87918	3.26208	5e-05	0.000293557	yes
gene:ENSG00000162783	ENSG00000162783	IER5	NA	1:181088711-181092899	WT_UD_UT_24	WT_ENDO_UT_48	OK	3.27043	12.0104	1.87673	10.6237	5e-05	0.000293557	yes
gene:ENSG00000155592	ENSG00000155592	ZKSCAN2	NA	16:25236000-25257931	WT_UD_UT_24	WT_ENDO_UT_48	OK	1.46293	5.34342	1.86891	7.49865	5e-05	0.000293557	yes
gene:ENSG00000180035	ENSG00000180035	ZNF48	NA	16:30378105-30400108	WT_UD_UT_24	WT_ENDO_UT_48	OK	18.1247	66.1077	1.86686	4.88321	5e-05	0.000293557	yes
gene:ENSG00000070501	ENSG00000070501	POLB	NA	8:42338453-42371808	WT_UD_UT_24	WT_ENDO_UT_48	OK	33.443	121.858	1.86543	7.50344	5e-05	0.000293557	yes
gene:ENSG00000072274	ENSG00000072274	TFRC	NA	3:196027182-196082189	WT_UD_UT_24	WT_ENDO_UT_48	OK	50.5313	183.631	1.86156	4.01881	5e-05	0.000293557	yes
gene:ENSG00000104267	ENSG00000104267	CA2	NA	8:85327607-85481493	WT_UD_UT_24	WT_ENDO_UT_48	OK	7.83394	28.4665	1.86145	5.83565	5e-05	0.000293557	yes
gene:ENSG00000158825	ENSG00000158825	CDA	NA	1:20588947-20618908	WT_UD_UT_24	WT_ENDO_UT_48	OK	7.10602	25.8014	1.86034	8.57661	5e-05	0.000293557	yes
gene:ENSG00000261586	ENSG00000261586	ENSG00000261586	NA	12:51815042-51842106	WT_UD_UT_24	WT_ENDO_UT_48	OK	2.05496	7.45502	1.8591	6.35355	5e-05	0.000293557	yes
gene:ENSG00000170961	ENSG00000170961	HAS2	NA	8:121612115-121644693	WT_UD_UT_24	WT_ENDO_UT_48	OK	5.73792	20.8141	1.85896	10.8256	5e-05	0.000293557	yes
gene:ENSG00000134744	ENSG00000134744	ZCCHC11	NA	1:52404563-52553487	WT_UD_UT_24	WT_ENDO_UT_48	OK	33.6642	122.099	1.85876	5.06784	5e-05	0.000293557	yes
gene:ENSG00000266338	ENSG00000266338	NBPF15	NA	1:144421385-144461674	WT_UD_UT_24	WT_ENDO_UT_48	OK	3.34919	12.1448	1.85846	5.04885	5e-05	0.000293557	yes
gene:ENSG00000159167	ENSG00000159167	STC1	NA	8:23841914-23854807	WT_UD_UT_24	WT_ENDO_UT_48	OK	2.76138	9.99273	1.85549	9.86277	5e-05	0.000293557	yes
gene:ENSG00000162591	ENSG00000162591	MEGF6	NA	1:3489919-3611495	WT_UD_UT_24	WT_ENDO_UT_48	OK	6.86003	24.7386	1.85048	4.23366	5e-05	0.000293557	yes
gene:ENSG00000166311	ENSG00000166311	SMPD1	NA	11:6390430-6394998	WT_UD_UT_24	WT_ENDO_UT_48	OK	3.75825	13.5304	1.84808	3.00961	5e-05	0.000293557	yes
gene:ENSG00000128271	ENSG00000128271	ADORA2A	NA	22:24270816-24528390	WT_UD_UT_24	WT_ENDO_UT_48	OK	1.75267	6.30644	1.84727	1.63504	0.0008	0.00375093	yes
gene:ENSG00000148444	ENSG00000148444	COMMD3	NA	10:22315973-22331484	WT_UD_UT_24	WT_ENDO_UT_48	OK	3.35566	12.0523	1.84464	1.47673	0.00435	0.0167735	yes
gene:ENSG00000148218	ENSG00000148218	ALAD	NA	9:113386316-113401333	WT_UD_UT_24	WT_ENDO_UT_48	OK	7.95815	28.5094	1.84093	6.20084	5e-05	0.000293557	yes
gene:ENSG00000205560	ENSG00000205560	CPT1B	NA	22:50568860-50613981	WT_UD_UT_24	WT_ENDO_UT_48	OK	3.29631	11.7751	1.83682	2.88215	5e-05	0.000293557	yes
gene:ENSG00000221988	ENSG00000221988	PPT2	NA	6:32148358-32178096	WT_UD_UT_24	WT_ENDO_UT_48	OK	13.6999	48.9219	1.83631	1.84213	0.00015	0.000818244	yes
gene:ENSG00000184349	ENSG00000184349	EFNA5	NA	5:107376888-107670895	WT_UD_UT_24	WT_ENDO_UT_48	OK	5.1038	18.2239	1.83619	3.37576	5e-05	0.000293557	yes
gene:ENSG00000172175	ENSG00000172175	MALT1	NA	18:58670008-58754477	WT_UD_UT_24	WT_ENDO_UT_48	OK	7.29024	26.0267	1.83595	8.83858	5e-05	0.000293557	yes
gene:ENSG00000099617	ENSG00000099617	EFNA2	NA	19:1286153-1300237	WT_UD_UT_24	WT_ENDO_UT_48	OK	11.1551	39.7422	1.83297	9.89894	5e-05	0.000293557	yes
gene:ENSG00000136944	ENSG00000136944	LMX1B	NA	9:126614442-126701032	WT_UD_UT_24	WT_ENDO_UT_48	OK	10.6115	37.6866	1.82842	6.85528	5e-05	0.000293557	yes
gene:ENSG00000226328	ENSG00000226328	ENSG00000226328	NA	22:45133019-45163781	WT_UD_UT_24	WT_ENDO_UT_48	OK	2.14634	7.61121	1.82625	4.53488	5e-05	0.000293557	yes
gene:ENSG00000065989	ENSG00000065989	PDE4A	NA	19:10391133-10469631	WT_UD_UT_24	WT_ENDO_UT_48	OK	2.3807	8.43186	1.82446	2.47006	5e-05	0.000293557	yes
gene:ENSG00000143878	ENSG00000143878	RHOB	NA	2:20447073-20449445	WT_UD_UT_24	WT_ENDO_UT_48	OK	23.0968	81.7324	1.82322	11.2056	5e-05	0.000293557	yes
gene:ENSG00000279713	ENSG00000279713	ENSG00000279713	NA	17:62626030-62693597	WT_UD_UT_24	WT_ENDO_UT_48	OK	2.03265	7.19256	1.82314	2.529	5e-05	0.000293557	yes
gene:ENSG00000177738	ENSG00000177738	LOC648987	NA	5:43014413-43176324	WT_UD_UT_24	WT_ENDO_UT_48	OK	1.39155	4.92282	1.82279	2.41144	0.001	0.00458179	yes
gene:ENSG00000151414	ENSG00000151414	NEK7	NA	1:198156962-198322420	WT_UD_UT_24	WT_ENDO_UT_48	OK	3.25469	11.4785	1.81835	6.12004	5e-05	0.000293557	yes
gene:ENSG00000180921	ENSG00000180921	FAM83H	NA	8:143723932-143733801	WT_UD_UT_24	WT_ENDO_UT_48	OK	9.8834	34.6576	1.81009	9.04277	5e-05	0.000293557	yes
gene:ENSG00000138166	ENSG00000138166	DUSP5	NA	10:110497837-110511544	WT_UD_UT_24	WT_ENDO_UT_48	OK	27.4259	96.0003	1.8075	8.66444	5e-05	0.000293557	yes
gene:ENSG00000175115	ENSG00000175115	PACS1	NA	11:66070362-66244747	WT_UD_UT_24	WT_ENDO_UT_48	OK	21.0139	73.403	1.8045	5.48383	5e-05	0.000293557	yes
gene:ENSG00000153006	ENSG00000153006	SREK1IP1	NA	5:64718143-64768685	WT_UD_UT_24	WT_ENDO_UT_48	OK	25.3709	88.5214	1.80285	4.06104	5e-05	0.000293557	yes
gene:ENSG00000147065	ENSG00000147065	MSN	NA	X:65588376-65741931	WT_UD_UT_24	WT_ENDO_UT_48	OK	37.9456	132.389	1.80278	10.9765	5e-05	0.000293557	yes
gene:ENSG00000139890	ENSG00000139890	REM2	NA	14:22883164-22887686	WT_UD_UT_24	WT_ENDO_UT_48	OK	1.05652	3.67455	1.79825	5.38748	5e-05	0.000293557	yes
gene:ENSG00000239521	ENSG00000239521	GATS	NA	7:100177562-100272218	WT_UD_UT_24	WT_ENDO_UT_48	OK	7.92065	27.5468	1.79819	3.3585	5e-05	0.000293557	yes
gene:ENSG00000120910	ENSG00000120910	PPP3CC	NA	8:22440818-22575788	WT_UD_UT_24	WT_ENDO_UT_48	OK	4.15398	14.4094	1.79445	1.80005	0.0091	0.0318502	yes
gene:ENSG00000137936	ENSG00000137936	BCAR3	NA	1:93561785-93847150	WT_UD_UT_24	WT_ENDO_UT_48	OK	11.0569	38.3331	1.79364	5.71753	5e-05	0.000293557	yes
gene:ENSG00000077942	ENSG00000077942	FBLN1	NA	22:45502237-45601135	WT_UD_UT_24	WT_ENDO_UT_48	OK	141.46	490.316	1.79331	7.69923	5e-05	0.000293557	yes
gene:ENSG00000100867	ENSG00000100867	DHRS2	NA	14:23630114-23645639	WT_UD_UT_24	WT_ENDO_UT_48	OK	3.13343	10.8559	1.79266	7.07791	5e-05	0.000293557	yes
gene:ENSG00000163346	ENSG00000163346	PBXIP1	NA	1:154944075-154956123	WT_UD_UT_24	WT_ENDO_UT_48	OK	7.42834	25.734	1.79256	9.74786	5e-05	0.000293557	yes
gene:ENSG00000148832	ENSG00000148832	PAOX	NA	10:133379233-133424572	WT_UD_UT_24	WT_ENDO_UT_48	OK	1.31989	4.55925	1.78838	2.27557	0.00015	0.000818244	yes
gene:ENSG00000169710	ENSG00000169710	FASN	NA	17:82078332-82098332	WT_UD_UT_24	WT_ENDO_UT_48	OK	333.433	1151.43	1.78796	0.275594	5e-05	0.000293557	yes
gene:ENSG00000254996	ENSG00000254996	ANKHD1-EIF4EBP3	NA	5:140401813-140558252	WT_UD_UT_24	WT_ENDO_UT_48	OK	1.2012	4.14222	1.78592	2.46264	5e-05	0.000293557	yes
gene:ENSG00000125844	ENSG00000125844	RRBP1	NA	20:17613677-17682295	WT_UD_UT_24	WT_ENDO_UT_48	OK	84.3761	290.396	1.78312	8.27369	5e-05	0.000293557	yes
gene:ENSG00000120675	ENSG00000120675	DNAJC15	NA	13:43023202-43114224	WT_UD_UT_24	WT_ENDO_UT_48	OK	7.80731	26.8661	1.78289	7.03649	5e-05	0.000293557	yes
gene:ENSG00000102445	ENSG00000102445	RUBCNL	NA	13:46341999-46438190	WT_UD_UT_24	WT_ENDO_UT_48	OK	1.65009	5.67323	1.78162	3.53243	5e-05	0.000293557	yes
gene:ENSG00000166341	ENSG00000166341	DCHS1	NA	11:6621322-6655854	WT_UD_UT_24	WT_ENDO_UT_48	OK	2.45889	8.45141	1.78119	10.2186	5e-05	0.000293557	yes
gene:ENSG00000005238	ENSG00000005238	FAM214B	NA	9:35104111-35116341	WT_UD_UT_24	WT_ENDO_UT_48	OK	3.57815	12.2694	1.77778	6.4017	5e-05	0.000293557	yes
gene:ENSG00000179604	ENSG00000179604	CDC42EP4	NA	17:73283623-73312175	WT_UD_UT_24	WT_ENDO_UT_48	OK	15.0277	51.5275	1.77771	2.49222	5e-05	0.000293557	yes
gene:ENSG00000139289	ENSG00000139289	PHLDA1	NA	12:76025446-76033932	WT_UD_UT_24	WT_ENDO_UT_48	OK	4.57699	15.6734	1.77585	9.65751	5e-05	0.000293557	yes
gene:ENSG00000100242	ENSG00000100242	SUN2	NA	22:38705722-38794198	WT_UD_UT_24	WT_ENDO_UT_48	OK	13.3127	45.5496	1.77464	2.51646	5e-05	0.000293557	yes
gene:ENSG00000170190	ENSG00000170190	SLC16A5	NA	17:75087726-75106162	WT_UD_UT_24	WT_ENDO_UT_48	OK	9.92554	33.9483	1.77412	6.46042	5e-05	0.000293557	yes
gene:ENSG00000143891	ENSG00000143891	GALM	NA	2:38665909-38741237	WT_UD_UT_24	WT_ENDO_UT_48	OK	11.9501	40.7885	1.77114	8.01417	5e-05	0.000293557	yes
gene:ENSG00000273906	ENSG00000273906	ENSG00000273906	NA	Y:6910685-7091683	WT_UD_UT_24	WT_ENDO_UT_48	OK	1.02277	3.48417	1.76834	4.86715	5e-05	0.000293557	yes
gene:ENSG00000128591	ENSG00000128591	FLNC	NA	7:128830376-128910719	WT_UD_UT_24	WT_ENDO_UT_48	OK	8.92297	30.3178	1.76457	8.28644	5e-05	0.000293557	yes
gene:ENSG00000144668	ENSG00000144668	ITGA9	NA	3:37452114-37861780	WT_UD_UT_24	WT_ENDO_UT_48	OK	5.29089	17.9747	1.76439	4.65215	5e-05	0.000293557	yes
gene:ENSG00000156925	ENSG00000156925	ZIC3	NA	X:137566141-137981763	WT_UD_UT_24	WT_ENDO_UT_48	OK	49.9321	169.477	1.76305	4.90766	5e-05	0.000293557	yes
gene:ENSG00000167693	ENSG00000167693	NXN	NA	17:799312-979770	WT_UD_UT_24	WT_ENDO_UT_48	OK	87.8213	297.837	1.76188	6.14281	5e-05	0.000293557	yes
gene:ENSG00000197702	ENSG00000197702	PARVA	NA	11:12377184-12530801	WT_UD_UT_24	WT_ENDO_UT_48	OK	13.8018	46.7975	1.76158	2.86342	5e-05	0.000293557	yes
gene:ENSG00000196782	ENSG00000196782	MAML3	NA	4:139665767-140154184	WT_UD_UT_24	WT_ENDO_UT_48	OK	1.31878	4.4664	1.75991	3.34807	5e-05	0.000293557	yes
gene:ENSG00000018510	ENSG00000018510	AGPS	NA	2:177227594-177559299	WT_UD_UT_24	WT_ENDO_UT_48	OK	33.0257	111.827	1.75961	6.05248	5e-05	0.000293557	yes
gene:ENSG00000152467	ENSG00000152467	ZSCAN1	NA	19:58034031-58054631	WT_UD_UT_24	WT_ENDO_UT_48	OK	1.04839	3.54599	1.75802	4.28335	5e-05	0.000293557	yes
gene:ENSG00000167740	ENSG00000167740	CYB5D2	NA	17:4143167-4263977	WT_UD_UT_24	WT_ENDO_UT_48	OK	2.48633	8.40961	1.75802	1.99354	0.0032	0.0128166	yes
gene:ENSG00000051382	ENSG00000051382	PIK3CB	NA	3:138652698-138834938	WT_UD_UT_24	WT_ENDO_UT_48	OK	19.3233	65.1157	1.75267	5.02876	5e-05	0.000293557	yes
gene:ENSG00000161682	ENSG00000161682	FAM171A2	NA	17:44353214-44363875	WT_UD_UT_24	WT_ENDO_UT_48	OK	9.49215	31.9628	1.75159	9.40028	5e-05	0.000293557	yes
gene:ENSG00000125449	ENSG00000125449	ARMC7	NA	17:75109951-75133043	WT_UD_UT_24	WT_ENDO_UT_48	OK	8.81158	29.5011	1.7433	4.48149	5e-05	0.000293557	yes
gene:ENSG00000050767	ENSG00000050767	COL23A1	NA	5:178237617-178590555	WT_UD_UT_24	WT_ENDO_UT_48	OK	5.53824	18.5267	1.74211	9.37669	5e-05	0.000293557	yes
gene:ENSG00000138448	ENSG00000138448	ITGAV	NA	2:186590064-186765965	WT_UD_UT_24	WT_ENDO_UT_48	OK	14.473	48.3946	1.74148	3.54674	5e-05	0.000293557	yes
gene:ENSG00000129566	ENSG00000129566	TEP1	NA	14:20365666-20413429	WT_UD_UT_24	WT_ENDO_UT_48	OK	2.02759	6.77943	1.7414	3.11986	5e-05	0.000293557	yes
gene:ENSG00000136274	ENSG00000136274	NACAD	NA	7:45080437-45088914	WT_UD_UT_24	WT_ENDO_UT_48	OK	1.1529	3.85453	1.74128	3.03158	5e-05	0.000293557	yes
gene:ENSG00000109079	ENSG00000109079	TNFAIP1	NA	17:28335601-28347009	WT_UD_UT_24	WT_ENDO_UT_48	OK	12.5613	41.9679	1.7403	4.92033	5e-05	0.000293557	yes
gene:ENSG00000125734	ENSG00000125734	GPR108	NA	19:6677703-6737603	WT_UD_UT_24	WT_ENDO_UT_48	OK	25.9252	86.6109	1.7402	1.92972	0.0001	0.000562019	yes
gene:ENSG00000163644	ENSG00000163644	PPM1K	NA	4:88257619-88284769	WT_UD_UT_24	WT_ENDO_UT_48	OK	3.83471	12.7949	1.73838	4.32822	5e-05	0.000293557	yes
gene:ENSG00000150456	ENSG00000150456	EEF1AKMT1	NA	13:20728730-20773958	WT_UD_UT_24	WT_ENDO_UT_48	OK	2.05081	6.8352	1.73679	3.84508	5e-05	0.000293557	yes
gene:ENSG00000197081	ENSG00000197081	IGF2R	NA	6:159969098-160113507	WT_UD_UT_24	WT_ENDO_UT_48	OK	27.4517	90.9921	1.72885	2.43576	5e-05	0.000293557	yes
gene:ENSG00000082512	ENSG00000082512	TRAF5	NA	1:211326614-211374946	WT_UD_UT_24	WT_ENDO_UT_48	OK	5.10157	16.8766	1.72601	7.05057	5e-05	0.000293557	yes
gene:ENSG00000259955	ENSG00000259955	ENSG00000259955	NA	16:25236000-25257931	WT_UD_UT_24	WT_ENDO_UT_48	OK	2.34196	7.74548	1.72564	2.01886	0.0011	0.004989	yes
gene:ENSG00000185973	ENSG00000185973	TMLHE	NA	X:155466539-155669944	WT_UD_UT_24	WT_ENDO_UT_48	OK	5.94634	19.6497	1.72443	6.36915	5e-05	0.000293557	yes
gene:ENSG00000197565	ENSG00000197565	COL4A6	NA	X:108155606-108439497	WT_UD_UT_24	WT_ENDO_UT_48	OK	3.05641	10.0992	1.72433	7.21678	5e-05	0.000293557	yes
gene:ENSG00000114251	ENSG00000114251	WNT5A	NA	3:55465714-55490539	WT_UD_UT_24	WT_ENDO_UT_48	OK	2.66028	8.78659	1.72373	4.18584	5e-05	0.000293557	yes
gene:ENSG00000198937	ENSG00000198937	CCDC167	NA	6:37482919-37499922	WT_UD_UT_24	WT_ENDO_UT_48	OK	12.4523	41.0796	1.72201	8.47574	5e-05	0.000293557	yes
gene:ENSG00000257453	ENSG00000257453	ENSG00000257453	NA	12:76025446-76033932	WT_UD_UT_24	WT_ENDO_UT_48	OK	16.7101	55.1063	1.72149	4.44595	5e-05	0.000293557	yes
gene:ENSG00000145147	ENSG00000145147	SLIT2	NA	4:20253259-20620561	WT_UD_UT_24	WT_ENDO_UT_48	OK	3.51844	11.6012	1.72127	3.13053	5e-05	0.000293557	yes
gene:ENSG00000112655	ENSG00000112655	PTK7	NA	6:43076267-43161719	WT_UD_UT_24	WT_ENDO_UT_48	OK	39.9624	131.74	1.72097	7.6061	5e-05	0.000293557	yes
gene:ENSG00000119655	ENSG00000119655	NPC2	NA	14:74476191-74497106	WT_UD_UT_24	WT_ENDO_UT_48	OK	146.751	483.56	1.72033	3.75955	5e-05	0.000293557	yes
gene:ENSG00000124140	ENSG00000124140	SLC12A5	NA	20:46008907-46060152	WT_UD_UT_24	WT_ENDO_UT_48	OK	4.78743	15.7558	1.71856	2.22023	0.00025	0.00130805	yes
gene:ENSG00000113140	ENSG00000113140	SPARC	NA	5:151661095-151724782	WT_UD_UT_24	WT_ENDO_UT_48	OK	553.435	1818.74	1.71646	4.49997	5e-05	0.000293557	yes
gene:ENSG00000235169	ENSG00000235169	SMIM1	NA	1:3772787-3775982	WT_UD_UT_24	WT_ENDO_UT_48	OK	1.16726	3.8313	1.71471	2.96654	5e-05	0.000293557	yes
gene:ENSG00000213888	ENSG00000213888	ENSG00000213888	NA	22:31346776-31348719	WT_UD_UT_24	WT_ENDO_UT_48	OK	2.18769	7.17589	1.71375	4.91206	5e-05	0.000293557	yes
gene:ENSG00000262580	ENSG00000262580	ENSG00000262580	NA	17:80169991-80253500	WT_UD_UT_24	WT_ENDO_UT_48	OK	1.12806	3.69809	1.71293	1.42019	0.01535	0.0497925	yes
gene:ENSG00000171940	ENSG00000171940	ZNF217	NA	20:53552769-53634590	WT_UD_UT_24	WT_ENDO_UT_48	OK	14.6071	47.8803	1.71276	6.25316	5e-05	0.000293557	yes
gene:ENSG00000161914	ENSG00000161914	ZNF653	NA	19:11451325-11529174	WT_UD_UT_24	WT_ENDO_UT_48	OK	3.85469	12.6301	1.71217	2.37574	0.0007	0.00332665	yes
gene:ENSG00000023697	ENSG00000023697	DERA	NA	12:15911171-16037282	WT_UD_UT_24	WT_ENDO_UT_48	OK	10.0123	32.8027	1.71205	6.4032	5e-05	0.000293557	yes
gene:ENSG00000170153	ENSG00000170153	RNF150	NA	4:140859806-141212877	WT_UD_UT_24	WT_ENDO_UT_48	OK	1.17767	3.84935	1.70868	2.7624	5e-05	0.000293557	yes
gene:ENSG00000255839	ENSG00000255839	ENSG00000255839	NA	12:123671112-123708403	WT_UD_UT_24	WT_ENDO_UT_48	OK	3.28627	10.6911	1.70189	1.69377	0.0067	0.0244385	yes
gene:ENSG00000224914	ENSG00000224914	LINC00863	NA	10:87342735-87370695	WT_UD_UT_24	WT_ENDO_UT_48	OK	1.24485	4.04407	1.69984	7.52659	5e-05	0.000293557	yes
gene:ENSG00000130304	ENSG00000130304	SLC27A1	NA	19:17470443-17521288	WT_UD_UT_24	WT_ENDO_UT_48	OK	2.37728	7.7142	1.6982	2.02727	0.00175	0.00752645	yes
gene:ENSG00000178104	ENSG00000178104	PDE4DIP	NA	1:148808180-149048286	WT_UD_UT_24	WT_ENDO_UT_48	OK	5.16455	16.7016	1.69327	4.10177	5e-05	0.000293557	yes
gene:ENSG00000142920	ENSG00000142920	AZIN2	NA	1:33081103-33120530	WT_UD_UT_24	WT_ENDO_UT_48	OK	1.28453	4.15268	1.6928	1.70914	0.0002	0.00106634	yes
gene:ENSG00000183955	ENSG00000183955	KMT5A	NA	12:123383772-123409358	WT_UD_UT_24	WT_ENDO_UT_48	OK	8.43873	27.2678	1.6921	3.9797	5e-05	0.000293557	yes
gene:ENSG00000155744	ENSG00000155744	FAM126B	NA	2:200908972-201085750	WT_UD_UT_24	WT_ENDO_UT_48	OK	1.90039	6.13573	1.69094	1.69342	5e-05	0.000293557	yes
gene:ENSG00000175416	ENSG00000175416	CLTB	NA	5:176365467-176416569	WT_UD_UT_24	WT_ENDO_UT_48	OK	25.3367	81.759	1.69015	4.05009	5e-05	0.000293557	yes
gene:ENSG00000141655	ENSG00000141655	TNFRSF11A	NA	18:62325286-62391292	WT_UD_UT_24	WT_ENDO_UT_48	OK	1.15924	3.74044	1.69003	4.80943	5e-05	0.000293557	yes
gene:ENSG00000154358	ENSG00000154358	OBSCN	NA	1:228203505-228378874	WT_UD_UT_24	WT_ENDO_UT_48	OK	6.21101	19.9467	1.68325	2.97856	5e-05	0.000293557	yes
gene:ENSG00000130164	ENSG00000130164	LDLR	NA	19:11089361-11155808	WT_UD_UT_24	WT_ENDO_UT_48	OK	70.3935	225.711	1.68096	4.76293	5e-05	0.000293557	yes
gene:ENSG00000149557	ENSG00000149557	FEZ1	NA	11:125445744-125499528	WT_UD_UT_24	WT_ENDO_UT_48	OK	17.7095	56.7754	1.68075	8.17641	5e-05	0.000293557	yes
gene:ENSG00000203485	ENSG00000203485	INF2	NA	14:104689605-104722535	WT_UD_UT_24	WT_ENDO_UT_48	OK	36.5388	117.044	1.67955	6.48845	5e-05	0.000293557	yes
gene:ENSG00000040933	ENSG00000040933	INPP4A	NA	2:98444853-98594390	WT_UD_UT_24	WT_ENDO_UT_48	OK	10.3155	32.9879	1.67712	6.11328	5e-05	0.000293557	yes
gene:ENSG00000187678	ENSG00000187678	SPRY4	NA	5:142310426-142698070	WT_UD_UT_24	WT_ENDO_UT_48	OK	58.824	188.022	1.67642	8.12209	5e-05	0.000293557	yes
gene:ENSG00000178694	ENSG00000178694	NSUN3	NA	3:93980138-94128545	WT_UD_UT_24	WT_ENDO_UT_48	OK	2.68573	8.57734	1.67522	2.19288	0.00025	0.00130805	yes
ENSG00000226721	ENSG00000226721	ENSG00000226721	NA	9:92809387-92899608	WT_UD_UT_24	WT_ENDO_UT_48	OK	3.02696	9.66531	1.67495	3.22564	5e-05	0.000293557	yes
gene:ENSG00000148288	ENSG00000148288	GBGT1	NA	9:133152947-133163945	WT_UD_UT_24	WT_ENDO_UT_48	OK	2.97535	9.47354	1.67084	6.89762	5e-05	0.000293557	yes
gene:ENSG00000001630	ENSG00000001630	CYP51A1	NA	7:92112150-92180725	WT_UD_UT_24	WT_ENDO_UT_48	OK	45.3079	144.19	1.67014	8.45728	5e-05	0.000293557	yes
gene:ENSG00000174233	ENSG00000174233	ADCY6	NA	12:48766193-48789037	WT_UD_UT_24	WT_ENDO_UT_48	OK	1.76719	5.62062	1.66927	3.40287	5e-05	0.000293557	yes
gene:ENSG00000146072	ENSG00000146072	TNFRSF21	NA	6:47231531-47309905	WT_UD_UT_24	WT_ENDO_UT_48	OK	27.7009	88.063	1.6686	10.3239	5e-05	0.000293557	yes
gene:ENSG00000116885	ENSG00000116885	OSCP1	NA	1:36415826-36450451	WT_UD_UT_24	WT_ENDO_UT_48	OK	2.36637	7.52232	1.6685	4.03591	5e-05	0.000293557	yes
gene:ENSG00000144730	ENSG00000144730	IL17RD	NA	3:57089981-57170306	WT_UD_UT_24	WT_ENDO_UT_48	OK	23.4561	74.4503	1.66631	5.45361	5e-05	0.000293557	yes
gene:ENSG00000136383	ENSG00000136383	ALPK3	NA	15:84816679-84873482	WT_UD_UT_24	WT_ENDO_UT_48	OK	7.18591	22.7674	1.66373	3.20674	5e-05	0.000293557	yes
gene:ENSG00000113648	ENSG00000113648	H2AFY	NA	5:135027734-135401296	WT_UD_UT_24	WT_ENDO_UT_48	OK	51.5593	163.139	1.66179	7.08728	5e-05	0.000293557	yes
gene:ENSG00000070778	ENSG00000070778	PTPN21	NA	14:88384923-88554733	WT_UD_UT_24	WT_ENDO_UT_48	OK	2.8584	9.04418	1.66178	3.80059	5e-05	0.000293557	yes
gene:ENSG00000107831	ENSG00000107831	FGF8	NA	10:101770129-101780369	WT_UD_UT_24	WT_ENDO_UT_48	OK	11.0583	34.9543	1.66033	6.06496	5e-05	0.000293557	yes
gene:ENSG00000088826	ENSG00000088826	SMOX	NA	20:4120979-4187747	WT_UD_UT_24	WT_ENDO_UT_48	OK	11.1233	35.0706	1.65668	2.04869	0.0001	0.000562019	yes
gene:ENSG00000225828	ENSG00000225828	FAM229A	NA	1:32351520-32364312	WT_UD_UT_24	WT_ENDO_UT_48	OK	1.20801	3.80626	1.65574	1.77651	0.00135	0.0059826	yes
gene:ENSG00000007516	ENSG00000007516	BAIAP3	NA	16:1333600-1351911	WT_UD_UT_24	WT_ENDO_UT_48	OK	7.33549	23.1018	1.65504	2.3009	5e-05	0.000293557	yes
gene:ENSG00000109265	ENSG00000109265	KIAA1211	NA	4:56049072-56328625	WT_UD_UT_24	WT_ENDO_UT_48	OK	9.68115	30.471	1.65419	3.37135	5e-05	0.000293557	yes
gene:ENSG00000232220	ENSG00000232220	ENSG00000232220	NA	19:53854580-53876437	WT_UD_UT_24	WT_ENDO_UT_48	OK	29.2952	91.955	1.65026	2.95518	5e-05	0.000293557	yes
gene:ENSG00000114812	ENSG00000114812	VIPR1	NA	3:42489298-42537573	WT_UD_UT_24	WT_ENDO_UT_48	OK	1.2307	3.86112	1.64954	2.75578	5e-05	0.000293557	yes
gene:ENSG00000106688	ENSG00000106688	SLC1A1	NA	9:4490443-4587469	WT_UD_UT_24	WT_ENDO_UT_48	OK	2.29561	7.19412	1.64794	4.08868	5e-05	0.000293557	yes
gene:ENSG00000245532	ENSG00000245532	NEAT1	NA	11:65422773-65445540	WT_UD_UT_24	WT_ENDO_UT_48	OK	4.44783	13.9302	1.64704	3.76387	5e-05	0.000293557	yes
gene:ENSG00000174943	ENSG00000174943	KCTD13	NA	16:29906335-29928933	WT_UD_UT_24	WT_ENDO_UT_48	OK	5.41789	16.9646	1.64672	2.63899	5e-05	0.000293557	yes
gene:ENSG00000132824	ENSG00000132824	SERINC3	NA	20:44496220-44522109	WT_UD_UT_24	WT_ENDO_UT_48	OK	22.7728	71.2351	1.64528	8.41108	5e-05	0.000293557	yes
gene:ENSG00000105443	ENSG00000105443	CYTH2	NA	19:48445772-48482314	WT_UD_UT_24	WT_ENDO_UT_48	OK	42.9918	134.477	1.64522	3.46062	5e-05	0.000293557	yes
gene:ENSG00000242294	ENSG00000242294	STAG3L5P	NA	7:100307701-100400099	WT_UD_UT_24	WT_ENDO_UT_48	OK	5.98235	18.6834	1.64297	1.43691	0.0022	0.00922039	yes
gene:ENSG00000153790	ENSG00000153790	C7orf31	NA	7:25134696-25180356	WT_UD_UT_24	WT_ENDO_UT_48	OK	1.53883	4.80507	1.64272	3.37044	5e-05	0.000293557	yes
gene:ENSG00000132196	ENSG00000132196	HSD17B7	NA	1:162790701-162812817	WT_UD_UT_24	WT_ENDO_UT_48	OK	7.52887	23.5071	1.64259	6.33438	5e-05	0.000293557	yes
gene:ENSG00000074590	ENSG00000074590	NUAK1	NA	12:106063339-106140033	WT_UD_UT_24	WT_ENDO_UT_48	OK	9.39385	29.3037	1.6413	2.84779	5e-05	0.000293557	yes
gene:ENSG00000151929	ENSG00000151929	BAG3	NA	10:119651369-119677819	WT_UD_UT_24	WT_ENDO_UT_48	OK	13.7586	42.8347	1.63845	9.28759	5e-05	0.000293557	yes
gene:ENSG00000044090	ENSG00000044090	CUL7	NA	6:43037616-43053945	WT_UD_UT_24	WT_ENDO_UT_48	OK	5.34829	16.6391	1.63743	7.08297	5e-05	0.000293557	yes
gene:ENSG00000204428	ENSG00000204428	LY6G5C	NA	6:31676683-31684040	WT_UD_UT_24	WT_ENDO_UT_48	OK	1.03731	3.22524	1.63656	2.80903	5e-05	0.000293557	yes
gene:ENSG00000112902	ENSG00000112902	SEMA5A	NA	5:9001773-9546075	WT_UD_UT_24	WT_ENDO_UT_48	OK	3.55783	11.0612	1.63644	3.09632	5e-05	0.000293557	yes
gene:ENSG00000132471	ENSG00000132471	WBP2	NA	17:75845698-75856507	WT_UD_UT_24	WT_ENDO_UT_48	OK	44.095	136.94	1.63485	7.07544	5e-05	0.000293557	yes
gene:ENSG00000065308	ENSG00000065308	TRAM2	NA	6:52361420-52576915	WT_UD_UT_24	WT_ENDO_UT_48	OK	5.2467	16.2598	1.63182	8.10415	5e-05	0.000293557	yes
gene:ENSG00000176973	ENSG00000176973	FAM89B	NA	11:65570429-65574198	WT_UD_UT_24	WT_ENDO_UT_48	OK	13.1748	40.7764	1.62995	5.78257	5e-05	0.000293557	yes
gene:ENSG00000116396	ENSG00000116396	KCNC4	NA	1:110211342-110283100	WT_UD_UT_24	WT_ENDO_UT_48	OK	2.03437	6.28651	1.62768	2.84546	5e-05	0.000293557	yes
gene:ENSG00000271737	ENSG00000271737	ENSG00000271737	NA	5:134005146-134005562	WT_UD_UT_24	WT_ENDO_UT_48	OK	1.19736	3.69864	1.62714	2.38928	0.00095	0.00437618	yes
gene:ENSG00000168916	ENSG00000168916	ZNF608	NA	5:124636912-124748807	WT_UD_UT_24	WT_ENDO_UT_48	OK	6.77831	20.8835	1.62337	4.97941	5e-05	0.000293557	yes
gene:ENSG00000143499	ENSG00000143499	SMYD2	NA	1:214281101-214337131	WT_UD_UT_24	WT_ENDO_UT_48	OK	5.79571	17.8107	1.61968	7.17211	5e-05	0.000293557	yes
gene:ENSG00000198221	ENSG00000198221	AFDN-DT	NA	6:167823875-167826709	WT_UD_UT_24	WT_ENDO_UT_48	OK	3.42243	10.5102	1.61869	2.13932	0.001	0.00458179	yes
gene:ENSG00000167578	ENSG00000167578	RAB4B	NA	19:40771647-40900508	WT_UD_UT_24	WT_ENDO_UT_48	OK	8.29751	25.4665	1.61785	1.95217	0.00295	0.0119317	yes
gene:ENSG00000272933	ENSG00000272933	ENSG00000272933	NA	10:102642791-102644140	WT_UD_UT_24	WT_ENDO_UT_48	OK	2.44619	7.5047	1.61726	6.76107	5e-05	0.000293557	yes
gene:ENSG00000213185	ENSG00000213185	FAM24B	NA	10:122832148-122879641	WT_UD_UT_24	WT_ENDO_UT_48	OK	4.41413	13.5322	1.61619	4.53452	5e-05	0.000293557	yes
gene:ENSG00000181045	ENSG00000181045	SLC26A11	NA	17:80169991-80253500	WT_UD_UT_24	WT_ENDO_UT_48	OK	12.4517	38.1467	1.61522	4.46557	5e-05	0.000293557	yes
gene:ENSG00000186480	ENSG00000186480	INSIG1	NA	7:155297775-155310235	WT_UD_UT_24	WT_ENDO_UT_48	OK	53.6863	164.423	1.61479	6.89969	5e-05	0.000293557	yes
gene:ENSG00000027697	ENSG00000027697	IFNGR1	NA	6:137197483-137219449	WT_UD_UT_24	WT_ENDO_UT_48	OK	11.6717	35.7381	1.61444	7.21339	5e-05	0.000293557	yes
gene:ENSG00000183496	ENSG00000183496	MEX3B	NA	15:82041777-82046141	WT_UD_UT_24	WT_ENDO_UT_48	OK	3.64881	11.1391	1.61013	9.16333	5e-05	0.000293557	yes
gene:ENSG00000264769	ENSG00000264769	ENSG00000264769	NA	17:81911938-81927714	WT_UD_UT_24	WT_ENDO_UT_48	OK	5.43209	16.5765	1.60956	1.63652	0.0049	0.0186145	yes
gene:ENSG00000121989	ENSG00000121989	ACVR2A	NA	2:147844516-148516971	WT_UD_UT_24	WT_ENDO_UT_48	OK	3.06695	9.35281	1.6086	2.03624	0.0003	0.00154518	yes
gene:ENSG00000119950	ENSG00000119950	MXI1	NA	10:110207604-110287365	WT_UD_UT_24	WT_ENDO_UT_48	OK	8.13646	24.7814	1.60679	6.47846	5e-05	0.000293557	yes
gene:ENSG00000108379	ENSG00000108379	WNT3	NA	17:46762505-46833154	WT_UD_UT_24	WT_ENDO_UT_48	OK	8.26008	25.1551	1.60662	9.44604	5e-05	0.000293557	yes
gene:ENSG00000172469	ENSG00000172469	MANEA	NA	6:95577542-95609457	WT_UD_UT_24	WT_ENDO_UT_48	OK	4.01756	12.2307	1.60611	4.51388	5e-05	0.000293557	yes
gene:ENSG00000120437	ENSG00000120437	ACAT2	NA	6:159669056-159789749	WT_UD_UT_24	WT_ENDO_UT_48	OK	110.786	337.104	1.60543	3.79853	5e-05	0.000293557	yes
gene:ENSG00000182095	ENSG00000182095	TNRC18	NA	7:5274368-5425414	WT_UD_UT_24	WT_ENDO_UT_48	OK	72.4613	220.398	1.60483	4.30369	5e-05	0.000293557	yes
gene:ENSG00000138434	ENSG00000138434	SSFA2	NA	2:181891832-181930738	WT_UD_UT_24	WT_ENDO_UT_48	OK	5.97341	18.1624	1.60433	1.77049	0.00365	0.0143889	yes
gene:ENSG00000234222	ENSG00000234222	LIX1L-AS1	NA	1:145911349-145978848	WT_UD_UT_24	WT_ENDO_UT_48	OK	1.07303	3.26176	1.60396	0.635142	0.01175	0.0396519	yes
gene:ENSG00000136932	ENSG00000136932	TRMO	NA	9:97904488-97922570	WT_UD_UT_24	WT_ENDO_UT_48	OK	2.55094	7.74829	1.60285	4.22393	5e-05	0.000293557	yes
gene:ENSG00000136925	ENSG00000136925	TSTD2	NA	9:97501179-97633575	WT_UD_UT_24	WT_ENDO_UT_48	OK	6.19286	18.7853	1.60093	6.02394	5e-05	0.000293557	yes
gene:ENSG00000163347	ENSG00000163347	CLDN1	NA	3:190305700-190322475	WT_UD_UT_24	WT_ENDO_UT_48	OK	1.01134	3.06358	1.59894	3.84481	5e-05	0.000293557	yes
gene:ENSG00000198680	ENSG00000198680	TUSC1	NA	9:25676388-25678440	WT_UD_UT_24	WT_ENDO_UT_48	OK	4.3796	13.2523	1.59737	8.53863	5e-05	0.000293557	yes
gene:ENSG00000156500	ENSG00000156500	FAM122C	NA	X:134769565-134854610	WT_UD_UT_24	WT_ENDO_UT_48	OK	3.76338	11.367	1.59475	1.84341	0.00545	0.0204208	yes
gene:ENSG00000168216	ENSG00000168216	LMBRD1	NA	6:69675801-69797111	WT_UD_UT_24	WT_ENDO_UT_48	OK	5.36757	16.1861	1.59242	7.91334	5e-05	0.000293557	yes
gene:ENSG00000143514	ENSG00000143514	TP53BP2	NA	1:223779898-223845972	WT_UD_UT_24	WT_ENDO_UT_48	OK	19.8928	59.9318	1.59107	4.03428	5e-05	0.000293557	yes
gene:ENSG00000140577	ENSG00000140577	CRTC3	NA	15:90529924-90717141	WT_UD_UT_24	WT_ENDO_UT_48	OK	1.90637	5.74114	1.59051	3.9561	5e-05	0.000293557	yes
gene:ENSG00000214655	ENSG00000214655	ZSWIM8	NA	10:73785581-73811798	WT_UD_UT_24	WT_ENDO_UT_48	OK	15.1499	45.6217	1.59041	2.54364	5e-05	0.000293557	yes
gene:ENSG00000073008	ENSG00000073008	PVR	NA	19:44537057-44718759	WT_UD_UT_24	WT_ENDO_UT_48	OK	7.89743	23.7753	1.59001	2.57906	5e-05	0.000293557	yes
gene:ENSG00000271787	ENSG00000271787	ENSG00000271787	NA	2:10042848-10054866	WT_UD_UT_24	WT_ENDO_UT_48	OK	4.92134	14.8018	1.58865	2.21692	0.00085	0.00396073	yes
gene:ENSG00000169744	ENSG00000169744	LDB2	NA	4:16400429-16898809	WT_UD_UT_24	WT_ENDO_UT_48	OK	21.2552	63.8977	1.58795	7.06212	5e-05	0.000293557	yes
gene:ENSG00000168283	ENSG00000168283	BMI1	NA	10:22315973-22331484	WT_UD_UT_24	WT_ENDO_UT_48	OK	5.09345	15.2887	1.58575	2.64543	5e-05	0.000293557	yes
gene:ENSG00000067064	ENSG00000067064	IDI1	NA	10:971145-1049170	WT_UD_UT_24	WT_ENDO_UT_48	OK	67.5185	202.508	1.58462	7.05673	5e-05	0.000293557	yes
gene:ENSG00000198909	ENSG00000198909	MAP3K3	NA	17:63622414-63702670	WT_UD_UT_24	WT_ENDO_UT_48	OK	6.45997	19.3728	1.58443	3.9623	5e-05	0.000293557	yes
gene:ENSG00000204305	ENSG00000204305	AGER	NA	6:32180967-32184324	WT_UD_UT_24	WT_ENDO_UT_48	OK	5.0982	15.2844	1.584	5.39399	5e-05	0.000293557	yes
gene:ENSG00000251562	ENSG00000251562	MALAT1	NA	11:65497761-65506516	WT_UD_UT_24	WT_ENDO_UT_48	OK	72.8296	218.278	1.58357	3.05636	5e-05	0.000293557	yes
gene:ENSG00000178026	ENSG00000178026	LRRC75B	NA	22:24583681-24629005	WT_UD_UT_24	WT_ENDO_UT_48	OK	4.09027	12.2506	1.58258	4.56621	5e-05	0.000293557	yes
gene:ENSG00000128283	ENSG00000128283	CDC42EP1	NA	22:37560446-37569405	WT_UD_UT_24	WT_ENDO_UT_48	OK	11.975	35.8562	1.58219	9.19298	5e-05	0.000293557	yes
gene:ENSG00000279152	ENSG00000279152	ENSG00000279152	NA	17:8188332-8190907	WT_UD_UT_24	WT_ENDO_UT_48	OK	6.5914	19.716	1.58071	5.23318	5e-05	0.000293557	yes
gene:ENSG00000173801	ENSG00000173801	JUP	NA	17:41754603-41786931	WT_UD_UT_24	WT_ENDO_UT_48	OK	77.9972	233.172	1.5799	7.27805	5e-05	0.000293557	yes
gene:ENSG00000125733	ENSG00000125733	TRIP10	NA	19:6737924-6751526	WT_UD_UT_24	WT_ENDO_UT_48	OK	55.4736	165.766	1.57928	3.98305	5e-05	0.000293557	yes
gene:ENSG00000197965	ENSG00000197965	MPZL1	NA	1:167721191-167791919	WT_UD_UT_24	WT_ENDO_UT_48	OK	41.192	123.06	1.57893	6.31428	5e-05	0.000293557	yes
gene:ENSG00000137710	ENSG00000137710	RDX	NA	11:110174879-110296722	WT_UD_UT_24	WT_ENDO_UT_48	OK	33.2041	99.1129	1.57771	4.03764	5e-05	0.000293557	yes
gene:ENSG00000130589	ENSG00000130589	HELZ2	NA	20:63558085-63574239	WT_UD_UT_24	WT_ENDO_UT_48	OK	8.91293	26.5964	1.57726	3.56577	5e-05	0.000293557	yes
gene:ENSG00000187079	ENSG00000187079	TEAD1	NA	11:12674590-12944483	WT_UD_UT_24	WT_ENDO_UT_48	OK	18.7084	55.8236	1.57719	3.55775	5e-05	0.000293557	yes
gene:ENSG00000154760	ENSG00000154760	SLFN13	NA	17:35435095-35448837	WT_UD_UT_24	WT_ENDO_UT_48	OK	1.54398	4.60529	1.57663	1.54469	0.0027	0.0110379	yes
gene:ENSG00000160145	ENSG00000160145	KALRN	NA	3:124080022-124726325	WT_UD_UT_24	WT_ENDO_UT_48	OK	6.11458	18.2104	1.57444	4.63451	5e-05	0.000293557	yes
gene:ENSG00000250571	ENSG00000250571	GLI4	NA	8:143246820-143276931	WT_UD_UT_24	WT_ENDO_UT_48	OK	5.98179	17.8071	1.57381	2.79974	5e-05	0.000293557	yes
gene:ENSG00000048405	ENSG00000048405	ZNF800	NA	7:127346789-127431924	WT_UD_UT_24	WT_ENDO_UT_48	OK	1.11303	3.31154	1.57301	3.38193	5e-05	0.000293557	yes
gene:ENSG00000007237	ENSG00000007237	GAS7	NA	17:9910608-10198551	WT_UD_UT_24	WT_ENDO_UT_48	OK	7.32165	21.7195	1.56875	4.65434	5e-05	0.000293557	yes
gene:ENSG00000121578	ENSG00000121578	B4GALT4	NA	3:119211731-119290666	WT_UD_UT_24	WT_ENDO_UT_48	OK	25.4431	75.4586	1.56841	5.46641	5e-05	0.000293557	yes
gene:ENSG00000119801	ENSG00000119801	YPEL5	NA	2:30146940-30160533	WT_UD_UT_24	WT_ENDO_UT_48	OK	20.2672	60.0772	1.56767	6.5744	5e-05	0.000293557	yes
gene:ENSG00000126773	ENSG00000126773	PCNX4	NA	14:60091910-60169856	WT_UD_UT_24	WT_ENDO_UT_48	OK	13.4681	39.9224	1.56766	2.82386	5e-05	0.000293557	yes
gene:ENSG00000188153	ENSG00000188153	COL4A5	NA	X:108439843-108697545	WT_UD_UT_24	WT_ENDO_UT_48	OK	7.50893	22.2409	1.56653	3.50846	5e-05	0.000293557	yes
gene:ENSG00000164976	ENSG00000164976	MYORG	NA	9:34366669-34376853	WT_UD_UT_24	WT_ENDO_UT_48	OK	8.16236	24.1581	1.56545	3.8235	5e-05	0.000293557	yes
gene:ENSG00000242498	ENSG00000242498	ARPIN	NA	15:89830598-89912956	WT_UD_UT_24	WT_ENDO_UT_48	OK	1.16174	3.43036	1.56207	2.22572	0.00015	0.000818244	yes
gene:ENSG00000259018	ENSG00000259018	ENSG00000259018	NA	14:23356401-23365752	WT_UD_UT_24	WT_ENDO_UT_48	OK	12.5009	36.9117	1.56204	1.51352	0.0143	0.0468801	yes
gene:ENSG00000086062	ENSG00000086062	B4GALT1	NA	9:33104081-33179983	WT_UD_UT_24	WT_ENDO_UT_48	OK	8.09275	23.8697	1.56048	9.41471	5e-05	0.000293557	yes
gene:ENSG00000100207	ENSG00000100207	TCF20	NA	22:42160012-42343616	WT_UD_UT_24	WT_ENDO_UT_48	OK	17.6084	51.7795	1.55612	5.86064	5e-05	0.000293557	yes
gene:ENSG00000196544	ENSG00000196544	BORCS6	NA	17:8188332-8190907	WT_UD_UT_24	WT_ENDO_UT_48	OK	2.16486	6.36363	1.55558	6.1202	5e-05	0.000293557	yes
gene:ENSG00000267165	ENSG00000267165	ENSG00000267165	NA	18:11688955-11909223	WT_UD_UT_24	WT_ENDO_UT_48	OK	37.8875	111.12	1.55232	3.22371	5e-05	0.000293557	yes
gene:ENSG00000119943	ENSG00000119943	PYROXD2	NA	10:98383564-98415184	WT_UD_UT_24	WT_ENDO_UT_48	OK	3.18799	9.34394	1.55138	2.56286	0.0053	0.0199295	yes
gene:ENSG00000255112	ENSG00000255112	CHMP1B	NA	18:11688955-11909223	WT_UD_UT_24	WT_ENDO_UT_48	OK	18.7031	54.8129	1.55124	6.00884	5e-05	0.000293557	yes
gene:ENSG00000159921	ENSG00000159921	GNE	NA	9:36214440-36277056	WT_UD_UT_24	WT_ENDO_UT_48	OK	2.56831	7.52613	1.55109	7.54502	5e-05	0.000293557	yes
gene:ENSG00000051009	ENSG00000051009	FAM160A2	NA	11:6211334-6234711	WT_UD_UT_24	WT_ENDO_UT_48	OK	5.52701	16.1846	1.55006	5.33388	5e-05	0.000293557	yes
gene:ENSG00000255390	ENSG00000255390	ENSG00000255390	NA	11:6621322-6655854	WT_UD_UT_24	WT_ENDO_UT_48	OK	4.47732	13.1084	1.54979	2.74208	5e-05	0.000293557	yes
gene:ENSG00000084234	ENSG00000084234	APLP2	NA	11:130069836-130144811	WT_UD_UT_24	WT_ENDO_UT_48	OK	274.288	802.85	1.54944	3.03958	5e-05	0.000293557	yes
gene:ENSG00000166183	ENSG00000166183	ASPG	NA	14:104085678-104115581	WT_UD_UT_24	WT_ENDO_UT_48	OK	1.56419	4.57343	1.54786	1.69601	0.00475	0.0181151	yes
gene:ENSG00000007541	ENSG00000007541	PIGQ	NA	16:566994-584136	WT_UD_UT_24	WT_ENDO_UT_48	OK	16.4055	47.9379	1.54698	1.12607	0.00225	0.00940482	yes
gene:ENSG00000166484	ENSG00000166484	MAPK7	NA	17:19337553-19387240	WT_UD_UT_24	WT_ENDO_UT_48	OK	19.9137	58.1266	1.54544	3.42552	5e-05	0.000293557	yes
gene:ENSG00000197603	ENSG00000197603	C5orf42	NA	5:37106227-37249428	WT_UD_UT_24	WT_ENDO_UT_48	OK	1.90262	5.54751	1.54385	1.985	0.00075	0.00353946	yes
gene:ENSG00000158201	ENSG00000158201	ABHD3	NA	18:21650896-21704805	WT_UD_UT_24	WT_ENDO_UT_48	OK	3.61086	10.5221	1.543	3.51036	5e-05	0.000293557	yes
gene:ENSG00000111897	ENSG00000111897	SERINC1	NA	6:122443353-122471822	WT_UD_UT_24	WT_ENDO_UT_48	OK	15.3085	44.5244	1.54026	9.45532	5e-05	0.000293557	yes
gene:ENSG00000123240	ENSG00000123240	OPTN	NA	10:12896624-13138308	WT_UD_UT_24	WT_ENDO_UT_48	OK	5.89951	17.1476	1.53934	4.07481	5e-05	0.000293557	yes
gene:ENSG00000164136	ENSG00000164136	IL15	NA	4:141636598-141733987	WT_UD_UT_24	WT_ENDO_UT_48	OK	3.58213	10.4111	1.53923	5.18473	5e-05	0.000293557	yes
gene:ENSG00000175662	ENSG00000175662	TOM1L2	NA	17:17843510-17972422	WT_UD_UT_24	WT_ENDO_UT_48	OK	2.34453	6.81208	1.5388	3.24877	5e-05	0.000293557	yes
gene:ENSG00000120129	ENSG00000120129	DUSP1	NA	5:172758225-172777774	WT_UD_UT_24	WT_ENDO_UT_48	OK	4.86497	14.1217	1.53741	8.35721	5e-05	0.000293557	yes
gene:ENSG00000248690	ENSG00000248690	ENSG00000248690	NA	8:121612115-121644693	WT_UD_UT_24	WT_ENDO_UT_48	OK	3.64824	10.5682	1.53446	1.94767	0.00155	0.00675886	yes
gene:ENSG00000170421	ENSG00000170421	KRT8	NA	12:52897186-52952901	WT_UD_UT_24	WT_ENDO_UT_48	OK	299.83	868.445	1.53429	5.71474	5e-05	0.000293557	yes
gene:ENSG00000115738	ENSG00000115738	ID2	NA	2:8666635-8684453	WT_UD_UT_24	WT_ENDO_UT_48	OK	28.5787	82.7622	1.53403	7.02463	5e-05	0.000293557	yes
gene:ENSG00000157191	ENSG00000157191	NECAP2	NA	1:16440671-16460078	WT_UD_UT_24	WT_ENDO_UT_48	OK	14.2843	41.3488	1.53341	6.68532	5e-05	0.000293557	yes
gene:ENSG00000013441	ENSG00000013441	CLK1	NA	2:200853008-200864744	WT_UD_UT_24	WT_ENDO_UT_48	OK	4.75688	13.7465	1.53097	3.82346	5e-05	0.000293557	yes
gene:ENSG00000088854	ENSG00000088854	C20orf194	NA	20:3249304-3407625	WT_UD_UT_24	WT_ENDO_UT_48	OK	1.33652	3.86031	1.53023	8.25356	5e-05	0.000293557	yes
gene:ENSG00000165175	ENSG00000165175	MID1IP1	NA	X:38801431-38806537	WT_UD_UT_24	WT_ENDO_UT_48	OK	69.55	200.869	1.53013	9.11186	5e-05	0.000293557	yes
gene:ENSG00000034510	ENSG00000034510	TMSB10	NA	2:84821649-84907008	WT_UD_UT_24	WT_ENDO_UT_48	OK	1475.77	4260.95	1.52971	8.31205	5e-05	0.000293557	yes
gene:ENSG00000173726	ENSG00000173726	TOMM20	NA	1:235109335-235128936	WT_UD_UT_24	WT_ENDO_UT_48	OK	100.058	288.847	1.52947	5.50494	5e-05	0.000293557	yes
gene:ENSG00000154114	ENSG00000154114	TBCEL	NA	11:121024071-121090775	WT_UD_UT_24	WT_ENDO_UT_48	OK	2.623	7.56111	1.52738	3.28872	5e-05	0.000293557	yes
gene:ENSG00000197063	ENSG00000197063	MAFG	NA	17:81911938-81927714	WT_UD_UT_24	WT_ENDO_UT_48	OK	12.2277	35.2087	1.52577	7.47261	5e-05	0.000293557	yes
gene:ENSG00000204217	ENSG00000204217	BMPR2	NA	2:202376935-202567751	WT_UD_UT_24	WT_ENDO_UT_48	OK	4.8819	14.0499	1.52504	4.84774	5e-05	0.000293557	yes
gene:ENSG00000117620	ENSG00000117620	SLC35A3	NA	1:99968382-100035637	WT_UD_UT_24	WT_ENDO_UT_48	OK	5.09732	14.6663	1.5247	6.6831	5e-05	0.000293557	yes
gene:ENSG00000123684	ENSG00000123684	LPGAT1	NA	1:211743456-211853703	WT_UD_UT_24	WT_ENDO_UT_48	OK	5.10462	14.6845	1.52442	2.7096	5e-05	0.000293557	yes
gene:ENSG00000187186	ENSG00000187186	LOC730098	NA	9:34638132-34681298	WT_UD_UT_24	WT_ENDO_UT_48	OK	10.3937	29.8649	1.52274	2.66851	0.0002	0.00106634	yes
gene:ENSG00000138180	ENSG00000138180	CEP55	NA	10:93496631-93529092	WT_UD_UT_24	WT_ENDO_UT_48	OK	12.9411	37.1404	1.52103	8.41482	5e-05	0.000293557	yes
gene:ENSG00000149541	ENSG00000149541	B3GAT3	NA	11:62615295-62622175	WT_UD_UT_24	WT_ENDO_UT_48	OK	9.27348	26.5947	1.51995	4.53331	5e-05	0.000293557	yes
gene:ENSG00000142303	ENSG00000142303	ADAMTS10	NA	19:8580241-8610735	WT_UD_UT_24	WT_ENDO_UT_48	OK	3.64101	10.4396	1.51966	3.56958	5e-05	0.000293557	yes
gene:ENSG00000262877	ENSG00000262877	ENSG00000262877	NA	17:81388125-81390256	WT_UD_UT_24	WT_ENDO_UT_48	OK	3.70375	10.619	1.51959	4.67058	5e-05	0.000293557	yes
gene:ENSG00000123066	ENSG00000123066	MED13L	NA	12:115953871-116277338	WT_UD_UT_24	WT_ENDO_UT_48	OK	14.9829	42.9531	1.51945	2.61589	5e-05	0.000293557	yes
gene:ENSG00000105939	ENSG00000105939	ZC3HAV1	NA	7:139043519-139109719	WT_UD_UT_24	WT_ENDO_UT_48	OK	10.2119	29.2687	1.51911	8.74351	5e-05	0.000293557	yes
gene:ENSG00000173156	ENSG00000173156	RHOD	NA	11:67056817-67072013	WT_UD_UT_24	WT_ENDO_UT_48	OK	10.5483	30.2327	1.5191	7.34454	5e-05	0.000293557	yes
gene:ENSG00000006459	ENSG00000006459	KDM7A	NA	7:140084745-140177035	WT_UD_UT_24	WT_ENDO_UT_48	OK	3.87644	11.0838	1.51565	2.49776	5e-05	0.000293557	yes
gene:ENSG00000138764	ENSG00000138764	CCNG2	NA	4:77157150-77494286	WT_UD_UT_24	WT_ENDO_UT_48	OK	6.21258	17.7593	1.51531	6.53659	5e-05	0.000293557	yes
gene:ENSG00000129355	ENSG00000129355	CDKN2D	NA	19:10566461-10569059	WT_UD_UT_24	WT_ENDO_UT_48	OK	1.66026	4.74523	1.51507	5.00013	5e-05	0.000293557	yes
gene:ENSG00000204386	ENSG00000204386	NEU1	NA	6:31857658-31862906	WT_UD_UT_24	WT_ENDO_UT_48	OK	16.9839	48.5281	1.51465	7.49623	5e-05	0.000293557	yes
gene:ENSG00000032742	ENSG00000032742	IFT88	NA	13:20567068-20691437	WT_UD_UT_24	WT_ENDO_UT_48	OK	2.25272	6.43578	1.51445	5.24571	5e-05	0.000293557	yes
gene:ENSG00000115446	ENSG00000115446	UNC50	NA	2:98608578-98618515	WT_UD_UT_24	WT_ENDO_UT_48	OK	16.6518	47.5544	1.51391	8.33531	5e-05	0.000293557	yes
gene:ENSG00000159899	ENSG00000159899	NPR2	NA	9:35792153-35812272	WT_UD_UT_24	WT_ENDO_UT_48	OK	2.91466	8.32178	1.51357	4.5376	5e-05	0.000293557	yes
gene:ENSG00000166575	ENSG00000166575	TMEM135	NA	11:87037843-87324359	WT_UD_UT_24	WT_ENDO_UT_48	OK	48.3636	138.019	1.51287	2.09633	0.00015	0.000818244	yes
gene:ENSG00000205189	ENSG00000205189	ZBTB10	NA	8:80484560-80526265	WT_UD_UT_24	WT_ENDO_UT_48	OK	3.12051	8.90224	1.51239	7.31176	5e-05	0.000293557	yes
gene:ENSG00000260083	ENSG00000260083	MIR762HG	NA	16:30833625-30895220	WT_UD_UT_24	WT_ENDO_UT_48	OK	2.10335	5.99532	1.51115	2.12951	0.0004	0.00200704	yes
gene:ENSG00000187498	ENSG00000187498	COL4A1	NA	13:110148962-110513027	WT_UD_UT_24	WT_ENDO_UT_48	OK	40.6622	115.872	1.51077	5.08639	5e-05	0.000293557	yes
gene:ENSG00000134954	ENSG00000134954	ETS1	NA	11:128458760-128587558	WT_UD_UT_24	WT_ENDO_UT_48	OK	21.6846	61.757	1.50993	7.61074	5e-05	0.000293557	yes
gene:ENSG00000102870	ENSG00000102870	ZNF629	NA	16:30778448-30787202	WT_UD_UT_24	WT_ENDO_UT_48	OK	3.2772	9.33056	1.5095	8.85677	5e-05	0.000293557	yes
gene:ENSG00000108582	ENSG00000108582	CPD	NA	17:30378904-30469989	WT_UD_UT_24	WT_ENDO_UT_48	OK	30.7007	87.3996	1.50936	2.48055	5e-05	0.000293557	yes
gene:ENSG00000275074	ENSG00000275074	NUDT18	NA	8:22106871-22109419	WT_UD_UT_24	WT_ENDO_UT_48	OK	1.4417	4.10002	1.50786	5.46041	5e-05	0.000293557	yes
gene:ENSG00000107736	ENSG00000107736	CDH23	NA	10:71396933-71815947	WT_UD_UT_24	WT_ENDO_UT_48	OK	1.2592	3.58085	1.5078	4.1857	5e-05	0.000293557	yes
gene:ENSG00000213859	ENSG00000213859	KCTD11	NA	17:7351888-7354944	WT_UD_UT_24	WT_ENDO_UT_48	OK	3.89661	11.0778	1.50737	5.85288	5e-05	0.000293557	yes
gene:ENSG00000184500	ENSG00000184500	PROS1	NA	3:93873032-93974066	WT_UD_UT_24	WT_ENDO_UT_48	OK	3.32556	9.4521	1.50704	4.29073	5e-05	0.000293557	yes
gene:ENSG00000247746	ENSG00000247746	USP51	NA	X:55484615-55489202	WT_UD_UT_24	WT_ENDO_UT_48	OK	1.92305	5.46571	1.50701	6.03009	5e-05	0.000293557	yes
gene:ENSG00000128266	ENSG00000128266	GNAZ	NA	22:23059414-23145021	WT_UD_UT_24	WT_ENDO_UT_48	OK	2.41233	6.85429	1.50658	5.09211	5e-05	0.000293557	yes
gene:ENSG00000171606	ENSG00000171606	ZNF274	NA	19:58183028-58213562	WT_UD_UT_24	WT_ENDO_UT_48	OK	8.74413	24.8182	1.50501	5.39548	5e-05	0.000293557	yes
gene:ENSG00000139178	ENSG00000139178	C1RL	NA	12:7093639-7122501	WT_UD_UT_24	WT_ENDO_UT_48	OK	3.34839	9.49793	1.50414	2.72165	5e-05	0.000293557	yes
gene:ENSG00000196182	ENSG00000196182	STK40	NA	1:36339623-36385896	WT_UD_UT_24	WT_ENDO_UT_48	OK	15.1463	42.9248	1.50284	5.86692	5e-05	0.000293557	yes
gene:ENSG00000198646	ENSG00000198646	NCOA6	NA	20:34560541-34825649	WT_UD_UT_24	WT_ENDO_UT_48	OK	2.43103	6.88919	1.50277	3.11748	5e-05	0.000293557	yes
gene:ENSG00000112406	ENSG00000112406	HECA	NA	6:139135111-139292139	WT_UD_UT_24	WT_ENDO_UT_48	OK	1.81666	5.14323	1.50139	7.98557	5e-05	0.000293557	yes
gene:ENSG00000226091	ENSG00000226091	LINC00937	NA	12:8254526-8396803	WT_UD_UT_24	WT_ENDO_UT_48	OK	9.73139	27.5369	1.50065	4.27643	5e-05	0.000293557	yes
gene:ENSG00000129245	ENSG00000129245	FXR2	NA	17:7561874-7633383	WT_UD_UT_24	WT_ENDO_UT_48	OK	14.6124	41.3061	1.49917	1.17686	0.00325	0.0129919	yes
gene:ENSG00000116717	ENSG00000116717	GADD45A	NA	1:67685060-67688338	WT_UD_UT_24	WT_ENDO_UT_48	OK	13.9847	39.5029	1.4981	7.25453	5e-05	0.000293557	yes
gene:ENSG00000179627	ENSG00000179627	ZBTB42	NA	14:104800595-104804712	WT_UD_UT_24	WT_ENDO_UT_48	OK	3.01121	8.50351	1.49772	5.48429	5e-05	0.000293557	yes
gene:ENSG00000259642	ENSG00000259642	ENSG00000259642	NA	15:79844975-79926993	WT_UD_UT_24	WT_ENDO_UT_48	OK	1.7285	4.87446	1.49572	4.59136	5e-05	0.000293557	yes
gene:ENSG00000100441	ENSG00000100441	KHNYN	NA	14:24426531-24442905	WT_UD_UT_24	WT_ENDO_UT_48	OK	8.93077	25.1715	1.49493	4.00168	5e-05	0.000293557	yes
gene:ENSG00000254726	ENSG00000254726	MEX3A	NA	1:156072012-156081998	WT_UD_UT_24	WT_ENDO_UT_48	OK	35.9951	101.249	1.49203	4.80824	5e-05	0.000293557	yes
gene:ENSG00000006432	ENSG00000006432	MAP3K9	NA	14:70722525-70809534	WT_UD_UT_24	WT_ENDO_UT_48	OK	5.46582	15.3453	1.48929	7.23641	5e-05	0.000293557	yes
gene:ENSG00000109255	ENSG00000109255	NMU	NA	4:55595228-55636698	WT_UD_UT_24	WT_ENDO_UT_48	OK	26.8435	75.2497	1.48712	4.32079	5e-05	0.000293557	yes
gene:ENSG00000239704	ENSG00000239704	CDRT4	NA	17:15436014-15563595	WT_UD_UT_24	WT_ENDO_UT_48	OK	2.71049	7.59758	1.48699	3.18697	5e-05	0.000293557	yes
gene:ENSG00000117151	ENSG00000117151	CTBS	NA	1:84498324-84574480	WT_UD_UT_24	WT_ENDO_UT_48	OK	1.11667	3.12374	1.48407	2.36833	0.0003	0.00154518	yes
gene:ENSG00000100344	ENSG00000100344	PNPLA3	NA	22:43923738-43947568	WT_UD_UT_24	WT_ENDO_UT_48	OK	7.23836	20.2112	1.48142	5.49291	5e-05	0.000293557	yes
gene:ENSG00000179820	ENSG00000179820	MYADM	NA	19:53854580-53876437	WT_UD_UT_24	WT_ENDO_UT_48	OK	43.9534	122.688	1.48095	6.87924	5e-05	0.000293557	yes
gene:ENSG00000077150	ENSG00000077150	NFKB2	NA	10:102394109-102402529	WT_UD_UT_24	WT_ENDO_UT_48	OK	9.9224	27.669	1.47951	3.84431	5e-05	0.000293557	yes
gene:ENSG00000171456	ENSG00000171456	ASXL1	NA	20:32358343-32439319	WT_UD_UT_24	WT_ENDO_UT_48	OK	22.8501	63.7108	1.47934	2.65817	5e-05	0.000293557	yes
gene:ENSG00000188177	ENSG00000188177	ZC3H6	NA	2:112275593-112340063	WT_UD_UT_24	WT_ENDO_UT_48	OK	1.1409	3.17899	1.4784	2.8696	5e-05	0.000293557	yes
gene:ENSG00000277443	ENSG00000277443	MARCKS	NA	6:113857361-113863471	WT_UD_UT_24	WT_ENDO_UT_48	OK	30.0821	83.756	1.47729	9.11382	5e-05	0.000293557	yes
gene:ENSG00000139880	ENSG00000139880	CDH24	NA	14:23047061-23057538	WT_UD_UT_24	WT_ENDO_UT_48	OK	11.1353	30.9223	1.47351	7.89956	5e-05	0.000293557	yes
gene:ENSG00000073712	ENSG00000073712	FERMT2	NA	14:52857267-52952435	WT_UD_UT_24	WT_ENDO_UT_48	OK	65.0251	180.186	1.47042	6.21544	5e-05	0.000293557	yes
gene:ENSG00000118160	ENSG00000118160	SLC8A2	NA	19:47428016-47472168	WT_UD_UT_24	WT_ENDO_UT_48	OK	1.58792	4.39347	1.46822	2.70301	5e-05	0.000293557	yes
gene:ENSG00000263171	ENSG00000263171	ENSG00000263171	NA	17:7351888-7354944	WT_UD_UT_24	WT_ENDO_UT_48	OK	3.26725	9.01381	1.46406	1.87346	0.0026	0.0106829	yes
gene:ENSG00000154222	ENSG00000154222	CC2D1B	NA	1:52142093-52366193	WT_UD_UT_24	WT_ENDO_UT_48	OK	12.3673	34.1026	1.46335	0.913625	0.0126	0.0420854	yes
gene:ENSG00000110801	ENSG00000110801	PSMD9	NA	12:121888730-122003927	WT_UD_UT_24	WT_ENDO_UT_48	OK	27.2637	75.1742	1.46326	5.50944	5e-05	0.000293557	yes
gene:ENSG00000177663	ENSG00000177663	IL17RA	NA	22:17084953-17115694	WT_UD_UT_24	WT_ENDO_UT_48	OK	5.75343	15.8276	1.45995	3.65844	5e-05	0.000293557	yes
gene:ENSG00000106733	ENSG00000106733	NMRK1	NA	9:75060572-75088217	WT_UD_UT_24	WT_ENDO_UT_48	OK	4.4518	12.2288	1.45783	4.15073	5e-05	0.000293557	yes
gene:ENSG00000188026	ENSG00000188026	RILPL1	NA	12:123457640-123533718	WT_UD_UT_24	WT_ENDO_UT_48	OK	4.82898	13.2593	1.45722	4.83667	5e-05	0.000293557	yes
gene:ENSG00000280798	ENSG00000280798	LINC00294	NA	11:33039416-33191598	WT_UD_UT_24	WT_ENDO_UT_48	OK	1.6447	4.5127	1.45617	2.54787	0.0001	0.000562019	yes
gene:ENSG00000144134	ENSG00000144134	RABL2A	NA	2:113627228-113643396	WT_UD_UT_24	WT_ENDO_UT_48	OK	1.11238	3.04998	1.45515	2.80318	5e-05	0.000293557	yes
gene:ENSG00000163884	ENSG00000163884	KLF15	NA	3:126342634-126357442	WT_UD_UT_24	WT_ENDO_UT_48	OK	2.39348	6.55203	1.45283	5.84016	5e-05	0.000293557	yes
gene:ENSG00000133636	ENSG00000133636	NTS	NA	12:85874294-85882992	WT_UD_UT_24	WT_ENDO_UT_48	OK	37.2991	102.102	1.45279	8.66817	5e-05	0.000293557	yes
gene:ENSG00000111540	ENSG00000111540	RAB5B	NA	12:55973912-55996683	WT_UD_UT_24	WT_ENDO_UT_48	OK	33.3802	91.3358	1.45219	3.75261	5e-05	0.000293557	yes
gene:ENSG00000272168	ENSG00000272168	CASC15	NA	6:21664771-22368328	WT_UD_UT_24	WT_ENDO_UT_48	OK	2.51021	6.86822	1.45213	5.62111	5e-05	0.000293557	yes
gene:ENSG00000239305	ENSG00000239305	RNF103	NA	2:86503430-86778041	WT_UD_UT_24	WT_ENDO_UT_48	OK	3.20732	8.75592	1.44889	2.10911	0.0003	0.00154518	yes
gene:ENSG00000254740	ENSG00000254740	ENSG00000254740	NA	11:119355214-119381726	WT_UD_UT_24	WT_ENDO_UT_48	OK	2.48094	6.76789	1.44782	1.60212	0.0025	0.0103237	yes
gene:ENSG00000070404	ENSG00000070404	FSTL3	NA	19:676364-683399	WT_UD_UT_24	WT_ENDO_UT_48	OK	4.6091	12.5714	1.44759	4.51347	5e-05	0.000293557	yes
gene:ENSG00000111224	ENSG00000111224	PARP11	NA	12:3808860-3910338	WT_UD_UT_24	WT_ENDO_UT_48	OK	3.14046	8.56176	1.44693	2.79866	5e-05	0.000293557	yes
gene:ENSG00000132906	ENSG00000132906	CASP9	NA	1:15456727-15526534	WT_UD_UT_24	WT_ENDO_UT_48	OK	2.86518	7.80303	1.44541	3.73327	5e-05	0.000293557	yes
gene:ENSG00000160014	ENSG00000160014	CALM2	NA	19:46480795-46610793	WT_UD_UT_24	WT_ENDO_UT_48	OK	328.659	894.25	1.44409	5.66086	5e-05	0.000293557	yes
gene:ENSG00000257550	ENSG00000257550	LOC100652999	NA	12:53506687-53626410	WT_UD_UT_24	WT_ENDO_UT_48	OK	1.96215	5.33217	1.44229	3.35521	5e-05	0.000293557	yes
gene:ENSG00000140406	ENSG00000140406	TLNRD1	NA	15:81000943-81005788	WT_UD_UT_24	WT_ENDO_UT_48	OK	11.7491	31.917	1.44177	8.88353	5e-05	0.000293557	yes
gene:ENSG00000147852	ENSG00000147852	VLDLR	NA	9:2422701-2660053	WT_UD_UT_24	WT_ENDO_UT_48	OK	12.9049	35.0474	1.44139	4.90213	5e-05	0.000293557	yes
gene:ENSG00000109016	ENSG00000109016	DHRS7B	NA	17:21123363-21193265	WT_UD_UT_24	WT_ENDO_UT_48	OK	5.45968	14.8118	1.43986	4.55732	5e-05	0.000293557	yes
gene:ENSG00000146112	ENSG00000146112	PPP1R18	NA	6:30676388-30687895	WT_UD_UT_24	WT_ENDO_UT_48	OK	13.6044	36.9033	1.43967	8.34515	5e-05	0.000293557	yes
gene:ENSG00000164823	ENSG00000164823	OSGIN2	NA	8:89901858-89927888	WT_UD_UT_24	WT_ENDO_UT_48	OK	4.96944	13.4749	1.43912	4.62816	5e-05	0.000293557	yes
gene:ENSG00000101680	ENSG00000101680	LAMA1	NA	18:6941743-7117814	WT_UD_UT_24	WT_ENDO_UT_48	OK	15.32	41.4981	1.43763	6.074	5e-05	0.000293557	yes
gene:ENSG00000258674	ENSG00000258674	ENSG00000258674	NA	19:19515735-19537581	WT_UD_UT_24	WT_ENDO_UT_48	OK	3.6256	9.82077	1.43762	1.59901	0.009	0.0315484	yes
gene:ENSG00000239282	ENSG00000239282	CASTOR1	NA	22:30285116-30327046	WT_UD_UT_24	WT_ENDO_UT_48	OK	3.5957	9.71831	1.43443	1.95778	0.0004	0.00200704	yes
gene:ENSG00000229852	ENSG00000229852	ENSG00000229852	NA	6:73209082-73310365	WT_UD_UT_24	WT_ENDO_UT_48	OK	1.31019	3.53889	1.43352	4.34102	5e-05	0.000293557	yes
gene:ENSG00000103227	ENSG00000103227	LMF1	NA	16:853633-981596	WT_UD_UT_24	WT_ENDO_UT_48	OK	1.8015	4.86257	1.43252	2.69478	5e-05	0.000293557	yes
gene:ENSG00000107882	ENSG00000107882	SUFU	NA	10:102503986-102633535	WT_UD_UT_24	WT_ENDO_UT_48	OK	3.46267	9.34396	1.43215	6.82345	5e-05	0.000293557	yes
gene:ENSG00000130827	ENSG00000130827	PLXNA3	NA	X:154458280-154479257	WT_UD_UT_24	WT_ENDO_UT_48	OK	23.7072	63.9033	1.43057	1.23637	0.0082	0.0291104	yes
gene:ENSG00000164692	ENSG00000164692	COL1A2	NA	7:94394560-94431232	WT_UD_UT_24	WT_ENDO_UT_48	OK	23.2045	62.5482	1.43056	6.41919	5e-05	0.000293557	yes
gene:ENSG00000170085	ENSG00000170085	SIMC1	NA	5:176238366-176345991	WT_UD_UT_24	WT_ENDO_UT_48	OK	4.73718	12.7614	1.42968	4.79085	5e-05	0.000293557	yes
gene:ENSG00000130363	ENSG00000130363	RSPH3	NA	6:158972870-159065273	WT_UD_UT_24	WT_ENDO_UT_48	OK	1.24823	3.35895	1.42813	4.03812	5e-05	0.000293557	yes
gene:ENSG00000082397	ENSG00000082397	EPB41L3	NA	18:5392380-5630700	WT_UD_UT_24	WT_ENDO_UT_48	OK	17.7315	47.6928	1.42746	3.26295	5e-05	0.000293557	yes
gene:ENSG00000104976	ENSG00000104976	SNAPC2	NA	19:7920315-7923250	WT_UD_UT_24	WT_ENDO_UT_48	OK	27.2685	73.2611	1.42581	2.04799	0.00085	0.00396073	yes
gene:ENSG00000141524	ENSG00000141524	TMC6	NA	17:77959239-78142968	WT_UD_UT_24	WT_ENDO_UT_48	OK	43.1827	115.952	1.425	5.38655	5e-05	0.000293557	yes
gene:ENSG00000073464	ENSG00000073464	CLCN4	NA	X:10156944-10237660	WT_UD_UT_24	WT_ENDO_UT_48	OK	2.3191	6.22049	1.42346	2.79318	5e-05	0.000293557	yes
gene:ENSG00000184441	ENSG00000184441	ENSG00000184441	NA	21:44328943-44340470	WT_UD_UT_24	WT_ENDO_UT_48	OK	1.38651	3.71622	1.42238	4.87819	5e-05	0.000293557	yes
ENSG00000226945	ENSG00000226945	ENSG00000226945	NA	1:206904385-206923247	WT_UD_UT_24	WT_ENDO_UT_48	OK	3.6406	9.73195	1.41855	4.61458	5e-05	0.000293557	yes
gene:ENSG00000242247	ENSG00000242247	ARFGAP3	NA	22:42796501-42858106	WT_UD_UT_24	WT_ENDO_UT_48	OK	9.24686	24.5286	1.40743	6.03231	5e-05	0.000293557	yes
gene:ENSG00000197093	ENSG00000197093	GAL3ST4	NA	7:100159243-100168750	WT_UD_UT_24	WT_ENDO_UT_48	OK	4.66137	12.3637	1.40729	5.08525	5e-05	0.000293557	yes
gene:ENSG00000124225	ENSG00000124225	PMEPA1	NA	20:57648391-57712780	WT_UD_UT_24	WT_ENDO_UT_48	OK	29.6587	78.6322	1.40666	5.65817	5e-05	0.000293557	yes
gene:ENSG00000257767	ENSG00000257767	ENSG00000257767	NA	12:111686055-111817529	WT_UD_UT_24	WT_ENDO_UT_48	OK	12.6714	33.5691	1.40555	3.0239	5e-05	0.000293557	yes
gene:ENSG00000115935	ENSG00000115935	WIPF1	NA	2:174547140-174787935	WT_UD_UT_24	WT_ENDO_UT_48	OK	2.85821	7.57122	1.40541	3.6672	5e-05	0.000293557	yes
gene:ENSG00000134698	ENSG00000134698	AGO4	NA	1:35808171-35857890	WT_UD_UT_24	WT_ENDO_UT_48	OK	6.29433	16.6389	1.40243	1.57951	0.0137	0.0452038	yes
gene:ENSG00000141622	ENSG00000141622	RNF165	NA	18:46326808-46463140	WT_UD_UT_24	WT_ENDO_UT_48	OK	1.39774	3.69259	1.40154	2.91451	5e-05	0.000293557	yes
gene:ENSG00000180773	ENSG00000180773	SLC36A4	NA	11:93144170-93197964	WT_UD_UT_24	WT_ENDO_UT_48	OK	6.2524	16.5171	1.40148	5.21513	5e-05	0.000293557	yes
gene:ENSG00000165424	ENSG00000165424	ZCCHC24	NA	10:79382324-79445627	WT_UD_UT_24	WT_ENDO_UT_48	OK	3.22934	8.52346	1.4002	5.5945	5e-05	0.000293557	yes
gene:ENSG00000151327	ENSG00000151327	FAM177A1	NA	14:35085466-35317493	WT_UD_UT_24	WT_ENDO_UT_48	OK	25.8301	68.1495	1.39965	5.3229	5e-05	0.000293557	yes
gene:ENSG00000128052	ENSG00000128052	KDR	NA	4:55053059-55125589	WT_UD_UT_24	WT_ENDO_UT_48	OK	16.4307	43.3275	1.39889	7.86807	5e-05	0.000293557	yes
gene:ENSG00000254470	ENSG00000254470	AP5B1	NA	11:65775892-65780802	WT_UD_UT_24	WT_ENDO_UT_48	OK	5.38926	14.1923	1.39695	8.38649	5e-05	0.000293557	yes
gene:ENSG00000154359	ENSG00000154359	LONRF1	NA	8:12721893-12756073	WT_UD_UT_24	WT_ENDO_UT_48	OK	22.1069	58.1817	1.39607	6.34333	5e-05	0.000293557	yes
gene:ENSG00000141012	ENSG00000141012	GALNS	NA	16:88813733-88862686	WT_UD_UT_24	WT_ENDO_UT_48	OK	8.59865	22.6112	1.39486	3.41245	5e-05	0.000293557	yes
gene:ENSG00000139631	ENSG00000139631	CSAD	NA	12:53157662-53207307	WT_UD_UT_24	WT_ENDO_UT_48	OK	2.4601	6.46811	1.39463	1.84379	0.00095	0.00437618	yes
gene:ENSG00000107036	ENSG00000107036	RIC1	NA	9:5629024-5776557	WT_UD_UT_24	WT_ENDO_UT_48	OK	5.36139	14.0862	1.3936	7.10464	5e-05	0.000293557	yes
gene:ENSG00000052802	ENSG00000052802	MSMO1	NA	4:165327622-165343160	WT_UD_UT_24	WT_ENDO_UT_48	OK	70.3666	184.822	1.39317	7.72526	5e-05	0.000293557	yes
gene:ENSG00000278558	ENSG00000278558	TMEM191B	NA	22:18527801-18530573	WT_UD_UT_24	WT_ENDO_UT_48	OK	2.73517	7.18043	1.39244	2.28336	5e-05	0.000293557	yes
gene:ENSG00000282951	ENSG00000282951	ENSG00000282951	NA	19:40771647-40900508	WT_UD_UT_24	WT_ENDO_UT_48	OK	3.8349	10.0514	1.39013	1.62738	0.0098	0.0339445	yes
gene:ENSG00000139437	ENSG00000139437	TCHP	NA	12:109929791-109996389	WT_UD_UT_24	WT_ENDO_UT_48	OK	2.78068	7.28451	1.3894	2.43106	5e-05	0.000293557	yes
gene:ENSG00000140479	ENSG00000140479	PCSK6	NA	15:101295418-101525202	WT_UD_UT_24	WT_ENDO_UT_48	OK	3.93423	10.3057	1.38929	3.33433	5e-05	0.000293557	yes
gene:ENSG00000128346	ENSG00000128346	C22orf23	NA	22:37943049-38041915	WT_UD_UT_24	WT_ENDO_UT_48	OK	2.11575	5.5406	1.38887	2.08967	0.0004	0.00200704	yes
gene:ENSG00000071246	ENSG00000071246	VASH1	NA	14:76762188-76826246	WT_UD_UT_24	WT_ENDO_UT_48	OK	3.11544	8.15428	1.38812	2.04341	0.0018	0.00771701	yes
gene:ENSG00000165458	ENSG00000165458	INPPL1	NA	11:72223700-72245664	WT_UD_UT_24	WT_ENDO_UT_48	OK	50.032	130.925	1.38782	3.95211	5e-05	0.000293557	yes
gene:ENSG00000205903	ENSG00000205903	ZNF316	NA	7:6637321-6656432	WT_UD_UT_24	WT_ENDO_UT_48	OK	5.21075	13.6252	1.38671	4.44246	5e-05	0.000293557	yes
gene:ENSG00000109046	ENSG00000109046	WSB1	NA	17:27294075-27315926	WT_UD_UT_24	WT_ENDO_UT_48	OK	37.748	98.6396	1.38577	5.30691	5e-05	0.000293557	yes
gene:ENSG00000165084	ENSG00000165084	C8orf34	NA	8:68303467-68819022	WT_UD_UT_24	WT_ENDO_UT_48	OK	1.32188	3.45364	1.38553	2.2874	5e-05	0.000293557	yes
gene:ENSG00000130313	ENSG00000130313	PGLS	NA	19:17470443-17521288	WT_UD_UT_24	WT_ENDO_UT_48	OK	32.0543	83.7445	1.38548	6.45156	5e-05	0.000293557	yes
gene:ENSG00000172059	ENSG00000172059	KLF11	NA	2:10042848-10054866	WT_UD_UT_24	WT_ENDO_UT_48	OK	5.38809	14.0607	1.38382	4.08856	5e-05	0.000293557	yes
gene:ENSG00000141404	ENSG00000141404	GNAL	NA	18:11688955-11909223	WT_UD_UT_24	WT_ENDO_UT_48	OK	11.8469	30.8599	1.38123	2.58915	5e-05	0.000293557	yes
gene:ENSG00000121957	ENSG00000121957	GPSM2	NA	1:108815897-108963484	WT_UD_UT_24	WT_ENDO_UT_48	OK	10.8885	28.3508	1.38058	3.75094	5e-05	0.000293557	yes
gene:ENSG00000156875	ENSG00000156875	MFSD14A	NA	1:100038096-100132955	WT_UD_UT_24	WT_ENDO_UT_48	OK	23.4279	60.9887	1.38032	7.80627	5e-05	0.000293557	yes
gene:ENSG00000103671	ENSG00000103671	TRIP4	NA	15:64387747-64455303	WT_UD_UT_24	WT_ENDO_UT_48	OK	5.13538	13.3653	1.37995	4.1136	5e-05	0.000293557	yes
gene:ENSG00000005486	ENSG00000005486	RHBDD2	NA	7:75842601-75888926	WT_UD_UT_24	WT_ENDO_UT_48	OK	21.951	56.883	1.37371	2.8028	5e-05	0.000293557	yes
gene:ENSG00000185666	ENSG00000185666	SYN3	NA	22:32512551-33058372	WT_UD_UT_24	WT_ENDO_UT_48	OK	1.08096	2.80037	1.37331	1.41704	0.00185	0.00790652	yes
gene:ENSG00000136770	ENSG00000136770	DNAJC1	NA	10:21756536-22003769	WT_UD_UT_24	WT_ENDO_UT_48	OK	11.1259	28.8226	1.37328	3.95926	5e-05	0.000293557	yes
gene:ENSG00000147650	ENSG00000147650	LRP12	NA	8:104489230-104589024	WT_UD_UT_24	WT_ENDO_UT_48	OK	5.07328	13.1325	1.37215	4.47203	5e-05	0.000293557	yes
gene:ENSG00000269190	ENSG00000269190	FBXO17	NA	19:38915265-38975910	WT_UD_UT_24	WT_ENDO_UT_48	OK	5.83249	15.0798	1.37044	2.36482	5e-05	0.000293557	yes
gene:ENSG00000130958	ENSG00000130958	SLC35D2	NA	9:96320705-96383710	WT_UD_UT_24	WT_ENDO_UT_48	OK	7.90494	20.3953	1.36741	6.11641	5e-05	0.000293557	yes
gene:ENSG00000197363	ENSG00000197363	ZNF517	NA	8:144798875-144811169	WT_UD_UT_24	WT_ENDO_UT_48	OK	2.33649	6.01864	1.36509	4.29857	5e-05	0.000293557	yes
gene:ENSG00000185340	ENSG00000185340	GAS2L1	NA	22:29306581-29312785	WT_UD_UT_24	WT_ENDO_UT_48	OK	13.4582	34.6309	1.36357	6.03127	5e-05	0.000293557	yes
gene:ENSG00000242265	ENSG00000242265	PEG10	NA	7:94656324-94669695	WT_UD_UT_24	WT_ENDO_UT_48	OK	116.393	299.4	1.36307	4.28282	5e-05	0.000293557	yes
gene:ENSG00000185112	ENSG00000185112	FAM43A	NA	3:194686543-194689037	WT_UD_UT_24	WT_ENDO_UT_48	OK	1.71174	4.40299	1.36302	6.17803	5e-05	0.000293557	yes
gene:ENSG00000160469	ENSG00000160469	BRSK1	NA	19:55282071-55312533	WT_UD_UT_24	WT_ENDO_UT_48	OK	17.5062	45.0165	1.36258	4.43854	5e-05	0.000293557	yes
gene:ENSG00000250103	ENSG00000250103	PANCR	NA	4:110595512-110615458	WT_UD_UT_24	WT_ENDO_UT_48	OK	8.4383	21.6715	1.36078	5.08774	5e-05	0.000293557	yes
gene:ENSG00000185100	ENSG00000185100	ADSSL1	NA	14:104724185-104747325	WT_UD_UT_24	WT_ENDO_UT_48	OK	2.34432	6.01388	1.35913	2.31167	5e-05	0.000293557	yes
gene:ENSG00000135503	ENSG00000135503	ACVR1B	NA	12:51951666-51997078	WT_UD_UT_24	WT_ENDO_UT_48	OK	9.68442	24.7601	1.35428	4.15313	5e-05	0.000293557	yes
gene:ENSG00000246695	ENSG00000246695	ENSG00000246695	NA	12:25939328-26079892	WT_UD_UT_24	WT_ENDO_UT_48	OK	2.00443	5.12349	1.35394	1.4157	0.0119	0.0400824	yes
gene:ENSG00000141905	ENSG00000141905	NFIC	NA	19:3359562-3469217	WT_UD_UT_24	WT_ENDO_UT_48	OK	1.85843	4.7481	1.35326	2.95359	5e-05	0.000293557	yes
gene:ENSG00000122884	ENSG00000122884	P4HA1	NA	10:73007216-73096974	WT_UD_UT_24	WT_ENDO_UT_48	OK	18.9018	48.2199	1.3511	5.32136	5e-05	0.000293557	yes
gene:ENSG00000153015	ENSG00000153015	CWC27	NA	5:64768929-65018763	WT_UD_UT_24	WT_ENDO_UT_48	OK	34.3094	87.525	1.35109	7.00334	5e-05	0.000293557	yes
gene:ENSG00000161835	ENSG00000161835	GRASP	NA	12:52006939-52015889	WT_UD_UT_24	WT_ENDO_UT_48	OK	2.66273	6.78205	1.34882	2.90257	5e-05	0.000293557	yes
gene:ENSG00000234773	ENSG00000234773	ENSG00000234773	NA	19:12195014-12237767	WT_UD_UT_24	WT_ENDO_UT_48	OK	5.19931	13.2415	1.34868	3.75352	5e-05	0.000293557	yes
gene:ENSG00000090674	ENSG00000090674	MCOLN1	NA	19:7522625-7561764	WT_UD_UT_24	WT_ENDO_UT_48	OK	10.8656	27.6596	1.34801	2.28327	0.0005	0.00245631	yes
gene:ENSG00000142279	ENSG00000142279	WTIP	NA	19:34481637-34512304	WT_UD_UT_24	WT_ENDO_UT_48	OK	13.8137	35.1195	1.34617	3.95729	5e-05	0.000293557	yes
gene:ENSG00000204991	ENSG00000204991	SPIRE2	NA	16:89818178-89871319	WT_UD_UT_24	WT_ENDO_UT_48	OK	4.66523	11.8371	1.3433	3.71121	5e-05	0.000293557	yes
gene:ENSG00000118816	ENSG00000118816	CCNI	NA	4:77047157-77076005	WT_UD_UT_24	WT_ENDO_UT_48	OK	107.053	271.587	1.3431	3.85219	5e-05	0.000293557	yes
gene:ENSG00000259884	ENSG00000259884	ENSG00000259884	NA	12:52022831-52059507	WT_UD_UT_24	WT_ENDO_UT_48	OK	11.3945	28.8991	1.34269	3.39201	5e-05	0.000293557	yes
gene:ENSG00000147799	ENSG00000147799	ARHGAP39	NA	8:144529178-144605816	WT_UD_UT_24	WT_ENDO_UT_48	OK	6.50171	16.4801	1.34183	6.04285	5e-05	0.000293557	yes
gene:ENSG00000169032	ENSG00000169032	MAP2K1	NA	15:66386816-66497813	WT_UD_UT_24	WT_ENDO_UT_48	OK	66.9568	169.658	1.34132	7.1983	5e-05	0.000293557	yes
gene:ENSG00000109084	ENSG00000109084	TMEM97	NA	17:28319094-28335489	WT_UD_UT_24	WT_ENDO_UT_48	OK	65.8334	166.746	1.34076	5.23814	5e-05	0.000293557	yes
gene:ENSG00000160325	ENSG00000160325	CACFD1	NA	9:133459964-133470848	WT_UD_UT_24	WT_ENDO_UT_48	OK	11.1517	28.2297	1.33995	3.46235	5e-05	0.000293557	yes
gene:ENSG00000168778	ENSG00000168778	TCTN2	NA	12:123671112-123708403	WT_UD_UT_24	WT_ENDO_UT_48	OK	3.17303	8.02799	1.33918	6.565	5e-05	0.000293557	yes
gene:ENSG00000095539	ENSG00000095539	SEMA4G	NA	10:100969457-100994401	WT_UD_UT_24	WT_ENDO_UT_48	OK	5.11201	12.9274	1.33847	1.5397	0.00535	0.0200922	yes
gene:ENSG00000066230	ENSG00000066230	SLC9A3	NA	5:473235-524332	WT_UD_UT_24	WT_ENDO_UT_48	OK	3.03558	7.67568	1.33832	2.01931	0.0003	0.00154518	yes
gene:ENSG00000187210	ENSG00000187210	GCNT1	NA	9:76419849-76507416	WT_UD_UT_24	WT_ENDO_UT_48	OK	7.07317	17.8775	1.33772	3.04192	5e-05	0.000293557	yes
gene:ENSG00000116584	ENSG00000116584	ARHGEF2	NA	1:155946850-156007070	WT_UD_UT_24	WT_ENDO_UT_48	OK	24.0808	60.8596	1.3376	4.90497	5e-05	0.000293557	yes
gene:ENSG00000141505	ENSG00000141505	ASGR1	NA	17:7173430-7179564	WT_UD_UT_24	WT_ENDO_UT_48	OK	4.42182	11.1662	1.33642	5.19097	5e-05	0.000293557	yes
gene:ENSG00000170989	ENSG00000170989	S1PR1	NA	1:101236887-101241518	WT_UD_UT_24	WT_ENDO_UT_48	OK	1.10446	2.78767	1.33571	2.98198	5e-05	0.000293557	yes
gene:ENSG00000176148	ENSG00000176148	TCP11L1	NA	11:33039416-33191598	WT_UD_UT_24	WT_ENDO_UT_48	OK	2.32248	5.86153	1.33561	1.67438	0.00465	0.0177814	yes
gene:ENSG00000150593	ENSG00000150593	PDCD4	NA	10:110869742-110919274	WT_UD_UT_24	WT_ENDO_UT_48	OK	16.9783	42.832	1.335	3.98822	5e-05	0.000293557	yes
gene:ENSG00000117758	ENSG00000117758	STX12	NA	1:27773182-27824452	WT_UD_UT_24	WT_ENDO_UT_48	OK	6.00702	15.1202	1.33176	3.36992	5e-05	0.000293557	yes
gene:ENSG00000123094	ENSG00000123094	RASSF8	NA	12:25939328-26079892	WT_UD_UT_24	WT_ENDO_UT_48	OK	9.26913	23.3102	1.33045	3.57161	5e-05	0.000293557	yes
gene:ENSG00000070366	ENSG00000070366	SMG6	NA	17:2054153-2381058	WT_UD_UT_24	WT_ENDO_UT_48	OK	18.3458	46.1302	1.33026	2.47806	0.0001	0.000562019	yes
gene:ENSG00000131724	ENSG00000131724	IL13RA1	NA	X:118727571-118794539	WT_UD_UT_24	WT_ENDO_UT_48	OK	4.68985	11.7725	1.3278	4.50664	5e-05	0.000293557	yes
gene:ENSG00000183828	ENSG00000183828	NUDT14	NA	14:105140980-105181323	WT_UD_UT_24	WT_ENDO_UT_48	OK	16.0228	40.2049	1.32724	3.6258	5e-05	0.000293557	yes
gene:ENSG00000187266	ENSG00000187266	EPOR	NA	19:11377204-11384644	WT_UD_UT_24	WT_ENDO_UT_48	OK	3.2384	8.1246	1.32702	2.81382	5e-05	0.000293557	yes
gene:ENSG00000214176	ENSG00000214176	ENSG00000214176	NA	17:64749662-64837154	WT_UD_UT_24	WT_ENDO_UT_48	OK	1.23155	3.08809	1.32624	3.14079	5e-05	0.000293557	yes
gene:ENSG00000240771	ENSG00000240771	ARHGEF25	NA	12:57610179-57633355	WT_UD_UT_24	WT_ENDO_UT_48	OK	5.18628	13.0037	1.32615	2.60897	5e-05	0.000293557	yes
gene:ENSG00000127483	ENSG00000127483	HP1BP3	NA	1:20742660-20787323	WT_UD_UT_24	WT_ENDO_UT_48	OK	55.9402	140.202	1.32555	5.32808	5e-05	0.000293557	yes
gene:ENSG00000177000	ENSG00000177000	MTHFR	NA	1:11761786-11848345	WT_UD_UT_24	WT_ENDO_UT_48	OK	3.6578	9.16667	1.32542	2.28073	5e-05	0.000293557	yes
gene:ENSG00000163485	ENSG00000163485	ADORA1	NA	1:203090653-203167405	WT_UD_UT_24	WT_ENDO_UT_48	OK	2.1743	5.44602	1.32465	3.50513	5e-05	0.000293557	yes
gene:ENSG00000134824	ENSG00000134824	FADS2	NA	11:61680432-61867354	WT_UD_UT_24	WT_ENDO_UT_48	OK	299.517	750.062	1.32437	2.63553	0.00015	0.000818244	yes
gene:ENSG00000168140	ENSG00000168140	VASN	NA	16:4314760-4425705	WT_UD_UT_24	WT_ENDO_UT_48	OK	2.17313	5.44048	1.32396	2.11426	0.0008	0.00375093	yes
gene:ENSG00000059758	ENSG00000059758	CDK17	NA	12:96278260-96400560	WT_UD_UT_24	WT_ENDO_UT_48	OK	11.0915	27.7615	1.32362	4.35987	5e-05	0.000293557	yes
gene:ENSG00000107968	ENSG00000107968	MAP3K8	NA	10:30433936-30461833	WT_UD_UT_24	WT_ENDO_UT_48	OK	4.00786	10.0252	1.32273	5.08105	5e-05	0.000293557	yes
gene:ENSG00000260231	ENSG00000260231	JHDM1D-AS1	NA	7:140177260-140179640	WT_UD_UT_24	WT_ENDO_UT_48	OK	1.24953	3.12189	1.32104	5.38581	5e-05	0.000293557	yes
gene:ENSG00000103710	ENSG00000103710	RASL12	NA	15:65045369-65076690	WT_UD_UT_24	WT_ENDO_UT_48	OK	4.75423	11.8703	1.32007	6.87183	5e-05	0.000293557	yes
gene:ENSG00000152133	ENSG00000152133	GPATCH11	NA	2:37084450-37157065	WT_UD_UT_24	WT_ENDO_UT_48	OK	3.61548	9.02408	1.31959	1.87145	0.00785	0.0280353	yes
gene:ENSG00000187164	ENSG00000187164	SHTN1	NA	10:116663695-117005577	WT_UD_UT_24	WT_ENDO_UT_48	OK	7.55434	18.8542	1.31951	4.82547	5e-05	0.000293557	yes
gene:ENSG00000240230	ENSG00000240230	COX19	NA	7:966074-975599	WT_UD_UT_24	WT_ENDO_UT_48	OK	2.31715	5.77605	1.31773	5.1159	5e-05	0.000293557	yes
gene:ENSG00000012822	ENSG00000012822	CALCOCO1	NA	12:53708516-53727745	WT_UD_UT_24	WT_ENDO_UT_48	OK	6.70631	16.7111	1.31722	4.31089	5e-05	0.000293557	yes
gene:ENSG00000204592	ENSG00000204592	HLA-E	NA	6:30489466-30494205	WT_UD_UT_24	WT_ENDO_UT_48	OK	20.3212	50.6331	1.3171	6.37456	5e-05	0.000293557	yes
gene:ENSG00000123358	ENSG00000123358	NR4A1	NA	12:52022831-52059507	WT_UD_UT_24	WT_ENDO_UT_48	OK	22.2457	55.4031	1.31644	5.09647	5e-05	0.000293557	yes
gene:ENSG00000123473	ENSG00000123473	STIL	NA	1:47250138-47314147	WT_UD_UT_24	WT_ENDO_UT_48	OK	11.5842	28.8445	1.31614	4.65844	5e-05	0.000293557	yes
gene:ENSG00000138411	ENSG00000138411	HECW2	NA	2:196194369-196593692	WT_UD_UT_24	WT_ENDO_UT_48	OK	2.14234	5.333	1.31576	1.52187	0.00415	0.0160971	yes
gene:ENSG00000115257	ENSG00000115257	PCSK4	NA	19:1481427-1497927	WT_UD_UT_24	WT_ENDO_UT_48	OK	3.51909	8.75697	1.31523	1.96774	0.00155	0.00675886	yes
gene:ENSG00000250786	ENSG00000250786	SNHG18	NA	5:9546199-9550609	WT_UD_UT_24	WT_ENDO_UT_48	OK	6.78713	16.8695	1.31355	5.1132	5e-05	0.000293557	yes
gene:ENSG00000145604	ENSG00000145604	SKP2	NA	5:36151988-36184319	WT_UD_UT_24	WT_ENDO_UT_48	OK	27.285	67.7693	1.31252	6.32625	5e-05	0.000293557	yes
gene:ENSG00000243749	ENSG00000243749	TMEM35B	NA	1:34974355-35031968	WT_UD_UT_24	WT_ENDO_UT_48	OK	5.94343	14.7537	1.31171	3.73397	5e-05	0.000293557	yes
gene:ENSG00000230606	ENSG00000230606	ENSG00000230606	NA	2:97416164-97434847	WT_UD_UT_24	WT_ENDO_UT_48	OK	1.22188	3.03058	1.3105	2.3929	5e-05	0.000293557	yes
gene:ENSG00000068137	ENSG00000068137	PLEKHH3	NA	17:42667913-42676994	WT_UD_UT_24	WT_ENDO_UT_48	OK	7.39849	18.3487	1.31037	4.50175	5e-05	0.000293557	yes
gene:ENSG00000110057	ENSG00000110057	UNC93B1	NA	11:67991103-68004982	WT_UD_UT_24	WT_ENDO_UT_48	OK	9.01026	22.332	1.30947	3.98846	5e-05	0.000293557	yes
gene:ENSG00000184160	ENSG00000184160	ADRA2C	NA	4:3766347-3768526	WT_UD_UT_24	WT_ENDO_UT_48	OK	9.56386	23.6428	1.30573	7.43928	5e-05	0.000293557	yes
gene:ENSG00000197043	ENSG00000197043	ANXA6	NA	5:151100711-151157882	WT_UD_UT_24	WT_ENDO_UT_48	OK	78.3659	193.612	1.30487	4.99825	5e-05	0.000293557	yes
gene:ENSG00000101782	ENSG00000101782	RIOK3	NA	18:23452822-23486603	WT_UD_UT_24	WT_ENDO_UT_48	OK	10.9907	27.1086	1.30246	4.51484	5e-05	0.000293557	yes
gene:ENSG00000100417	ENSG00000100417	PMM1	NA	22:41560762-41589890	WT_UD_UT_24	WT_ENDO_UT_48	OK	5.60434	13.8165	1.30178	5.87667	5e-05	0.000293557	yes
gene:ENSG00000269743	ENSG00000269743	SLC25A53	NA	X:104099213-104157027	WT_UD_UT_24	WT_ENDO_UT_48	OK	1.40773	3.47048	1.30176	2.63209	5e-05	0.000293557	yes
gene:ENSG00000105825	ENSG00000105825	TFPI2	NA	7:93591572-93911265	WT_UD_UT_24	WT_ENDO_UT_48	OK	17.7138	43.6577	1.30136	5.52983	5e-05	0.000293557	yes
gene:ENSG00000213420	ENSG00000213420	GPC2	NA	7:100169605-100177372	WT_UD_UT_24	WT_ENDO_UT_48	OK	31.9371	78.6696	1.30057	5.98318	5e-05	0.000293557	yes
gene:ENSG00000177189	ENSG00000177189	RPS6KA3	NA	X:20149910-20267100	WT_UD_UT_24	WT_ENDO_UT_48	OK	8.98989	22.1401	1.30028	3.10215	5e-05	0.000293557	yes
gene:ENSG00000134324	ENSG00000134324	LPIN1	NA	2:11677594-11827409	WT_UD_UT_24	WT_ENDO_UT_48	OK	6.96217	17.144	1.30009	1.64472	0.001	0.00458179	yes
gene:ENSG00000106479	ENSG00000106479	ZNF862	NA	7:149838366-149867479	WT_UD_UT_24	WT_ENDO_UT_48	OK	1.28924	3.17415	1.29986	1.86477	0.0008	0.00375093	yes
gene:ENSG00000119397	ENSG00000119397	CNTRL	NA	9:121074862-121177610	WT_UD_UT_24	WT_ENDO_UT_48	OK	4.03051	9.91914	1.29925	4.10983	5e-05	0.000293557	yes
gene:ENSG00000197892	ENSG00000197892	KIF13B	NA	8:29067278-29263124	WT_UD_UT_24	WT_ENDO_UT_48	OK	2.70735	6.65452	1.29746	4.37072	5e-05	0.000293557	yes
gene:ENSG00000197724	ENSG00000197724	PHF2	NA	9:93576406-93679587	WT_UD_UT_24	WT_ENDO_UT_48	OK	4.409	10.8363	1.29734	7.33613	5e-05	0.000293557	yes
gene:ENSG00000102996	ENSG00000102996	MMP15	NA	16:58025565-58046901	WT_UD_UT_24	WT_ENDO_UT_48	OK	36.5945	89.913	1.2969	6.7017	5e-05	0.000293557	yes
gene:ENSG00000185885	ENSG00000185885	IFITM1	NA	11:307630-315272	WT_UD_UT_24	WT_ENDO_UT_48	OK	287.115	705.409	1.29683	7.35308	5e-05	0.000293557	yes
gene:ENSG00000118971	ENSG00000118971	CCND2	NA	12:4248764-4305350	WT_UD_UT_24	WT_ENDO_UT_48	OK	50.316	123.587	1.29643	3.165	5e-05	0.000293557	yes
gene:ENSG00000257704	ENSG00000257704	INAFM1	NA	19:47274452-47275707	WT_UD_UT_24	WT_ENDO_UT_48	OK	5.46378	13.4138	1.29574	6.43733	5e-05	0.000293557	yes
gene:ENSG00000143434	ENSG00000143434	SEMA6C	NA	1:151131684-151146664	WT_UD_UT_24	WT_ENDO_UT_48	OK	13.6392	33.4429	1.29394	2.57707	5e-05	0.000293557	yes
gene:ENSG00000113108	ENSG00000113108	APBB3	NA	5:140558267-140594570	WT_UD_UT_24	WT_ENDO_UT_48	OK	4.05094	9.92558	1.2929	1.49194	0.00685	0.024911	yes
gene:ENSG00000253953	ENSG00000253953	PCDHGB4	NA	5:141330570-141512981	WT_UD_UT_24	WT_ENDO_UT_48	OK	2.39764	5.87285	1.29245	2.72466	5e-05	0.000293557	yes
gene:ENSG00000158164	ENSG00000158164	TMSB15A	NA	X:102513675-102516784	WT_UD_UT_24	WT_ENDO_UT_48	OK	18.2588	44.71	1.29201	6.95605	5e-05	0.000293557	yes
gene:ENSG00000241852	ENSG00000241852	C8orf58	NA	8:22578278-22604150	WT_UD_UT_24	WT_ENDO_UT_48	OK	9.77396	23.9143	1.29086	4.13296	5e-05	0.000293557	yes
gene:ENSG00000112972	ENSG00000112972	HMGCS1	NA	5:43287600-43313512	WT_UD_UT_24	WT_ENDO_UT_48	OK	192.811	471.754	1.29085	5.34145	5e-05	0.000293557	yes
gene:ENSG00000251129	ENSG00000251129	LINC02506	NA	4:31997396-32155406	WT_UD_UT_24	WT_ENDO_UT_48	OK	1.4352	3.50771	1.28928	3.1974	5e-05	0.000293557	yes
gene:ENSG00000180901	ENSG00000180901	KCTD2	NA	17:75032574-75065889	WT_UD_UT_24	WT_ENDO_UT_48	OK	12.8228	31.2959	1.28726	2.18579	5e-05	0.000293557	yes
gene:ENSG00000196123	ENSG00000196123	KIAA0895L	NA	16:67170153-67184040	WT_UD_UT_24	WT_ENDO_UT_48	OK	11.8039	28.8034	1.28697	4.24413	5e-05	0.000293557	yes
gene:ENSG00000272256	ENSG00000272256	ENSG00000272256	NA	8:30063011-30083467	WT_UD_UT_24	WT_ENDO_UT_48	OK	20.2836	49.4925	1.2869	2.67181	5e-05	0.000293557	yes
gene:ENSG00000171345	ENSG00000171345	KRT19	NA	17:41523616-41528308	WT_UD_UT_24	WT_ENDO_UT_48	OK	78.8761	192.353	1.2861	7.02081	5e-05	0.000293557	yes
gene:ENSG00000171302	ENSG00000171302	CANT1	NA	17:78991716-79009867	WT_UD_UT_24	WT_ENDO_UT_48	OK	26.2172	63.8306	1.28374	2.95317	5e-05	0.000293557	yes
gene:ENSG00000225855	ENSG00000225855	RUSC1-AS1	NA	1:155308747-155331114	WT_UD_UT_24	WT_ENDO_UT_48	OK	40.7146	99.0873	1.28315	2.81684	5e-05	0.000293557	yes
gene:ENSG00000188042	ENSG00000188042	ARL4C	NA	2:234493040-234497053	WT_UD_UT_24	WT_ENDO_UT_48	OK	5.04561	12.2767	1.28283	7.49527	5e-05	0.000293557	yes
gene:ENSG00000004864	ENSG00000004864	SLC25A13	NA	7:96120219-96322147	WT_UD_UT_24	WT_ENDO_UT_48	OK	41.496	100.926	1.28225	3.87435	5e-05	0.000293557	yes
gene:ENSG00000263756	ENSG00000263756	ENSG00000263756	NA	6:32934628-32981505	WT_UD_UT_24	WT_ENDO_UT_48	OK	37.4748	91.086	1.28131	2.2595	0.0002	0.00106634	yes
gene:ENSG00000180155	ENSG00000180155	LYNX1	NA	8:142763115-142778224	WT_UD_UT_24	WT_ENDO_UT_48	OK	3.08469	7.49575	1.28095	1.438	0.0076	0.0272603	yes
gene:ENSG00000204256	ENSG00000204256	BRD2	NA	6:32934628-32981505	WT_UD_UT_24	WT_ENDO_UT_48	OK	75.5085	183.335	1.27977	4.04523	5e-05	0.000293557	yes
gene:ENSG00000186300	ENSG00000186300	ZNF555	NA	19:2841434-2860484	WT_UD_UT_24	WT_ENDO_UT_48	OK	1.72504	4.18652	1.27912	2.24712	5e-05	0.000293557	yes
gene:ENSG00000063854	ENSG00000063854	HAGH	NA	16:1795619-1884294	WT_UD_UT_24	WT_ENDO_UT_48	OK	22.1228	53.6785	1.27881	5.10896	5e-05	0.000293557	yes
gene:ENSG00000007047	ENSG00000007047	MARK4	NA	19:45071499-45305283	WT_UD_UT_24	WT_ENDO_UT_48	OK	20.7094	50.1999	1.2774	2.86465	5e-05	0.000293557	yes
gene:ENSG00000180998	ENSG00000180998	GPR137C	NA	14:52553147-52637713	WT_UD_UT_24	WT_ENDO_UT_48	OK	1.13326	2.74582	1.27675	3.43619	5e-05	0.000293557	yes
ENSG00000231340	ENSG00000231340	ENSG00000231340	NA	X:53093709-53167014	WT_UD_UT_24	WT_ENDO_UT_48	OK	9.81016	23.7421	1.2751	6.68052	5e-05	0.000293557	yes
gene:ENSG00000095739	ENSG00000095739	BAMBI	NA	10:28677341-28682939	WT_UD_UT_24	WT_ENDO_UT_48	OK	20.882	50.5161	1.27448	7.82925	5e-05	0.000293557	yes
gene:ENSG00000126391	ENSG00000126391	FRMD8	NA	11:65386598-65413525	WT_UD_UT_24	WT_ENDO_UT_48	OK	14.0361	33.9443	1.27403	3.3741	5e-05	0.000293557	yes
gene:ENSG00000255284	ENSG00000255284	LOC171391	NA	11:777577-784297	WT_UD_UT_24	WT_ENDO_UT_48	OK	2.20887	5.34119	1.27385	1.53283	0.0088	0.0309398	yes
gene:ENSG00000164776	ENSG00000164776	PHKG1	NA	7:56064001-56092996	WT_UD_UT_24	WT_ENDO_UT_48	OK	1.7815	4.30717	1.27365	1.99134	0.0002	0.00106634	yes
gene:ENSG00000087086	ENSG00000087086	FTL	NA	19:48965300-48966878	WT_UD_UT_24	WT_ENDO_UT_48	OK	1012.29	2446.88	1.27331	6.54442	5e-05	0.000293557	yes
gene:ENSG00000167552	ENSG00000167552	TUBA1A	NA	12:49184795-49274603	WT_UD_UT_24	WT_ENDO_UT_48	OK	92.2199	222.609	1.27136	4.26214	5e-05	0.000293557	yes
gene:ENSG00000104892	ENSG00000104892	KLC3	NA	19:45333433-45370918	WT_UD_UT_24	WT_ENDO_UT_48	OK	3.86014	9.31364	1.27069	1.80046	0.00435	0.0167735	yes
gene:ENSG00000090238	ENSG00000090238	YPEL3	NA	16:30092313-30104116	WT_UD_UT_24	WT_ENDO_UT_48	OK	24.0198	57.8788	1.26881	3.65567	5e-05	0.000293557	yes
gene:ENSG00000153214	ENSG00000153214	TMEM87B	NA	2:112055222-112119318	WT_UD_UT_24	WT_ENDO_UT_48	OK	5.07473	12.2159	1.26736	3.5653	5e-05	0.000293557	yes
gene:ENSG00000187097	ENSG00000187097	ENTPD5	NA	14:73851843-74084493	WT_UD_UT_24	WT_ENDO_UT_48	OK	3.40079	8.18421	1.26697	1.64058	0.003	0.0121096	yes
gene:ENSG00000149499	ENSG00000149499	EML3	NA	11:62602217-62615120	WT_UD_UT_24	WT_ENDO_UT_48	OK	18.0218	43.3517	1.26635	4.16317	5e-05	0.000293557	yes
gene:ENSG00000133317	ENSG00000133317	LGALS12	NA	11:63506083-63516774	WT_UD_UT_24	WT_ENDO_UT_48	OK	1.15219	2.77107	1.26607	4.09027	5e-05	0.000293557	yes
gene:ENSG00000173818	ENSG00000173818	ENDOV	NA	17:80260865-80438086	WT_UD_UT_24	WT_ENDO_UT_48	OK	8.06298	19.3868	1.26569	1.73381	0.00535	0.0200922	yes
gene:ENSG00000115170	ENSG00000115170	ACVR1	NA	2:157736443-157875862	WT_UD_UT_24	WT_ENDO_UT_48	OK	6.471	15.5558	1.2654	3.81696	5e-05	0.000293557	yes
gene:ENSG00000170540	ENSG00000170540	ARL6IP1	NA	16:18781294-18801678	WT_UD_UT_24	WT_ENDO_UT_48	OK	165.761	397.909	1.26334	2.42211	5e-05	0.000293557	yes
gene:ENSG00000130193	ENSG00000130193	THEM6	NA	8:142727202-142736927	WT_UD_UT_24	WT_ENDO_UT_48	OK	2.77893	6.66095	1.2612	5.66877	5e-05	0.000293557	yes
gene:ENSG00000154240	ENSG00000154240	CEP112	NA	17:65528562-66192084	WT_UD_UT_24	WT_ENDO_UT_48	OK	3.36357	8.05842	1.2605	1.5917	0.00655	0.0239632	yes
gene:ENSG00000133466	ENSG00000133466	C1QTNF6	NA	22:37125837-37199385	WT_UD_UT_24	WT_ENDO_UT_48	OK	1.81433	4.34141	1.25873	3.28524	5e-05	0.000293557	yes
gene:ENSG00000182185	ENSG00000182185	RAD51B	NA	14:67819778-68730218	WT_UD_UT_24	WT_ENDO_UT_48	OK	2.7985	6.69088	1.25754	1.69159	0.0003	0.00154518	yes
gene:ENSG00000137817	ENSG00000137817	PARP6	NA	15:72241180-72378788	WT_UD_UT_24	WT_ENDO_UT_48	OK	11.1957	26.7497	1.25658	2.66176	5e-05	0.000293557	yes
gene:ENSG00000264443	ENSG00000264443	ENSG00000264443	NA	1:24502350-24556024	WT_UD_UT_24	WT_ENDO_UT_48	OK	2.4668	5.89116	1.25591	2.35186	0.0002	0.00106634	yes
gene:ENSG00000158158	ENSG00000158158	CNNM4	NA	2:96760901-96811891	WT_UD_UT_24	WT_ENDO_UT_48	OK	6.4651	15.4366	1.25561	3.26338	5e-05	0.000293557	yes
gene:ENSG00000162929	ENSG00000162929	KIAA1841	NA	2:61065870-61164829	WT_UD_UT_24	WT_ENDO_UT_48	OK	4.87965	11.6362	1.25377	3.94392	5e-05	0.000293557	yes
gene:ENSG00000162236	ENSG00000162236	STX5	NA	11:62806896-62832088	WT_UD_UT_24	WT_ENDO_UT_48	OK	11.5805	27.6086	1.25342	5.93127	5e-05	0.000293557	yes
gene:ENSG00000171570	ENSG00000171570	ENSG00000171570	NA	19:40771647-40900508	WT_UD_UT_24	WT_ENDO_UT_48	OK	13.5659	32.3239	1.25261	1.66943	0.008	0.0284964	yes
gene:ENSG00000176022	ENSG00000176022	B3GALT6	NA	1:1232264-1235041	WT_UD_UT_24	WT_ENDO_UT_48	OK	8.31438	19.787	1.25087	7.39126	5e-05	0.000293557	yes
gene:ENSG00000269292	ENSG00000269292	ENSG00000269292	NA	19:46480795-46610793	WT_UD_UT_24	WT_ENDO_UT_48	OK	237.388	564.613	1.25002	1.63633	0.00575	0.0213985	yes
gene:ENSG00000263823	ENSG00000263823	ENSG00000263823	NA	18:31829172-31953136	WT_UD_UT_24	WT_ENDO_UT_48	OK	5.175	12.3011	1.24916	2.49393	0.0001	0.000562019	yes
gene:ENSG00000076067	ENSG00000076067	RBMS2	NA	12:56521928-56636816	WT_UD_UT_24	WT_ENDO_UT_48	OK	3.16529	7.52378	1.24912	1.40306	0.0047	0.0179488	yes
gene:ENSG00000189190	ENSG00000189190	ZNF600	NA	19:52764194-52786791	WT_UD_UT_24	WT_ENDO_UT_48	OK	3.65867	8.69159	1.2483	2.86524	5e-05	0.000293557	yes
gene:ENSG00000137094	ENSG00000137094	DNAJB5	NA	9:34989640-34998900	WT_UD_UT_24	WT_ENDO_UT_48	OK	19.1344	45.4521	1.24818	4.87514	5e-05	0.000293557	yes
gene:ENSG00000115020	ENSG00000115020	PIKFYVE	NA	2:208266266-208358751	WT_UD_UT_24	WT_ENDO_UT_48	OK	9.24453	21.9559	1.24794	5.60623	5e-05	0.000293557	yes
gene:ENSG00000121413	ENSG00000121413	ZSCAN18	NA	19:58083837-58118427	WT_UD_UT_24	WT_ENDO_UT_48	OK	30.3771	72.1345	1.24771	1.49672	0.0015	0.00656505	yes
gene:ENSG00000263551	ENSG00000263551	ENSG00000263551	NA	18:962591-1174823	WT_UD_UT_24	WT_ENDO_UT_48	OK	1.33648	3.17258	1.24722	1.99643	0.0017	0.00733562	yes
gene:ENSG00000116663	ENSG00000116663	FBXO6	NA	1:11664123-11674354	WT_UD_UT_24	WT_ENDO_UT_48	OK	1.09399	2.59661	1.24704	2.93618	5e-05	0.000293557	yes
gene:ENSG00000114520	ENSG00000114520	SNX4	NA	3:125446643-125520197	WT_UD_UT_24	WT_ENDO_UT_48	OK	11.247	26.6948	1.24702	4.42501	5e-05	0.000293557	yes
gene:ENSG00000204427	ENSG00000204427	ABHD16A	NA	6:31686948-31717918	WT_UD_UT_24	WT_ENDO_UT_48	OK	14.0283	33.2897	1.24674	4.08542	5e-05	0.000293557	yes
gene:ENSG00000198369	ENSG00000198369	SPRED2	NA	2:65310850-65432637	WT_UD_UT_24	WT_ENDO_UT_48	OK	15.2125	36.0855	1.24616	3.94481	5e-05	0.000293557	yes
gene:ENSG00000183850	ENSG00000183850	ZNF730	NA	19:23075200-23147219	WT_UD_UT_24	WT_ENDO_UT_48	OK	5.07716	12.0391	1.24564	3.56436	5e-05	0.000293557	yes
gene:ENSG00000158156	ENSG00000158156	XKR8	NA	1:27934992-27968096	WT_UD_UT_24	WT_ENDO_UT_48	OK	15.6491	37.0824	1.24466	2.14296	0.0006	0.00289591	yes
gene:ENSG00000223768	ENSG00000223768	ENSG00000223768	NA	21:45293284-45297354	WT_UD_UT_24	WT_ENDO_UT_48	OK	1.76071	4.16283	1.24141	4.59924	5e-05	0.000293557	yes
gene:ENSG00000116871	ENSG00000116871	MAP7D1	NA	1:36136569-36180849	WT_UD_UT_24	WT_ENDO_UT_48	OK	50.7158	119.872	1.24098	4.38309	5e-05	0.000293557	yes
gene:ENSG00000160226	ENSG00000160226	C21orf2	NA	21:44328943-44340470	WT_UD_UT_24	WT_ENDO_UT_48	OK	8.09741	19.1345	1.24064	4.19188	5e-05	0.000293557	yes
gene:ENSG00000119638	ENSG00000119638	NEK9	NA	14:75053220-75176631	WT_UD_UT_24	WT_ENDO_UT_48	OK	12.2452	28.9334	1.24053	1.66747	0.0047	0.0179488	yes
gene:ENSG00000122756	ENSG00000122756	CNTFR	NA	9:34551431-34590140	WT_UD_UT_24	WT_ENDO_UT_48	OK	26.6309	62.9169	1.24035	6.78752	5e-05	0.000293557	yes
gene:ENSG00000114796	ENSG00000114796	KLHL24	NA	3:183635567-183684477	WT_UD_UT_24	WT_ENDO_UT_48	OK	11.3799	26.8284	1.23728	2.83451	5e-05	0.000293557	yes
gene:ENSG00000162909	ENSG00000162909	CAPN2	NA	1:223701592-223776018	WT_UD_UT_24	WT_ENDO_UT_48	OK	14.1781	33.4194	1.23703	3.02245	5e-05	0.000293557	yes
gene:ENSG00000142327	ENSG00000142327	RNPEPL1	NA	2:240479421-240581372	WT_UD_UT_24	WT_ENDO_UT_48	OK	13.7555	32.3958	1.2358	4.73098	5e-05	0.000293557	yes
gene:ENSG00000117036	ENSG00000117036	ETV3	NA	1:157121190-157138474	WT_UD_UT_24	WT_ENDO_UT_48	OK	5.15495	12.1399	1.23573	6.94652	5e-05	0.000293557	yes
gene:ENSG00000101290	ENSG00000101290	CDS2	NA	20:5126785-5197887	WT_UD_UT_24	WT_ENDO_UT_48	OK	19.9401	46.9358	1.23502	4.37058	5e-05	0.000293557	yes
gene:ENSG00000081870	ENSG00000081870	HSPB11	NA	1:53916573-53945929	WT_UD_UT_24	WT_ENDO_UT_48	OK	14.471	34.0615	1.23498	6.67187	5e-05	0.000293557	yes
gene:ENSG00000119688	ENSG00000119688	ABCD4	NA	14:74285422-74303056	WT_UD_UT_24	WT_ENDO_UT_48	OK	32.5702	76.5091	1.23208	3.92071	5e-05	0.000293557	yes
gene:ENSG00000104321	ENSG00000104321	TRPA1	NA	8:71828166-72118393	WT_UD_UT_24	WT_ENDO_UT_48	OK	1.15224	2.70605	1.23175	1.83334	0.006	0.0222062	yes
gene:ENSG00000135924	ENSG00000135924	DNAJB2	NA	2:219279266-219286900	WT_UD_UT_24	WT_ENDO_UT_48	OK	27.5954	64.7229	1.22985	5.42706	5e-05	0.000293557	yes
gene:ENSG00000213654	ENSG00000213654	GPSM3	NA	6:32190765-32224067	WT_UD_UT_24	WT_ENDO_UT_48	OK	3.9988	9.37607	1.22942	2.28347	0.0017	0.00733562	yes
gene:ENSG00000064199	ENSG00000064199	SPA17	NA	11:124622835-124697518	WT_UD_UT_24	WT_ENDO_UT_48	OK	4.90473	11.4913	1.22829	1.90199	0.00605	0.0223675	yes
gene:ENSG00000071859	ENSG00000071859	FAM50A	NA	X:154444125-154450654	WT_UD_UT_24	WT_ENDO_UT_48	OK	39.0518	91.4813	1.22809	5.60348	5e-05	0.000293557	yes
gene:ENSG00000143643	ENSG00000143643	TTC13	NA	1:230906242-230978875	WT_UD_UT_24	WT_ENDO_UT_48	OK	2.32414	5.4411	1.2272	2.69458	5e-05	0.000293557	yes
gene:ENSG00000166987	ENSG00000166987	MBD6	NA	12:57520709-57547331	WT_UD_UT_24	WT_ENDO_UT_48	OK	10.0977	23.6285	1.2265	2.02634	0.0004	0.00200704	yes
gene:ENSG00000162882	ENSG00000162882	HAAO	NA	2:42767088-42792593	WT_UD_UT_24	WT_ENDO_UT_48	OK	2.83813	6.64081	1.22642	2.83955	5e-05	0.000293557	yes
gene:ENSG00000187535	ENSG00000187535	IFT140	NA	16:1493343-1612110	WT_UD_UT_24	WT_ENDO_UT_48	OK	4.02868	9.41699	1.22496	1.96903	0.0001	0.000562019	yes
gene:ENSG00000164093	ENSG00000164093	PITX2	NA	4:110617422-110642123	WT_UD_UT_24	WT_ENDO_UT_48	OK	23.4219	54.6912	1.22345	4.57964	5e-05	0.000293557	yes
gene:ENSG00000132321	ENSG00000132321	IQCA1	NA	2:236324146-236507542	WT_UD_UT_24	WT_ENDO_UT_48	OK	1.96574	4.58928	1.2232	3.57742	5e-05	0.000293557	yes
gene:ENSG00000104331	ENSG00000104331	IMPAD1	NA	8:56957932-56993844	WT_UD_UT_24	WT_ENDO_UT_48	OK	8.66468	20.1948	1.22077	6.10046	5e-05	0.000293557	yes
gene:ENSG00000167508	ENSG00000167508	MVD	NA	16:88651934-88663161	WT_UD_UT_24	WT_ENDO_UT_48	OK	116.329	271.05	1.22034	2.6286	5e-05	0.000293557	yes
gene:ENSG00000080822	ENSG00000080822	CLDND1	NA	3:98497603-98525334	WT_UD_UT_24	WT_ENDO_UT_48	OK	35.2829	82.0399	1.21736	4.86581	5e-05	0.000293557	yes
gene:ENSG00000107890	ENSG00000107890	ANKRD26	NA	10:26991913-27100498	WT_UD_UT_24	WT_ENDO_UT_48	OK	1.85759	4.31917	1.21732	3.03692	5e-05	0.000293557	yes
gene:ENSG00000138821	ENSG00000138821	SLC39A8	NA	4:102251040-102450010	WT_UD_UT_24	WT_ENDO_UT_48	OK	46.8552	108.936	1.2172	2.52782	5e-05	0.000293557	yes
gene:ENSG00000125266	ENSG00000125266	EFNB2	NA	13:106489730-106535114	WT_UD_UT_24	WT_ENDO_UT_48	OK	10.4433	24.263	1.21618	7.44192	5e-05	0.000293557	yes
gene:ENSG00000196693	ENSG00000196693	ZNF33B	NA	10:42574184-42638568	WT_UD_UT_24	WT_ENDO_UT_48	OK	8.79437	20.4229	1.21554	1.50545	0.01205	0.0405135	yes
gene:ENSG00000197102	ENSG00000197102	DYNC1H1	NA	14:101964527-102066228	WT_UD_UT_24	WT_ENDO_UT_48	OK	68.8083	159.73	1.21498	2.13227	5e-05	0.000293557	yes
gene:ENSG00000118263	ENSG00000118263	KLF7	NA	2:207074136-207167267	WT_UD_UT_24	WT_ENDO_UT_48	OK	15.6171	36.2366	1.21432	3.17002	5e-05	0.000293557	yes
gene:ENSG00000072364	ENSG00000072364	AFF4	NA	5:132875378-132963634	WT_UD_UT_24	WT_ENDO_UT_48	OK	18.5576	43.0573	1.21424	2.36372	0.0001	0.000562019	yes
gene:ENSG00000139636	ENSG00000139636	LMBR1L	NA	12:49096550-49110900	WT_UD_UT_24	WT_ENDO_UT_48	OK	34.6704	80.4174	1.2138	4.11364	5e-05	0.000293557	yes
gene:ENSG00000203879	ENSG00000203879	GDI1	NA	X:154436912-154443467	WT_UD_UT_24	WT_ENDO_UT_48	OK	44.3099	102.736	1.21324	5.63707	5e-05	0.000293557	yes
gene:ENSG00000258102	ENSG00000258102	MAP1LC3B2	NA	12:116548104-116576448	WT_UD_UT_24	WT_ENDO_UT_48	OK	1.41958	3.29121	1.21315	2.55502	0.0001	0.000562019	yes
gene:ENSG00000198355	ENSG00000198355	PIM3	NA	22:49960512-49964080	WT_UD_UT_24	WT_ENDO_UT_48	OK	21.0049	48.6926	1.21298	6.41107	5e-05	0.000293557	yes
gene:ENSG00000099814	ENSG00000099814	CEP170B	NA	14:104865279-104896770	WT_UD_UT_24	WT_ENDO_UT_48	OK	23.4291	54.3029	1.21273	6.71538	5e-05	0.000293557	yes
gene:ENSG00000070371	ENSG00000070371	CLTCL1	NA	22:19179472-19291716	WT_UD_UT_24	WT_ENDO_UT_48	OK	1.76828	4.09362	1.21103	2.92309	5e-05	0.000293557	yes
gene:ENSG00000064547	ENSG00000064547	LPAR2	NA	19:19623667-19628930	WT_UD_UT_24	WT_ENDO_UT_48	OK	32.9353	76.2445	1.211	4.56322	5e-05	0.000293557	yes
gene:ENSG00000149292	ENSG00000149292	TTC12	NA	11:113314528-113383544	WT_UD_UT_24	WT_ENDO_UT_48	OK	2.59838	6.01153	1.21012	1.49707	0.00285	0.0115759	yes
gene:ENSG00000167565	ENSG00000167565	SERTAD3	NA	19:40440843-40444705	WT_UD_UT_24	WT_ENDO_UT_48	OK	13.6125	31.4789	1.20946	4.31111	5e-05	0.000293557	yes
gene:ENSG00000111275	ENSG00000111275	ALDH2	NA	12:111686055-111817529	WT_UD_UT_24	WT_ENDO_UT_48	OK	13.5304	31.2873	1.20937	4.23916	5e-05	0.000293557	yes
gene:ENSG00000196177	ENSG00000196177	ACADSB	NA	10:123008978-123058311	WT_UD_UT_24	WT_ENDO_UT_48	OK	1.96489	4.54234	1.20899	2.78312	5e-05	0.000293557	yes
gene:ENSG00000170525	ENSG00000170525	PFKFB3	NA	10:6144933-6235545	WT_UD_UT_24	WT_ENDO_UT_48	OK	9.19647	21.2579	1.20885	2.97332	5e-05	0.000293557	yes
gene:ENSG00000253806	ENSG00000253806	ENSG00000253806	NA	8:142727202-142736927	WT_UD_UT_24	WT_ENDO_UT_48	OK	5.68663	13.144	1.20875	1.78757	0.0032	0.0128166	yes
gene:ENSG00000166340	ENSG00000166340	TPP1	NA	11:6612762-6619764	WT_UD_UT_24	WT_ENDO_UT_48	OK	21.2583	49.1282	1.20852	2.1147	0.0002	0.00106634	yes
gene:ENSG00000250120	ENSG00000250120	PCDHA10	NA	5:140786135-141012347	WT_UD_UT_24	WT_ENDO_UT_48	OK	2.50872	5.79361	1.20751	3.12854	5e-05	0.000293557	yes
gene:ENSG00000176171	ENSG00000176171	BNIP3	NA	10:131966454-131982013	WT_UD_UT_24	WT_ENDO_UT_48	OK	31.2299	71.8407	1.20188	6.36862	5e-05	0.000293557	yes
gene:ENSG00000137343	ENSG00000137343	ATAT1	NA	6:30626841-30646823	WT_UD_UT_24	WT_ENDO_UT_48	OK	10.3379	23.7415	1.19947	4.97575	5e-05	0.000293557	yes
gene:ENSG00000164211	ENSG00000164211	STARD4	NA	5:111496032-112017309	WT_UD_UT_24	WT_ENDO_UT_48	OK	14.4472	33.1661	1.19892	2.78665	5e-05	0.000293557	yes
gene:ENSG00000142694	ENSG00000142694	EVA1B	NA	1:36306386-36329221	WT_UD_UT_24	WT_ENDO_UT_48	OK	43.4494	99.6943	1.19817	5.8998	5e-05	0.000293557	yes
gene:ENSG00000139291	ENSG00000139291	TMEM19	NA	12:71609471-71705046	WT_UD_UT_24	WT_ENDO_UT_48	OK	6.94357	15.9276	1.19778	1.87438	0.0015	0.00656505	yes
gene:ENSG00000167123	ENSG00000167123	CERCAM	NA	9:128411750-128437351	WT_UD_UT_24	WT_ENDO_UT_48	OK	12.3975	28.4051	1.1961	3.79047	5e-05	0.000293557	yes
gene:ENSG00000109787	ENSG00000109787	KLF3	NA	4:38612700-38701042	WT_UD_UT_24	WT_ENDO_UT_48	OK	4.04501	9.26094	1.19502	3.51529	5e-05	0.000293557	yes
gene:ENSG00000149639	ENSG00000149639	SOGA1	NA	20:36777441-36863686	WT_UD_UT_24	WT_ENDO_UT_48	OK	3.80836	8.71603	1.1945	3.72242	5e-05	0.000293557	yes
gene:ENSG00000071553	ENSG00000071553	ATP6AP1	NA	X:154428631-154436516	WT_UD_UT_24	WT_ENDO_UT_48	OK	23.7408	54.3339	1.19448	4.88218	5e-05	0.000293557	yes
gene:ENSG00000129473	ENSG00000129473	BCL2L2	NA	14:23185315-23326185	WT_UD_UT_24	WT_ENDO_UT_48	OK	6.16776	14.1152	1.19443	1.34492	0.00265	0.0108577	yes
gene:ENSG00000223547	ENSG00000223547	ZNF844	NA	19:12064698-12081565	WT_UD_UT_24	WT_ENDO_UT_48	OK	2.71391	6.21029	1.19429	3.39404	5e-05	0.000293557	yes
gene:ENSG00000170801	ENSG00000170801	HTRA3	NA	4:8269764-8307111	WT_UD_UT_24	WT_ENDO_UT_48	OK	1.08287	2.47742	1.19397	4.54514	5e-05	0.000293557	yes
gene:ENSG00000152926	ENSG00000152926	ZNF117	NA	7:64971775-65006743	WT_UD_UT_24	WT_ENDO_UT_48	OK	3.28611	7.51673	1.19373	4.01386	5e-05	0.000293557	yes
gene:ENSG00000241313	ENSG00000241313	WWTR1-AS1	NA	3:149517234-149736714	WT_UD_UT_24	WT_ENDO_UT_48	OK	7.17412	16.4068	1.19342	2.42197	5e-05	0.000293557	yes
gene:ENSG00000272447	ENSG00000272447	LOC642361	NA	10:79660890-79827602	WT_UD_UT_24	WT_ENDO_UT_48	OK	3.43027	7.83718	1.19201	3.68181	5e-05	0.000293557	yes
gene:ENSG00000174446	ENSG00000174446	SNAPC5	NA	15:66386816-66497813	WT_UD_UT_24	WT_ENDO_UT_48	OK	21.2276	48.4927	1.19183	2.17329	0.0003	0.00154518	yes
gene:ENSG00000175106	ENSG00000175106	TVP23C	NA	17:15436014-15563595	WT_UD_UT_24	WT_ENDO_UT_48	OK	2.11323	4.82692	1.19165	1.60645	0.01235	0.0413714	yes
gene:ENSG00000166681	ENSG00000166681	BEX3	NA	X:103376339-103378077	WT_UD_UT_24	WT_ENDO_UT_48	OK	210.454	480.665	1.19153	7.27952	5e-05	0.000293557	yes
gene:ENSG00000142449	ENSG00000142449	FBN3	NA	19:8065401-8149846	WT_UD_UT_24	WT_ENDO_UT_48	OK	29.4431	67.1424	1.1893	2.3958	5e-05	0.000293557	yes
gene:ENSG00000100564	ENSG00000100564	PIGH	NA	14:67470265-67600287	WT_UD_UT_24	WT_ENDO_UT_48	OK	3.87289	8.82923	1.18888	2.08858	0.0006	0.00289591	yes
gene:ENSG00000160752	ENSG00000160752	FDPS	NA	1:155308747-155331114	WT_UD_UT_24	WT_ENDO_UT_48	OK	188.962	430.479	1.18785	5.00627	5e-05	0.000293557	yes
gene:ENSG00000138600	ENSG00000138600	SPPL2A	NA	15:50702265-50765808	WT_UD_UT_24	WT_ENDO_UT_48	OK	14.8732	33.863	1.18699	4.05308	5e-05	0.000293557	yes
gene:ENSG00000171055	ENSG00000171055	FEZ2	NA	2:36355925-36646087	WT_UD_UT_24	WT_ENDO_UT_48	OK	10.4724	23.7972	1.1842	2.73461	5e-05	0.000293557	yes
gene:ENSG00000152952	ENSG00000152952	PLOD2	NA	3:146064041-146163653	WT_UD_UT_24	WT_ENDO_UT_48	OK	14.7915	33.6097	1.18411	4.30568	5e-05	0.000293557	yes
gene:ENSG00000122490	ENSG00000122490	PQLC1	NA	18:79902419-79951664	WT_UD_UT_24	WT_ENDO_UT_48	OK	9.8327	22.3375	1.18381	3.91242	5e-05	0.000293557	yes
gene:ENSG00000225190	ENSG00000225190	PLEKHM1	NA	17:45435899-45490749	WT_UD_UT_24	WT_ENDO_UT_48	OK	4.81981	10.948	1.18362	2.4972	5e-05	0.000293557	yes
gene:ENSG00000067955	ENSG00000067955	CBFB	NA	16:67029115-67101058	WT_UD_UT_24	WT_ENDO_UT_48	OK	41.5066	94.2621	1.18334	4.14864	5e-05	0.000293557	yes
gene:ENSG00000070882	ENSG00000070882	OSBPL3	NA	7:24796538-24981634	WT_UD_UT_24	WT_ENDO_UT_48	OK	8.68365	19.6923	1.18126	2.80613	5e-05	0.000293557	yes
gene:ENSG00000013561	ENSG00000013561	RNF14	NA	5:141943584-141990291	WT_UD_UT_24	WT_ENDO_UT_48	OK	12.3829	28.0786	1.18112	4.04948	5e-05	0.000293557	yes
gene:ENSG00000172893	ENSG00000172893	DHCR7	NA	11:71428192-71452868	WT_UD_UT_24	WT_ENDO_UT_48	OK	151.039	342.332	1.18048	4.89102	5e-05	0.000293557	yes
gene:ENSG00000215252	ENSG00000215252	GOLGA8B	NA	15:34525206-34588503	WT_UD_UT_24	WT_ENDO_UT_48	OK	1.38001	3.12773	1.18044	2.19265	5e-05	0.000293557	yes
gene:ENSG00000125520	ENSG00000125520	SLC2A4RG	NA	20:63657809-63743505	WT_UD_UT_24	WT_ENDO_UT_48	OK	36.4772	82.5722	1.17866	2.8296	5e-05	0.000293557	yes
gene:ENSG00000174353	ENSG00000174353	TRIM74	NA	7:72969695-73029766	WT_UD_UT_24	WT_ENDO_UT_48	OK	1.81499	4.10689	1.17808	4.42908	5e-05	0.000293557	yes
gene:ENSG00000181894	ENSG00000181894	ZNF329	NA	19:58126251-58155110	WT_UD_UT_24	WT_ENDO_UT_48	OK	2.91527	6.59421	1.17757	3.07	5e-05	0.000293557	yes
gene:ENSG00000167110	ENSG00000167110	GOLGA2	NA	9:128255828-128288990	WT_UD_UT_24	WT_ENDO_UT_48	OK	26.5798	60.1163	1.17743	4.04334	5e-05	0.000293557	yes
gene:ENSG00000030582	ENSG00000030582	GRN	NA	17:44345085-44353102	WT_UD_UT_24	WT_ENDO_UT_48	OK	162.462	367.215	1.17652	4.88008	5e-05	0.000293557	yes
gene:ENSG00000159335	ENSG00000159335	PTMS	NA	12:6747995-6770952	WT_UD_UT_24	WT_ENDO_UT_48	OK	293.369	662.859	1.17598	4.19148	5e-05	0.000293557	yes
gene:ENSG00000140682	ENSG00000140682	TGFB1I1	NA	16:31470203-31477960	WT_UD_UT_24	WT_ENDO_UT_48	OK	1.15664	2.61183	1.17512	1.74987	0.00025	0.00130805	yes
gene:ENSG00000062725	ENSG00000062725	APPBP2	NA	17:60443148-60526219	WT_UD_UT_24	WT_ENDO_UT_48	OK	2.85387	6.441	1.17437	2.12382	0.00025	0.00130805	yes
gene:ENSG00000101940	ENSG00000101940	WDR13	NA	X:48590041-48608867	WT_UD_UT_24	WT_ENDO_UT_48	OK	24.3729	55.0063	1.17432	4.3517	5e-05	0.000293557	yes
gene:ENSG00000136068	ENSG00000136068	FLNB	NA	3:58008399-58172251	WT_UD_UT_24	WT_ENDO_UT_48	OK	45.1263	101.838	1.17424	2.26666	0.00025	0.00130805	yes
gene:ENSG00000177628	ENSG00000177628	GBA	NA	1:155234451-155244699	WT_UD_UT_24	WT_ENDO_UT_48	OK	9.53043	21.5045	1.17402	4.87126	5e-05	0.000293557	yes
gene:ENSG00000075568	ENSG00000075568	TMEM131	NA	2:97756332-97995891	WT_UD_UT_24	WT_ENDO_UT_48	OK	6.69532	15.1006	1.17338	3.2188	5e-05	0.000293557	yes
gene:ENSG00000002586	ENSG00000002586	CD99	NA	X:2691178-2741309	WT_UD_UT_24	WT_ENDO_UT_48	OK	66.4643	149.84	1.17277	5.60064	5e-05	0.000293557	yes
gene:ENSG00000104765	ENSG00000104765	BNIP3L	NA	8:26379258-26658178	WT_UD_UT_24	WT_ENDO_UT_48	OK	13.1663	29.6368	1.17054	1.70476	0.0078	0.0278809	yes
gene:ENSG00000274070	ENSG00000274070	CASTOR2	NA	7:74964817-75024798	WT_UD_UT_24	WT_ENDO_UT_48	OK	6.33536	14.2581	1.17028	4.41607	5e-05	0.000293557	yes
gene:ENSG00000156030	ENSG00000156030	ELMSAN1	NA	14:73715121-73803270	WT_UD_UT_24	WT_ENDO_UT_48	OK	3.63414	8.16478	1.1678	3.66142	5e-05	0.000293557	yes
gene:ENSG00000144115	ENSG00000144115	THNSL2	NA	2:88170294-88186636	WT_UD_UT_24	WT_ENDO_UT_48	OK	2.97493	6.68266	1.16757	2.09949	0.00015	0.000818244	yes
gene:ENSG00000048740	ENSG00000048740	CELF2	NA	10:10798396-11336675	WT_UD_UT_24	WT_ENDO_UT_48	OK	7.99723	17.9515	1.16653	5.60648	5e-05	0.000293557	yes
gene:ENSG00000139428	ENSG00000139428	MMAB	NA	12:109553736-109598117	WT_UD_UT_24	WT_ENDO_UT_48	OK	26.4252	59.3065	1.16628	2.76461	5e-05	0.000293557	yes
gene:ENSG00000162878	ENSG00000162878	PKDCC	NA	2:42048019-42058528	WT_UD_UT_24	WT_ENDO_UT_48	OK	17.4994	39.2566	1.16563	4.44296	5e-05	0.000293557	yes
gene:ENSG00000116667	ENSG00000116667	C1orf21	NA	1:184387057-184629020	WT_UD_UT_24	WT_ENDO_UT_48	OK	15.6257	34.996	1.16327	3.65174	5e-05	0.000293557	yes
gene:ENSG00000166130	ENSG00000166130	IKBIP	NA	12:98613404-98645113	WT_UD_UT_24	WT_ENDO_UT_48	OK	4.24157	9.4987	1.16313	5.2179	5e-05	0.000293557	yes
gene:ENSG00000108819	ENSG00000108819	PPP1R9B	NA	17:50133734-50150630	WT_UD_UT_24	WT_ENDO_UT_48	OK	6.82767	15.2774	1.16194	3.69011	5e-05	0.000293557	yes
gene:ENSG00000117305	ENSG00000117305	HMGCL	NA	1:23801884-23825459	WT_UD_UT_24	WT_ENDO_UT_48	OK	4.63091	10.361	1.1618	4.51201	5e-05	0.000293557	yes
gene:ENSG00000184381	ENSG00000184381	PLA2G6	NA	22:38111494-38216511	WT_UD_UT_24	WT_ENDO_UT_48	OK	4.91467	10.9946	1.16163	1.83671	0.00175	0.00752645	yes
gene:ENSG00000139651	ENSG00000139651	ZNF740	NA	12:53157662-53207307	WT_UD_UT_24	WT_ENDO_UT_48	OK	12.5013	27.9601	1.16129	2.68434	5e-05	0.000293557	yes
gene:ENSG00000108788	ENSG00000108788	MLX	NA	17:42567067-42577831	WT_UD_UT_24	WT_ENDO_UT_48	OK	19.0749	42.6121	1.15958	4.49181	5e-05	0.000293557	yes
gene:ENSG00000197217	ENSG00000197217	ENTPD4	NA	8:23297188-23457695	WT_UD_UT_24	WT_ENDO_UT_48	OK	15.8024	35.2937	1.15927	1.9679	0.0024	0.00995811	yes
gene:ENSG00000127418	ENSG00000127418	FGFRL1	NA	4:1009935-1026897	WT_UD_UT_24	WT_ENDO_UT_48	OK	20.4101	45.5425	1.15793	6.53544	5e-05	0.000293557	yes
gene:ENSG00000121716	ENSG00000121716	PILRB	NA	7:100307701-100400099	WT_UD_UT_24	WT_ENDO_UT_48	OK	6.11343	13.6409	1.15789	2.03836	0.0001	0.000562019	yes
gene:ENSG00000207652	ENSG00000207652	MIR621	NA	13:40810765-40810861	WT_UD_UT_24	WT_ENDO_UT_48	OK	136.274	303.973	1.15743	1.91905	0.00265	0.0108577	yes
gene:ENSG00000113742	ENSG00000113742	CPEB4	NA	5:173888279-173961976	WT_UD_UT_24	WT_ENDO_UT_48	OK	2.69523	6.01088	1.15717	2.311	5e-05	0.000293557	yes
gene:ENSG00000129951	ENSG00000129951	PLPPR3	NA	19:812487-821977	WT_UD_UT_24	WT_ENDO_UT_48	OK	76.3954	170.283	1.15638	3.99962	5e-05	0.000293557	yes
gene:ENSG00000119711	ENSG00000119711	ALDH6A1	NA	14:73851843-74084493	WT_UD_UT_24	WT_ENDO_UT_48	OK	4.84117	10.7841	1.15547	1.84116	0.00155	0.00675886	yes
gene:ENSG00000116157	ENSG00000116157	GPX7	NA	1:52602371-52609051	WT_UD_UT_24	WT_ENDO_UT_48	OK	9.22178	20.5297	1.1546	6.21436	5e-05	0.000293557	yes
gene:ENSG00000095321	ENSG00000095321	CRAT	NA	9:129094809-129148946	WT_UD_UT_24	WT_ENDO_UT_48	OK	6.3363	14.1052	1.15452	1.30514	0.01425	0.0467396	yes
gene:ENSG00000198121	ENSG00000198121	LPAR1	NA	9:110873262-111038458	WT_UD_UT_24	WT_ENDO_UT_48	OK	2.13009	4.74013	1.15401	4.0776	5e-05	0.000293557	yes
gene:ENSG00000066735	ENSG00000066735	KIF26A	NA	14:104138722-104180894	WT_UD_UT_24	WT_ENDO_UT_48	OK	21.0416	46.7591	1.152	7.02979	5e-05	0.000293557	yes
gene:ENSG00000152270	ENSG00000152270	PDE3B	NA	11:14643722-14872044	WT_UD_UT_24	WT_ENDO_UT_48	OK	3.15534	7.01029	1.15168	5.82426	5e-05	0.000293557	yes
gene:ENSG00000165637	ENSG00000165637	VDAC2	NA	10:75210153-75231448	WT_UD_UT_24	WT_ENDO_UT_48	OK	126.647	281.266	1.15112	6.59319	5e-05	0.000293557	yes
gene:ENSG00000180530	ENSG00000180530	NRIP1	NA	21:14818842-15065936	WT_UD_UT_24	WT_ENDO_UT_48	OK	3.07429	6.82747	1.1511	2.68471	5e-05	0.000293557	yes
gene:ENSG00000131941	ENSG00000131941	RHPN2	NA	19:32978592-33064888	WT_UD_UT_24	WT_ENDO_UT_48	OK	6.31164	14.006	1.14996	4.5136	5e-05	0.000293557	yes
gene:ENSG00000258504	ENSG00000258504	ENSG00000258504	NA	14:100207406-100306547	WT_UD_UT_24	WT_ENDO_UT_48	OK	44.5064	98.7217	1.14935	1.5156	0.013	0.0432302	yes
gene:ENSG00000126458	ENSG00000126458	RRAS	NA	19:49635291-49640201	WT_UD_UT_24	WT_ENDO_UT_48	OK	8.39526	18.6116	1.14856	3.41886	5e-05	0.000293557	yes
gene:ENSG00000151135	ENSG00000151135	TMEM263	NA	12:106955718-106987166	WT_UD_UT_24	WT_ENDO_UT_48	OK	5.46836	12.1204	1.14826	3.00473	5e-05	0.000293557	yes
gene:ENSG00000068697	ENSG00000068697	LAPTM4A	NA	2:20032649-20052028	WT_UD_UT_24	WT_ENDO_UT_48	OK	137.949	305.602	1.14752	5.78142	5e-05	0.000293557	yes
gene:ENSG00000213699	ENSG00000213699	SLC35F6	NA	2:26764283-26801067	WT_UD_UT_24	WT_ENDO_UT_48	OK	2.77718	6.15025	1.14702	2.69721	5e-05	0.000293557	yes
gene:ENSG00000114378	ENSG00000114378	HYAL1	NA	3:50299888-50312381	WT_UD_UT_24	WT_ENDO_UT_48	OK	2.09265	4.63119	1.14606	2.72664	5e-05	0.000293557	yes
gene:ENSG00000100234	ENSG00000100234	TIMP3	NA	22:32512551-33058372	WT_UD_UT_24	WT_ENDO_UT_48	OK	2.94926	6.52666	1.14599	6.04128	5e-05	0.000293557	yes
gene:ENSG00000137100	ENSG00000137100	DCTN3	NA	9:34613544-34620523	WT_UD_UT_24	WT_ENDO_UT_48	OK	20.8277	46.0627	1.1451	6.31159	5e-05	0.000293557	yes
gene:ENSG00000165863	ENSG00000165863	C10orf82	NA	10:116663695-117005577	WT_UD_UT_24	WT_ENDO_UT_48	OK	6.01808	13.3018	1.14424	2.42636	5e-05	0.000293557	yes
gene:ENSG00000164758	ENSG00000164758	MED30	NA	8:117520712-117540262	WT_UD_UT_24	WT_ENDO_UT_48	OK	10.1109	22.332	1.14319	4.15993	5e-05	0.000293557	yes
gene:ENSG00000166946	ENSG00000166946	CCNDBP1	NA	15:43106224-43221283	WT_UD_UT_24	WT_ENDO_UT_48	OK	13.2086	29.1688	1.14295	4.53654	5e-05	0.000293557	yes
gene:ENSG00000169826	ENSG00000169826	CSGALNACT2	NA	10:43138485-43185308	WT_UD_UT_24	WT_ENDO_UT_48	OK	2.01874	4.45619	1.14235	5.87669	5e-05	0.000293557	yes
gene:ENSG00000173812	ENSG00000173812	EIF1	NA	17:41688884-41692668	WT_UD_UT_24	WT_ENDO_UT_48	OK	306.275	676.023	1.14224	6.73051	5e-05	0.000293557	yes
gene:ENSG00000236526	ENSG00000236526	ENSG00000236526	NA	20:11890722-11926609	WT_UD_UT_24	WT_ENDO_UT_48	OK	1.91342	4.22301	1.14212	1.64205	0.00605	0.0223675	yes
gene:ENSG00000101608	ENSG00000101608	MYL12A	NA	18:3247480-3261850	WT_UD_UT_24	WT_ENDO_UT_48	OK	146.254	322.632	1.14141	6.35282	5e-05	0.000293557	yes
gene:ENSG00000068903	ENSG00000068903	SIRT2	NA	19:38878554-38908893	WT_UD_UT_24	WT_ENDO_UT_48	OK	5.65085	12.4463	1.13918	2.55571	5e-05	0.000293557	yes
gene:ENSG00000049860	ENSG00000049860	HEXB	NA	5:74627405-74867854	WT_UD_UT_24	WT_ENDO_UT_48	OK	35.7571	78.7487	1.13903	2.25348	0.00055	0.00267716	yes
gene:ENSG00000160271	ENSG00000160271	RALGDS	NA	9:133097719-133149334	WT_UD_UT_24	WT_ENDO_UT_48	OK	17.5227	38.5789	1.13859	1.75504	0.0022	0.00922039	yes
gene:ENSG00000136490	ENSG00000136490	LIMD2	NA	17:63622414-63702670	WT_UD_UT_24	WT_ENDO_UT_48	OK	58.2242	128.178	1.13846	4.61259	5e-05	0.000293557	yes
gene:ENSG00000159714	ENSG00000159714	ZDHHC1	NA	16:67394418-67416833	WT_UD_UT_24	WT_ENDO_UT_48	OK	1.91108	4.20537	1.13785	2.68581	5e-05	0.000293557	yes
gene:ENSG00000114626	ENSG00000114626	ABTB1	NA	3:127672934-127680920	WT_UD_UT_24	WT_ENDO_UT_48	OK	3.87509	8.52355	1.13722	2.95543	5e-05	0.000293557	yes
gene:ENSG00000251322	ENSG00000251322	SHANK3	NA	22:50674414-50733298	WT_UD_UT_24	WT_ENDO_UT_48	OK	3.84409	8.44969	1.13626	6.6931	5e-05	0.000293557	yes
gene:ENSG00000182197	ENSG00000182197	EXT1	NA	8:117794489-118111853	WT_UD_UT_24	WT_ENDO_UT_48	OK	18.9607	41.668	1.13592	3.09011	5e-05	0.000293557	yes
gene:ENSG00000109066	ENSG00000109066	TMEM104	NA	17:74776482-74839779	WT_UD_UT_24	WT_ENDO_UT_48	OK	12.9222	28.3921	1.13564	2.51749	5e-05	0.000293557	yes
gene:ENSG00000067445	ENSG00000067445	TRO	NA	X:54920461-54931431	WT_UD_UT_24	WT_ENDO_UT_48	OK	14.8675	32.6613	1.13542	2.54159	5e-05	0.000293557	yes
gene:ENSG00000168758	ENSG00000168758	SEMA4C	NA	2:96859715-96870757	WT_UD_UT_24	WT_ENDO_UT_48	OK	38.1814	83.847	1.13489	5.31144	5e-05	0.000293557	yes
gene:ENSG00000132205	ENSG00000132205	EMILIN2	NA	18:2847029-2915993	WT_UD_UT_24	WT_ENDO_UT_48	OK	6.92462	15.2032	1.13457	4.07366	5e-05	0.000293557	yes
gene:ENSG00000183098	ENSG00000183098	GPC6	NA	13:93226611-94407401	WT_UD_UT_24	WT_ENDO_UT_48	OK	8.40929	18.4567	1.13409	3.55579	5e-05	0.000293557	yes
gene:ENSG00000038382	ENSG00000038382	TRIO	NA	5:14143701-14532128	WT_UD_UT_24	WT_ENDO_UT_48	OK	8.98103	19.7093	1.13392	1.89492	0.0001	0.000562019	yes
gene:ENSG00000197329	ENSG00000197329	PELI1	NA	2:64092651-64252859	WT_UD_UT_24	WT_ENDO_UT_48	OK	21.9588	48.1888	1.1339	3.27092	5e-05	0.000293557	yes
gene:ENSG00000152767	ENSG00000152767	FARP1	NA	13:98142561-98578830	WT_UD_UT_24	WT_ENDO_UT_48	OK	164.197	359.734	1.1315	3.06673	5e-05	0.000293557	yes
gene:ENSG00000116017	ENSG00000116017	ARID3A	NA	19:925780-975934	WT_UD_UT_24	WT_ENDO_UT_48	OK	59.9987	131.428	1.13127	2.58956	5e-05	0.000293557	yes
gene:ENSG00000042317	ENSG00000042317	SPATA7	NA	14:88384923-88554733	WT_UD_UT_24	WT_ENDO_UT_48	OK	2.60474	5.70537	1.13118	1.86466	0.0004	0.00200704	yes
gene:ENSG00000123643	ENSG00000123643	SLC36A1	NA	5:151437045-151492381	WT_UD_UT_24	WT_ENDO_UT_48	OK	3.47427	7.60956	1.1311	3.52641	5e-05	0.000293557	yes
gene:ENSG00000196204	ENSG00000196204	RNF216P1	NA	7:4973987-5073223	WT_UD_UT_24	WT_ENDO_UT_48	OK	16.4118	35.9359	1.13069	3.29835	5e-05	0.000293557	yes
gene:ENSG00000169618	ENSG00000169618	ENSG00000169618	NA	2:68467560-68658247	WT_UD_UT_24	WT_ENDO_UT_48	OK	1.46702	3.21215	1.13065	4.65914	5e-05	0.000293557	yes
gene:ENSG00000163577	ENSG00000163577	EIF5A2	NA	3:170888414-170908693	WT_UD_UT_24	WT_ENDO_UT_48	OK	4.51919	9.8924	1.13026	2.08279	0.0039	0.0152476	yes
gene:ENSG00000269318	ENSG00000269318	ENSG00000269318	NA	19:4343526-4360086	WT_UD_UT_24	WT_ENDO_UT_48	OK	1.48639	3.25098	1.12907	2.28365	0.0001	0.000562019	yes
gene:ENSG00000128581	ENSG00000128581	IFT22	NA	7:101313366-101321823	WT_UD_UT_24	WT_ENDO_UT_48	OK	9.98601	21.8378	1.12885	4.64478	5e-05	0.000293557	yes
gene:ENSG00000188070	ENSG00000188070	C11orf95	NA	11:63759891-63768775	WT_UD_UT_24	WT_ENDO_UT_48	OK	16.5754	36.2382	1.12846	3.55212	5e-05	0.000293557	yes
gene:ENSG00000105373	ENSG00000105373	NOP53	NA	19:47745521-47768840	WT_UD_UT_24	WT_ENDO_UT_48	OK	221.195	483.469	1.12811	5.43851	5e-05	0.000293557	yes
gene:ENSG00000147044	ENSG00000147044	CASK	NA	X:41514933-41923463	WT_UD_UT_24	WT_ENDO_UT_48	OK	21.8257	47.7021	1.12803	3.09995	5e-05	0.000293557	yes
gene:ENSG00000159348	ENSG00000159348	CYB5R1	NA	1:202961868-202967280	WT_UD_UT_24	WT_ENDO_UT_48	OK	7.54614	16.491	1.12787	4.73275	5e-05	0.000293557	yes
gene:ENSG00000279576	ENSG00000279576	AP000769.1	NA	11:65497761-65506516	WT_UD_UT_24	WT_ENDO_UT_48	OK	7.32765	16.0094	1.12749	2.49302	5e-05	0.000293557	yes
gene:ENSG00000082684	ENSG00000082684	SEMA5B	NA	3:122909192-123027812	WT_UD_UT_24	WT_ENDO_UT_48	OK	6.03036	13.1707	1.12702	2.70414	5e-05	0.000293557	yes
gene:ENSG00000170629	ENSG00000170629	DPY19L2P2	NA	7:103175132-103280410	WT_UD_UT_24	WT_ENDO_UT_48	OK	1.00382	2.19226	1.12691	4.50063	5e-05	0.000293557	yes
gene:ENSG00000113161	ENSG00000113161	HMGCR	NA	5:75320154-75362104	WT_UD_UT_24	WT_ENDO_UT_48	OK	134.216	293.099	1.12683	3.36687	5e-05	0.000293557	yes
gene:ENSG00000205571	ENSG00000205571	SMN1	NA	5:70049611-70077596	WT_UD_UT_24	WT_ENDO_UT_48	OK	1.06358	2.32163	1.12621	1.27513	0.0072	0.0260122	yes
gene:ENSG00000110711	ENSG00000110711	AIP	NA	11:67483040-67491103	WT_UD_UT_24	WT_ENDO_UT_48	OK	15.5561	33.952	1.12602	5.98349	5e-05	0.000293557	yes
gene:ENSG00000174996	ENSG00000174996	KLC2	NA	11:66257293-66268129	WT_UD_UT_24	WT_ENDO_UT_48	OK	26.8545	58.5195	1.12375	3.24758	5e-05	0.000293557	yes
gene:ENSG00000123178	ENSG00000123178	SPRYD7	NA	13:49912705-49936490	WT_UD_UT_24	WT_ENDO_UT_48	OK	5.91427	12.8871	1.12366	1.7127	0.00225	0.00940482	yes
gene:ENSG00000154370	ENSG00000154370	TRIM11	NA	1:228393672-228406840	WT_UD_UT_24	WT_ENDO_UT_48	OK	13.1658	28.6834	1.12342	4.71964	5e-05	0.000293557	yes
gene:ENSG00000143367	ENSG00000143367	TUFT1	NA	1:151540304-151583583	WT_UD_UT_24	WT_ENDO_UT_48	OK	2.7874	6.0724	1.12335	3.71028	5e-05	0.000293557	yes
gene:ENSG00000183506	ENSG00000183506	PI4KAP2	NA	22:21472999-21517533	WT_UD_UT_24	WT_ENDO_UT_48	OK	17.2825	37.6489	1.12329	1.7131	0.0045	0.0172785	yes
gene:ENSG00000169992	ENSG00000169992	NLGN2	NA	17:7404873-7419860	WT_UD_UT_24	WT_ENDO_UT_48	OK	32.7091	71.2372	1.12294	1.9506	0.00065	0.00311216	yes
gene:ENSG00000115758	ENSG00000115758	ODC1	NA	2:10439967-10448504	WT_UD_UT_24	WT_ENDO_UT_48	OK	74.8672	163.014	1.12259	5.12623	5e-05	0.000293557	yes
gene:ENSG00000174370	ENSG00000174370	C11orf45	NA	11:128891355-128921035	WT_UD_UT_24	WT_ENDO_UT_48	OK	1.0085	2.19567	1.12245	1.69902	0.00225	0.00940482	yes
gene:ENSG00000094631	ENSG00000094631	HDAC6	NA	X:48801376-48824982	WT_UD_UT_24	WT_ENDO_UT_48	OK	27.4827	59.7784	1.1211	3.60627	5e-05	0.000293557	yes
ENSG00000243679	ENSG00000243679	ENSG00000243679	NA	7:128653689-128654722	WT_UD_UT_24	WT_ENDO_UT_48	OK	4.94266	10.7443	1.1202	3.39713	5e-05	0.000293557	yes
gene:ENSG00000274265	ENSG00000274265	ENSG00000274265	NA	1:149176021-149321732	WT_UD_UT_24	WT_ENDO_UT_48	OK	3.65397	7.94086	1.11983	3.22004	5e-05	0.000293557	yes
gene:ENSG00000156299	ENSG00000156299	TIAM1	NA	21:31118415-31560487	WT_UD_UT_24	WT_ENDO_UT_48	OK	10.1159	21.9829	1.11975	3.43267	5e-05	0.000293557	yes
gene:ENSG00000099625	ENSG00000099625	CBARP	NA	19:1177557-1238027	WT_UD_UT_24	WT_ENDO_UT_48	OK	3.75881	8.16725	1.11957	2.51817	5e-05	0.000293557	yes
gene:ENSG00000196923	ENSG00000196923	PDLIM7	NA	5:177483393-177511274	WT_UD_UT_24	WT_ENDO_UT_48	OK	38.1554	82.7878	1.11753	4.60373	5e-05	0.000293557	yes
gene:ENSG00000168172	ENSG00000168172	HOOK3	NA	8:42849636-43085788	WT_UD_UT_24	WT_ENDO_UT_48	OK	10.4426	22.6388	1.11631	1.46893	0.0101	0.0348311	yes
gene:ENSG00000111249	ENSG00000111249	CUX2	NA	12:111034023-111350554	WT_UD_UT_24	WT_ENDO_UT_48	OK	2.56892	5.56684	1.11569	4.9959	5e-05	0.000293557	yes
gene:ENSG00000148408	ENSG00000148408	CACNA1B	NA	9:137864678-138124624	WT_UD_UT_24	WT_ENDO_UT_48	OK	2.98896	6.47648	1.11557	5.39787	5e-05	0.000293557	yes
gene:ENSG00000068354	ENSG00000068354	TBC1D25	NA	X:48539456-48562609	WT_UD_UT_24	WT_ENDO_UT_48	OK	3.03382	6.57289	1.11539	3.23922	5e-05	0.000293557	yes
gene:ENSG00000075618	ENSG00000075618	FSCN1	NA	7:5592822-5606655	WT_UD_UT_24	WT_ENDO_UT_48	OK	624.415	1350.93	1.11337	3.66667	5e-05	0.000293557	yes
gene:ENSG00000196267	ENSG00000196267	ZNF836	NA	19:52113090-52177002	WT_UD_UT_24	WT_ENDO_UT_48	OK	5.48385	11.8634	1.11325	1.90633	0.0008	0.00375093	yes
gene:ENSG00000163703	ENSG00000163703	CRELD1	NA	3:9933821-9945413	WT_UD_UT_24	WT_ENDO_UT_48	OK	7.52693	16.2693	1.11202	4.32597	5e-05	0.000293557	yes
gene:ENSG00000113272	ENSG00000113272	THG1L	NA	5:157731196-157741448	WT_UD_UT_24	WT_ENDO_UT_48	OK	3.37609	7.29274	1.11111	4.36965	5e-05	0.000293557	yes
gene:ENSG00000255495	ENSG00000255495	ENSG00000255495	NA	8:12194466-12196280	WT_UD_UT_24	WT_ENDO_UT_48	OK	1.51446	3.26871	1.10991	3.82804	5e-05	0.000293557	yes
gene:ENSG00000135740	ENSG00000135740	SLC9A5	NA	16:67229386-67272190	WT_UD_UT_24	WT_ENDO_UT_48	OK	4.19892	9.06249	1.10989	1.56736	0.0042	0.0162658	yes
gene:ENSG00000169951	ENSG00000169951	ZNF764	NA	16:30524000-30558498	WT_UD_UT_24	WT_ENDO_UT_48	OK	3.28633	7.09165	1.10964	1.86575	0.0034	0.0135179	yes
gene:ENSG00000169762	ENSG00000169762	TAPT1	NA	4:16160504-16320140	WT_UD_UT_24	WT_ENDO_UT_48	OK	2.14811	4.63223	1.10864	1.90852	0.0001	0.000562019	yes
gene:ENSG00000204070	ENSG00000204070	SYS1	NA	20:45361936-45410610	WT_UD_UT_24	WT_ENDO_UT_48	OK	8.22783	17.7369	1.10817	1.94682	0.0031	0.0124646	yes
gene:ENSG00000008853	ENSG00000008853	RHOBTB2	NA	8:22687658-23083619	WT_UD_UT_24	WT_ENDO_UT_48	OK	3.01444	6.4951	1.10746	1.36296	0.0005	0.00245631	yes
gene:ENSG00000118162	ENSG00000118162	KPTN	NA	19:47475143-47484268	WT_UD_UT_24	WT_ENDO_UT_48	OK	12.5017	26.924	1.10677	3.2717	5e-05	0.000293557	yes
gene:ENSG00000172765	ENSG00000172765	TMCC1	NA	3:129647791-129893576	WT_UD_UT_24	WT_ENDO_UT_48	OK	15.328	33.0037	1.10646	1.7842	0.00085	0.00396073	yes
gene:ENSG00000197121	ENSG00000197121	PGAP1	NA	2:196833003-196927796	WT_UD_UT_24	WT_ENDO_UT_48	OK	6.90458	14.8475	1.1046	2.49788	5e-05	0.000293557	yes
gene:ENSG00000107643	ENSG00000107643	MAPK8	NA	10:48306638-48439360	WT_UD_UT_24	WT_ENDO_UT_48	OK	43.1989	92.8897	1.10452	4.12959	5e-05	0.000293557	yes
gene:ENSG00000073921	ENSG00000073921	PICALM	NA	11:85957683-86069882	WT_UD_UT_24	WT_ENDO_UT_48	OK	47.6326	102.391	1.10407	3.7265	5e-05	0.000293557	yes
gene:ENSG00000183580	ENSG00000183580	FBXL7	NA	5:15500195-15939795	WT_UD_UT_24	WT_ENDO_UT_48	OK	7.05048	15.1547	1.10397	6.36919	5e-05	0.000293557	yes
gene:ENSG00000140332	ENSG00000140332	TLE3	NA	15:70047789-70098176	WT_UD_UT_24	WT_ENDO_UT_48	OK	75.4668	162.11	1.10306	2.18854	0.00035	0.00177795	yes
gene:ENSG00000197933	ENSG00000197933	ZNF823	NA	19:11721264-11739009	WT_UD_UT_24	WT_ENDO_UT_48	OK	1.63661	3.51461	1.10265	2.35413	5e-05	0.000293557	yes
gene:ENSG00000133872	ENSG00000133872	SARAF	NA	8:30063011-30083467	WT_UD_UT_24	WT_ENDO_UT_48	OK	58.4515	125.49	1.10226	4.57139	5e-05	0.000293557	yes
gene:ENSG00000258947	ENSG00000258947	TUBB3	NA	16:89873585-89938761	WT_UD_UT_24	WT_ENDO_UT_48	OK	147.672	316.533	1.09996	3.74264	5e-05	0.000293557	yes
gene:ENSG00000068650	ENSG00000068650	ATP11A	NA	13:112690328-112887168	WT_UD_UT_24	WT_ENDO_UT_48	OK	24.3445	52.1696	1.09962	2.94878	5e-05	0.000293557	yes
gene:ENSG00000117691	ENSG00000117691	NENF	NA	1:212432886-212446379	WT_UD_UT_24	WT_ENDO_UT_48	OK	10.2671	21.9954	1.09917	5.62563	5e-05	0.000293557	yes
gene:ENSG00000173852	ENSG00000173852	DPY19L1	NA	7:34928875-35038271	WT_UD_UT_24	WT_ENDO_UT_48	OK	9.82312	21.0209	1.09757	1.61514	0.00295	0.0119317	yes
gene:ENSG00000170382	ENSG00000170382	LRRN2	NA	1:204617169-204685733	WT_UD_UT_24	WT_ENDO_UT_48	OK	1.5124	3.23616	1.09745	2.52668	0.00015	0.000818244	yes
gene:ENSG00000125531	ENSG00000125531	FNDC11	NA	20:63547890-63556708	WT_UD_UT_24	WT_ENDO_UT_48	OK	1.4671	3.13867	1.09719	2.91342	5e-05	0.000293557	yes
gene:ENSG00000114270	ENSG00000114270	COL7A1	NA	3:48564072-48595267	WT_UD_UT_24	WT_ENDO_UT_48	OK	2.80734	6.00433	1.0968	1.38922	0.01205	0.0405135	yes
gene:ENSG00000043355	ENSG00000043355	ZIC2	NA	13:99981771-99986773	WT_UD_UT_24	WT_ENDO_UT_48	OK	118.012	252.296	1.09619	2.53121	5e-05	0.000293557	yes
gene:ENSG00000283620	ENSG00000283620	ENSG00000283620	NA	16:30378105-30400108	WT_UD_UT_24	WT_ENDO_UT_48	OK	18.123	38.7395	1.09599	3.78887	5e-05	0.000293557	yes
gene:ENSG00000139218	ENSG00000139218	SCAF11	NA	12:45919130-45992120	WT_UD_UT_24	WT_ENDO_UT_48	OK	31.5822	67.4954	1.09568	3.04279	5e-05	0.000293557	yes
gene:ENSG00000114268	ENSG00000114268	PFKFB4	NA	3:48517683-48563773	WT_UD_UT_24	WT_ENDO_UT_48	OK	3.44681	7.3568	1.09382	2.8059	5e-05	0.000293557	yes
gene:ENSG00000137166	ENSG00000137166	FOXP4	NA	6:41494852-41602384	WT_UD_UT_24	WT_ENDO_UT_48	OK	28.2532	60.2726	1.09309	6.38324	5e-05	0.000293557	yes
gene:ENSG00000147416	ENSG00000147416	ATP6V1B2	NA	8:20197366-20221701	WT_UD_UT_24	WT_ENDO_UT_48	OK	35.1879	75.0314	1.09242	5.09235	5e-05	0.000293557	yes
gene:ENSG00000198189	ENSG00000198189	HSD17B11	NA	4:87303788-87391386	WT_UD_UT_24	WT_ENDO_UT_48	OK	11.1794	23.8218	1.09144	4.91047	5e-05	0.000293557	yes
gene:ENSG00000132640	ENSG00000132640	BTBD3	NA	20:11890722-11926609	WT_UD_UT_24	WT_ENDO_UT_48	OK	15.1603	32.2956	1.09104	2.73795	5e-05	0.000293557	yes
gene:ENSG00000128016	ENSG00000128016	ZFP36	NA	19:39406812-39409412	WT_UD_UT_24	WT_ENDO_UT_48	OK	5.62225	11.9706	1.09028	3.73173	5e-05	0.000293557	yes
gene:ENSG00000228782	ENSG00000228782	ENSG00000228782	NA	17:47450567-47492492	WT_UD_UT_24	WT_ENDO_UT_48	OK	1.14542	2.43808	1.08986	1.57677	0.00605	0.0223675	yes
gene:ENSG00000186153	ENSG00000186153	WWOX	NA	16:78099412-79212667	WT_UD_UT_24	WT_ENDO_UT_48	OK	4.45432	9.47862	1.08947	1.8667	0.00415	0.0160971	yes
gene:ENSG00000178338	ENSG00000178338	ZNF354B	NA	5:178859952-178888122	WT_UD_UT_24	WT_ENDO_UT_48	OK	2.7636	5.87774	1.08871	3.59457	5e-05	0.000293557	yes
gene:ENSG00000163393	ENSG00000163393	SLC22A15	NA	1:115976497-116070054	WT_UD_UT_24	WT_ENDO_UT_48	OK	1.77802	3.77945	1.08791	1.83434	0.00235	0.00977415	yes
gene:ENSG00000170681	ENSG00000170681	CAVIN4	NA	9:100578078-100587906	WT_UD_UT_24	WT_ENDO_UT_48	OK	2.1366	4.53831	1.08684	5.20379	5e-05	0.000293557	yes
gene:ENSG00000091136	ENSG00000091136	LAMB1	NA	7:107923798-108003255	WT_UD_UT_24	WT_ENDO_UT_48	OK	40.5348	86.0615	1.08621	2.53927	5e-05	0.000293557	yes
gene:ENSG00000176749	ENSG00000176749	CDK5R1	NA	17:32486618-32491256	WT_UD_UT_24	WT_ENDO_UT_48	OK	2.66803	5.66452	1.08618	4.33416	5e-05	0.000293557	yes
gene:ENSG00000136717	ENSG00000136717	BIN1	NA	2:127048026-127107355	WT_UD_UT_24	WT_ENDO_UT_48	OK	17.1775	36.4592	1.08576	4.97199	5e-05	0.000293557	yes
gene:ENSG00000197122	ENSG00000197122	SRC	NA	20:37344684-37406050	WT_UD_UT_24	WT_ENDO_UT_48	OK	17.7632	37.6993	1.08565	3.45759	5e-05	0.000293557	yes
gene:ENSG00000204463	ENSG00000204463	BAG6	NA	6:31639027-31658210	WT_UD_UT_24	WT_ENDO_UT_48	OK	237.447	503.886	1.08549	3.4218	5e-05	0.000293557	yes
gene:ENSG00000124067	ENSG00000124067	SLC12A4	NA	16:67939749-67969601	WT_UD_UT_24	WT_ENDO_UT_48	OK	18.2895	38.8116	1.08548	2.45424	5e-05	0.000293557	yes
gene:ENSG00000129474	ENSG00000129474	AJUBA	NA	14:22929608-22982642	WT_UD_UT_24	WT_ENDO_UT_48	OK	14.1948	30.0637	1.08265	2.36637	0.0001	0.000562019	yes
gene:ENSG00000131473	ENSG00000131473	ACLY	NA	17:41866907-41930542	WT_UD_UT_24	WT_ENDO_UT_48	OK	273.206	578.192	1.08156	3.24257	5e-05	0.000293557	yes
gene:ENSG00000114767	ENSG00000114767	RRP9	NA	3:51933429-51941941	WT_UD_UT_24	WT_ENDO_UT_48	OK	45.223	95.6406	1.08057	6.6847	5e-05	0.000293557	yes
gene:ENSG00000254122	ENSG00000254122	PCDHGB7	NA	5:141330570-141512981	WT_UD_UT_24	WT_ENDO_UT_48	OK	2.63448	5.57144	1.08053	2.01544	0.00055	0.00267716	yes
gene:ENSG00000256152	ENSG00000256152	ENSG00000256152	NA	12:122865327-122896444	WT_UD_UT_24	WT_ENDO_UT_48	OK	18.5652	39.2577	1.08038	2.3176	0.0002	0.00106634	yes
gene:ENSG00000150457	ENSG00000150457	LATS2	NA	13:20973031-21061547	WT_UD_UT_24	WT_ENDO_UT_48	OK	7.20174	15.2258	1.0801	2.67178	5e-05	0.000293557	yes
gene:ENSG00000181690	ENSG00000181690	PLAG1	NA	8:56160903-56211324	WT_UD_UT_24	WT_ENDO_UT_48	OK	2.65239	5.60664	1.07984	2.54539	5e-05	0.000293557	yes
gene:ENSG00000091947	ENSG00000091947	TMEM101	NA	17:44011187-44023946	WT_UD_UT_24	WT_ENDO_UT_48	OK	13.5044	28.5312	1.07911	5.79523	5e-05	0.000293557	yes
gene:ENSG00000052841	ENSG00000052841	TTC17	NA	11:43311962-43494933	WT_UD_UT_24	WT_ENDO_UT_48	OK	17.2624	36.4678	1.07899	1.53238	0.00555	0.020748	yes
gene:ENSG00000101160	ENSG00000101160	CTSZ	NA	20:58995184-59007247	WT_UD_UT_24	WT_ENDO_UT_48	OK	21.2186	44.8191	1.07879	5.87574	5e-05	0.000293557	yes
gene:ENSG00000196998	ENSG00000196998	WDR45	NA	X:49071155-49101170	WT_UD_UT_24	WT_ENDO_UT_48	OK	24.5844	51.9141	1.07838	1.71327	0.00025	0.00130805	yes
gene:ENSG00000235499	ENSG00000235499	ENSG00000235499	NA	2:73985131-73986343	WT_UD_UT_24	WT_ENDO_UT_48	OK	2.75013	5.80567	1.07796	2.17957	0.00125	0.00559257	yes
gene:ENSG00000147457	ENSG00000147457	CHMP7	NA	8:23243636-23262000	WT_UD_UT_24	WT_ENDO_UT_48	OK	13.3313	28.136	1.0776	2.5334	5e-05	0.000293557	yes
gene:ENSG00000176490	ENSG00000176490	DIRAS1	NA	19:2714566-2740152	WT_UD_UT_24	WT_ENDO_UT_48	OK	11.0923	23.4105	1.0776	3.35316	5e-05	0.000293557	yes
gene:ENSG00000260898	ENSG00000260898	ADPGK-AS1	NA	15:72751368-72798199	WT_UD_UT_24	WT_ENDO_UT_48	OK	1.24577	2.62912	1.07754	1.87825	0.00145	0.00636968	yes
gene:ENSG00000018408	ENSG00000018408	WWTR1	NA	3:149517234-149736714	WT_UD_UT_24	WT_ENDO_UT_48	OK	6.71335	14.1624	1.07696	3.86044	5e-05	0.000293557	yes
gene:ENSG00000198324	ENSG00000198324	FAM109A	NA	12:111360650-111369121	WT_UD_UT_24	WT_ENDO_UT_48	OK	9.23976	19.491	1.07688	2.82204	5e-05	0.000293557	yes
gene:ENSG00000179588	ENSG00000179588	ZFPM1	NA	16:88453316-88537016	WT_UD_UT_24	WT_ENDO_UT_48	OK	3.97932	8.39173	1.07645	2.26766	5e-05	0.000293557	yes
gene:ENSG00000059804	ENSG00000059804	SLC2A3	NA	12:7919229-7936275	WT_UD_UT_24	WT_ENDO_UT_48	OK	191.612	403.962	1.07603	2.75324	5e-05	0.000293557	yes
gene:ENSG00000152503	ENSG00000152503	TRIM36	NA	5:115124761-115180546	WT_UD_UT_24	WT_ENDO_UT_48	OK	6.98928	14.7275	1.0753	3.8307	5e-05	0.000293557	yes
gene:ENSG00000179222	ENSG00000179222	MAGED1	NA	X:51803006-51902357	WT_UD_UT_24	WT_ENDO_UT_48	OK	50.9372	107.332	1.0753	6.06195	5e-05	0.000293557	yes
gene:ENSG00000102287	ENSG00000102287	GABRE	NA	X:151953123-151974680	WT_UD_UT_24	WT_ENDO_UT_48	OK	1.41052	2.97129	1.07486	1.09589	0.0029	0.0117539	yes
gene:ENSG00000115828	ENSG00000115828	QPCT	NA	2:37344573-37373322	WT_UD_UT_24	WT_ENDO_UT_48	OK	2.70296	5.68816	1.07342	2.9719	5e-05	0.000293557	yes
gene:ENSG00000151694	ENSG00000151694	ADAM17	NA	2:9473657-9555792	WT_UD_UT_24	WT_ENDO_UT_48	OK	7.60581	16.0004	1.07293	5.77421	5e-05	0.000293557	yes
gene:ENSG00000173276	ENSG00000173276	ZBTB21	NA	21:41986830-42024924	WT_UD_UT_24	WT_ENDO_UT_48	OK	5.3965	11.3422	1.0716	2.12744	0.0004	0.00200704	yes
gene:ENSG00000241697	ENSG00000241697	TMEFF1	NA	9:100427155-100577636	WT_UD_UT_24	WT_ENDO_UT_48	OK	27.7324	58.2699	1.07118	4.88489	5e-05	0.000293557	yes
gene:ENSG00000065600	ENSG00000065600	TMEM206	NA	1:212363930-212414901	WT_UD_UT_24	WT_ENDO_UT_48	OK	10.3906	21.8218	1.07049	3.94675	5e-05	0.000293557	yes
gene:ENSG00000279117	ENSG00000279117	ENSG00000279117	NA	11:75260126-75262466	WT_UD_UT_24	WT_ENDO_UT_48	OK	13.6673	28.6893	1.06979	6.43225	5e-05	0.000293557	yes
gene:ENSG00000100842	ENSG00000100842	EFS	NA	14:23356401-23365752	WT_UD_UT_24	WT_ENDO_UT_48	OK	15.9933	33.5693	1.06968	6.42674	5e-05	0.000293557	yes
gene:ENSG00000115414	ENSG00000115414	FN1	NA	2:215360439-215436172	WT_UD_UT_24	WT_ENDO_UT_48	OK	53.4142	112.104	1.06954	2.64503	5e-05	0.000293557	yes
gene:ENSG00000135926	ENSG00000135926	TMBIM1	NA	2:218270391-218368099	WT_UD_UT_24	WT_ENDO_UT_48	OK	17.2328	36.1508	1.06888	2.84798	5e-05	0.000293557	yes
gene:ENSG00000135414	ENSG00000135414	GDF11	NA	12:55743279-55842966	WT_UD_UT_24	WT_ENDO_UT_48	OK	5.5595	11.6591	1.06843	1.70697	0.00295	0.0119317	yes
gene:ENSG00000174839	ENSG00000174839	DENND6A	NA	3:57625456-57693089	WT_UD_UT_24	WT_ENDO_UT_48	OK	7.92469	16.6157	1.06812	2.14744	0.00045	0.00223324	yes
gene:ENSG00000198171	ENSG00000198171	DDRGK1	NA	20:3190349-3204685	WT_UD_UT_24	WT_ENDO_UT_48	OK	32.619	68.391	1.06809	5.10033	5e-05	0.000293557	yes
gene:ENSG00000011021	ENSG00000011021	CLCN6	NA	1:11761786-11848345	WT_UD_UT_24	WT_ENDO_UT_48	OK	6.06005	12.6986	1.06727	3.44044	5e-05	0.000293557	yes
gene:ENSG00000147854	ENSG00000147854	UHRF2	NA	9:6413150-6507054	WT_UD_UT_24	WT_ENDO_UT_48	OK	9.96134	20.8735	1.06726	1.93998	0.00125	0.00559257	yes
gene:ENSG00000165156	ENSG00000165156	ZHX1	NA	8:123219956-123275541	WT_UD_UT_24	WT_ENDO_UT_48	OK	1.04276	2.18328	1.0661	1.5222	0.00445	0.0171107	yes
gene:ENSG00000158966	ENSG00000158966	CACHD1	NA	1:64470791-64693058	WT_UD_UT_24	WT_ENDO_UT_48	OK	10.377	21.7219	1.06576	6.51834	5e-05	0.000293557	yes
gene:ENSG00000159322	ENSG00000159322	ADPGK	NA	15:72751368-72798199	WT_UD_UT_24	WT_ENDO_UT_48	OK	9.94174	20.7942	1.06461	2.78495	5e-05	0.000293557	yes
gene:ENSG00000164465	ENSG00000164465	DCBLD1	NA	6:117288299-117602542	WT_UD_UT_24	WT_ENDO_UT_48	OK	7.89238	16.5045	1.06433	1.42937	0.0106	0.0363053	yes
gene:ENSG00000175264	ENSG00000175264	CHST1	NA	11:45648876-45665622	WT_UD_UT_24	WT_ENDO_UT_48	OK	1.02927	2.15171	1.06385	2.64513	5e-05	0.000293557	yes
gene:ENSG00000119965	ENSG00000119965	C10orf88	NA	10:122930902-123008817	WT_UD_UT_24	WT_ENDO_UT_48	OK	4.16421	8.70448	1.06372	1.55984	0.01225	0.0410836	yes
gene:ENSG00000169131	ENSG00000169131	ZNF354A	NA	5:178711591-178730702	WT_UD_UT_24	WT_ENDO_UT_48	OK	4.11534	8.59779	1.06296	4.7132	5e-05	0.000293557	yes
gene:ENSG00000135506	ENSG00000135506	OS9	NA	12:57693954-57721557	WT_UD_UT_24	WT_ENDO_UT_48	OK	60.5323	126.442	1.06269	3.96465	5e-05	0.000293557	yes
gene:ENSG00000275966	ENSG00000275966	ENSG00000275966	NA	17:81345475-81345966	WT_UD_UT_24	WT_ENDO_UT_48	OK	2.89156	6.03913	1.06249	2.66599	5e-05	0.000293557	yes
gene:ENSG00000169660	ENSG00000169660	HEXDC	NA	17:82389222-82450829	WT_UD_UT_24	WT_ENDO_UT_48	OK	8.90553	18.5963	1.06224	1.96438	0.00245	0.0101404	yes
gene:ENSG00000109220	ENSG00000109220	CHIC2	NA	4:53377642-54298247	WT_UD_UT_24	WT_ENDO_UT_48	OK	7.16558	14.9567	1.06164	1.72399	0.0016	0.00695132	yes
gene:ENSG00000002330	ENSG00000002330	BAD	NA	11:64269829-64289500	WT_UD_UT_24	WT_ENDO_UT_48	OK	22.7077	47.3291	1.05955	1.91452	0.00095	0.00437618	yes
gene:ENSG00000136213	ENSG00000136213	CHST12	NA	7:2403559-2448483	WT_UD_UT_24	WT_ENDO_UT_48	OK	14.9839	31.1969	1.05799	4.70964	5e-05	0.000293557	yes
gene:ENSG00000198853	ENSG00000198853	RUSC2	NA	9:35490126-35563899	WT_UD_UT_24	WT_ENDO_UT_48	OK	2.39353	4.98144	1.05742	5.24639	5e-05	0.000293557	yes
gene:ENSG00000100429	ENSG00000100429	HDAC10	NA	22:50245182-50261825	WT_UD_UT_24	WT_ENDO_UT_48	OK	15.3171	31.8596	1.05659	2.81145	5e-05	0.000293557	yes
gene:ENSG00000135723	ENSG00000135723	FHOD1	NA	16:67229386-67272190	WT_UD_UT_24	WT_ENDO_UT_48	OK	18.0072	37.4374	1.05591	2.87462	5e-05	0.000293557	yes
gene:ENSG00000206527	ENSG00000206527	HACD2	NA	3:123490819-123585185	WT_UD_UT_24	WT_ENDO_UT_48	OK	13.1021	27.2248	1.05512	4.82275	5e-05	0.000293557	yes
gene:ENSG00000139718	ENSG00000139718	SETD1B	NA	12:121804179-121832584	WT_UD_UT_24	WT_ENDO_UT_48	OK	4.68791	9.73791	1.05467	6.22663	5e-05	0.000293557	yes
gene:ENSG00000148200	ENSG00000148200	NR6A1	NA	9:124517274-124772927	WT_UD_UT_24	WT_ENDO_UT_48	OK	21.0105	43.6263	1.05409	4.64918	5e-05	0.000293557	yes
gene:ENSG00000163399	ENSG00000163399	ATP1A1	NA	1:116372667-116418622	WT_UD_UT_24	WT_ENDO_UT_48	OK	155.029	321.862	1.0539	5.33443	5e-05	0.000293557	yes
gene:ENSG00000159461	ENSG00000159461	AMFR	NA	16:56361451-56425538	WT_UD_UT_24	WT_ENDO_UT_48	OK	35.1314	72.7394	1.04998	3.63814	5e-05	0.000293557	yes
gene:ENSG00000134871	ENSG00000134871	COL4A2	NA	13:110148962-110513027	WT_UD_UT_24	WT_ENDO_UT_48	OK	57.9887	119.942	1.0485	1.98828	5e-05	0.000293557	yes
gene:ENSG00000025156	ENSG00000025156	HSF2	NA	6:122399545-122433119	WT_UD_UT_24	WT_ENDO_UT_48	OK	4.63524	9.58454	1.04807	3.09729	5e-05	0.000293557	yes
gene:ENSG00000149930	ENSG00000149930	TAOK2	NA	16:29973640-29992261	WT_UD_UT_24	WT_ENDO_UT_48	OK	14.4108	29.7916	1.04775	6.09903	5e-05	0.000293557	yes
gene:ENSG00000204604	ENSG00000204604	ZNF468	NA	19:52797408-52857649	WT_UD_UT_24	WT_ENDO_UT_48	OK	4.12148	8.51409	1.04669	1.88764	0.0008	0.00375093	yes
gene:ENSG00000140931	ENSG00000140931	CMTM3	NA	16:66603873-66613892	WT_UD_UT_24	WT_ENDO_UT_48	OK	31.7548	65.5584	1.0458	3.34588	5e-05	0.000293557	yes
gene:ENSG00000157927	ENSG00000157927	RADIL	NA	7:4797054-4883719	WT_UD_UT_24	WT_ENDO_UT_48	OK	7.29449	15.0532	1.04519	4.21785	5e-05	0.000293557	yes
gene:ENSG00000177519	ENSG00000177519	RPRM	NA	2:153420676-153593288	WT_UD_UT_24	WT_ENDO_UT_48	OK	12.4517	25.6581	1.04308	5.95417	5e-05	0.000293557	yes
gene:ENSG00000179335	ENSG00000179335	CLK3	NA	15:74598499-74696292	WT_UD_UT_24	WT_ENDO_UT_48	OK	29.7961	61.3791	1.04263	2.20703	0.0003	0.00154518	yes
transcript:ENST00000413027	transcript:ENST00000413027	RPL3P2-001	NA	6:31280316-31281519	WT_UD_UT_24	WT_ENDO_UT_48	OK	1.00105	2.06211	1.04262	2.83142	5e-05	0.000293557	yes
gene:ENSG00000122378	ENSG00000122378	FAM213A	NA	10:80407828-80437115	WT_UD_UT_24	WT_ENDO_UT_48	OK	30.093	61.9763	1.04229	5.29779	5e-05	0.000293557	yes
gene:ENSG00000257342	ENSG00000257342	ENSG00000257342	NA	12:57693954-57721557	WT_UD_UT_24	WT_ENDO_UT_48	OK	36.242	74.5843	1.04121	2.67421	5e-05	0.000293557	yes
gene:ENSG00000009830	ENSG00000009830	POMT2	NA	14:77274955-77331597	WT_UD_UT_24	WT_ENDO_UT_48	OK	17.4213	35.8474	1.04101	2.30315	5e-05	0.000293557	yes
[truncated: 1,339 more rows]

## Sheet: WT UT UD 24 vs WT UT ENDO 72
test_id	gene_id	gene	gene_id2	locus	sample_1	sample_2	status	value_1	value_2	log2.fold_change	test_stat	p_value	q_value	significant
[truncated: 2,866 more rows]

[truncated: 6 more sheets: WT UT ENDO 48 vs WT MMS ENDO 48, WT UT UD 48 vs WT MMS UD 48, WT UT ENDO 72 vs WT MMS ENDO 72, WT UT UD 72 vs WT MMS UD 72, P53 UT ENDO 48 vs P53 MMS END, P53 UT ENDO 72 vs P53 MMS ENDO ]
